# Supplementary material for: Grain dispersal mechanism in cereals arose from a genome duplication followed by changes in spatial expression of genes involved in pollen development
Source: Theor Appl Genet. 2022 Feb 22;135(4):1263–77. doi: 10.1007/s00122-022-04029-8 (PMC9033732; doi:10.1007/s00122-022-04029-8)
Supplement: Supplementary file 1 — Supplementary file1 (CSV 63596 kb) [file 122_2022_4029_MOESM1_ESM.csv]

Gene_Id	SenLeaf2m_r6	SenLeaf2m_r5	SenLeaf2m_r4	Root4w_r6	Root4w_r5	Root4w_r4	Rachis5w_r6	Rachis5w_r5	Rachis5w_r4	Epidermis4w_r6	Epidermis4w_r5	Epidermis4w_r4	Palea6w_r6	Palea6w_r5	Palea6w_r4	Lodicule6w_r6	Lodicule6w_r5	Lodicule6w_r4	Lemma6w_r6	Lemma6w_r5	Lemma6w_r4	EtSeedlingx10d_r6	EtSeedlingx10d_r5	EtSeedlingx10d_r4	SenLeaf2m_r3	SenLeaf2m_r2	SenLeaf2m_r1	Root4w_r3	Root4w_r2	Root4w_r1	Rachis5w_r3	Rachis5w_r2	Rachis5w_r1	Epidermis4w_r3	Epidermis4w_r2	Epidermis4w_r1	Palea6w_r3	Palea6w_r2	Palea6w_r1	Lodicule6w_r3	Lodicule6w_r2	Lodicule6w_r1	Lemma6w_r3	Lemma6w_r2	Lemma6w_r1	EtSeedlingx10d_r3	EtSeedlingx10d_r2	EtSeedlingx10d_r1	DevInfl5mm_r6
HORVU.MOREX.r2.1HG0000010	0	0	0	0	0	0	0	0	0	0	0	0	0	0	0	0	0	0	0	0	0	0	0	0	0	0	0	0	0	0	0	0	0	0	0	0	0	0	0	0	0	0	0	0	0	0	0	0	0
HORVU.MOREX.r2.1HG0000020	25.404	38.8095	25.6492	122.375	81.2756	85.1155	62.9124	69.6928	72.8008	19.1229	29.3379	17.2089	37.9876	41.898	39.5669	57.1268	44.6079	57.6315	32.6497	27.7367	36.237	30.9929	44.5532	35.6394	26.0092	38.7619	24.8888	124.145	81.9404	85.2549	64.7634	70.2497	72.4615	19.7454	30.5182	17.9196	38.6749	39.8962	39.9058	57.0906	46.4782	56.9358	33.7501	28.4509	37.4296	31.1386	46.6243	35.2493	19.6004
HORVU.MOREX.r2.1HG0000030	22.7449	24.9767	21.8285	3.82961	3.07074	3.10999	0.475471	0.772248	1.07255	5.32594	6.50187	4.6644	0.149671	0.187378	0.106601	0.0631161	0.0284591	0.0656412	0.893136	0.502526	0.420656	4.56115	10.1473	4.6015	22.7538	25.3165	24.426	3.56805	2.54208	3.21927	0.368868	0.65786	1.29309	5.41475	7.17939	4.63241	0.276111	0.29088	0.221546	0.0634467	0	0.0681313	0.785417	0.54852	0.491482	4.42091	9.10956	4.40751	0.0783614
HORVU.MOREX.r2.1HG0000040	46.6032	61.7583	60.7556	3.69587	3.28271	4.88023	12.4621	11.4171	12.6173	10.9863	18.2201	8.96308	16.4489	23.5263	12.6696	3.52844	6.46412	5.92337	16.7574	14.2678	16.077	23.7333	23.3108	30.3597	47.6806	61.1947	61.4661	3.4286	4.59274	4.14409	13.0859	12.3634	15.1123	10.2294	17.6859	10.9713	16.9052	19.0527	12.8485	4.69199	7.7758	6.11808	19.3951	14.1157	14.5976	21.913	23.6882	29.7568	8.27851
HORVU.MOREX.r2.1HG0000050	3.88941	3.6944	4.97871	16.6015	17.6134	17.2382	63.2506	66.5786	74.4701	18.3428	18.9642	15.8031	17.2569	15.8671	16.3326	20.3369	28.6943	24.1653	13.5217	12.5317	17.5797	9.98942	10.5816	26.7019	3.85433	3.81184	4.73465	14.6039	17.9253	17.6471	63.2556	69.0418	72.3339	18.9739	19.6558	14.5869	16.428	17.9728	16.2763	18.9181	27.7199	23.0774	12.9288	14.3978	16.0571	9.5717	10.6363	31.3329	30.7601
HORVU.MOREX.r2.1HG0000060	207.41	166.426	160.431	266.696	265.245	271.746	296.921	304.377	292.766	53.4358	99.3756	54.3559	216.067	198.76	205.702	264.201	317.64	231.203	152.581	113.52	142.448	164.149	136.783	158.9	218.196	176.135	161.531	259.611	273.552	292.107	288.253	300.968	287.842	57.0746	94.9373	50.2471	220.078	196.812	205.729	257.115	316.211	218.105	154.938	109.185	150.431	161.813	138.177	158.476	176.585
HORVU.MOREX.r2.1HG0000070	12.6888	17.2059	17.3051	6.50244	7.54759	7.81617	21.1601	21.3675	23.8214	11.4684	11.9552	9.15066	10.9577	11.2035	10.9863	24.9501	25.9015	30.3583	11.6248	10.72	14.2792	13.2672	11.536	17.7773	12.9012	16.2079	17.0552	7.36071	7.82526	7.07445	19.3037	20.2989	21.8543	11.7258	11.4114	9.22969	11.0548	11.0613	10.7839	23.4868	25.5318	29.3315	11.9218	11.572	14.937	12.6518	12.7852	17.0812	14.5562
HORVU.MOREX.r2.1HG0000080	24.159	21.1967	23.5022	19.0414	20.6873	18.4935	49.7218	45.8818	46.507	20.3503	21.4995	21.8748	44.4536	42.9916	43.6797	71.062	76.7693	66.151	35.9654	35.5745	44.5527	75.1919	59.0722	55.0833	24.9053	23.8776	24.1656	18.4897	19.8695	17.1267	48.0867	43.6132	49.3448	18.7031	21.1938	20.8478	44.3374	43.622	44.3671	72.0198	72.4597	65.9254	36.6712	35.3373	46.8372	70.9366	56.5439	54.8608	38.7619
HORVU.MOREX.r2.1HG0000090	81.2648	85.5517	86.5952	44.6118	41.3217	41.0667	49.3209	45.8313	51.0542	47.6993	47.3964	47.9946	34.6997	35.6794	31.3306	36.0405	40.8553	37.5543	33.1275	31.4656	35.5227	72.5969	63.8252	62.3151	81.8959	84.6422	86.332	46.026	39.8041	40.634	48.0238	44.8609	46.2194	46.9759	45.7681	48.447	33.2668	36.9579	34.1544	35.3259	40.1832	35.6456	35.0906	34.0298	37.1159	65.977	62.6388	62.1147	30.7842
HORVU.MOREX.r2.1HG0000100	0.48715	0.418995	0.417751	1.24038	1.70572	1.54201	17.2051	19.7225	16.8084	0.153785	0.408094	0	1.01614	0.213505	3.84891	10.7516	17.4946	10.9386	1.63594	0.620314	0	1.27477	0.671023	0.48966	0.391912	0.846035	0.434352	1.16709	1.88275	2.1038	20.4391	18.6939	19.3936	0.153948	0.163862	0.172843	1.20839	0.430872	3.48679	12.6875	17.0972	14.8858	2.15447	0.625005	1.24529	2.07132	0.168883	0.510055	35.1125
HORVU.MOREX.r2.1HG0000110	101.696	124.564	247.299	16.1529	16.9563	17.6042	130.975	111.533	107.549	138.677	99.9798	148.966	186.851	192.211	184.243	20.1271	45.1801	21.929	304.181	210.776	204.203	459.113	329.941	487.517	103.437	131.989	255.345	13.9843	14.8305	16.0586	137.374	116.467	108.532	142.439	105.92	152.061	185.246	191.219	181.515	21.809	37.4494	23.0431	292.185	209.4	204.186	442.263	320.573	484.018	82.6463
HORVU.MOREX.r2.1HG0000120	5.26514	5.19968	5.11071	11.5429	11.4382	11.9092	20.7571	22.2883	20.8732	4.80497	7.11172	4.91162	9.28488	8.88829	8.14752	29.2319	31.6856	27.342	8.51387	4.66795	6.64552	7.60135	5.65491	5.36122	4.98432	5.93838	4.45366	10.7122	12.392	12.0268	22.4776	21.7741	22.8218	4.52554	7.62924	5.1266	9.42467	7.94477	8.17757	30.8946	30.6191	27.9795	6.73792	4.6895	5.71619	8.25977	6.58472	6.46441	9.85854
HORVU.MOREX.r2.1HG0000130	0	0	0	0	0	0	0	0	0	0	0	0	0	0	0	0	0	0	0	0	0	0	0	0	0	0	0	0	0	0	0	0	0	0	0	0	0	0	0	0	0	0	0	0	0	0	0	0	0
HORVU.MOREX.r2.1HG0000140	0	0	0	0	0	0	0	0	0	0	0	0	0	0	0	0	0	0	0	0	0	0	0	0	0	0	0	0	0	0	0	0	0.199522	0	0	0	0	0	0	0	0	0	0	0	0	0	0	0	0
HORVU.MOREX.r2.1HG0000150	0	0	0	0	0	0	0	0	0	0	0	0	0	0	0	0	0	0	0	0	0	0	0	0	0	0	0	0	0	0	0	0	0	0	0	0	0	0	0	0	0	0	0	0	0	0	0	0	0
HORVU.MOREX.r2.1HG0000160	0	0	0	0	0	0	0	0	0	0	0	0	0	0	0	0	0	0	0	0	0	0	0	0	0	0	0	0	0	0	0	0	0	0	0	0	0	0	0	0	0	0	0	0	0	0	0	0	0
HORVU.MOREX.r2.1HG0000170	0	0	0	0	0	0	0	0	0	0	0	0	0	0	0	0	0	0	0	0	0	0	0	0	0	0	0	0	0	0	0	0	0	0	0	0	0	0	0	0	0	0	0	0	0	0	0	0	0
HORVU.MOREX.r2.1HG0000180	0	0	0	0	0	0	0.0148066	0.174144	0.381198	0	0	0	0.598149	0.93474	0.363085	0	0	0	0.575701	0.570541	0.566366	0	0	0	0	0	0	0	0	0	0	0.23413	0.537326	0	0	0	0.601884	0.657857	0.384842	0	0	0	0.760935	0.488627	0.782377	0	0	0	0
HORVU.MOREX.r2.1HG0000190	0	0	0	0	0	0	0	0	0	0	0	0	0	0	0	0	0	0	0	0	0	0	0	0	0	0	0	0	0	0	0	0	0	0	0	0	0	0	0	0	0	0	0	0	0	0	0	0	0
HORVU.MOREX.r2.1HG0000200	0	0	0.0233195	0	0.0181363	0	0.112329	0.330282	0.861147	0	0	0	1.21695	1.34675	0.78228	0.0260943	0	0	0.937026	0.874326	1.26854	0	0	0	0	0	0	0	0	0	0.305004	0.333038	0.588065	0	0	0	1.31795	1.49122	0.881594	0	0.0237116	0	0.922036	0.654162	1.3475	0	0	0	0
HORVU.MOREX.r2.1HG0000210	0	0	0	0	0	0.439974	2.29663	2.92623	1.57672	2.63273	2.42195	0	35.8461	24.8548	33.3401	2.40081	0	1.942	10.2285	17.8762	38.6951	345.357	133.065	882.314	0	0	0	0	0	0	0.461926	2.72367	3.00584	2.10842	2.24419	0.197266	39.6769	23.8502	38.1563	1.07262	0	0.575907	10.1635	17.6547	36.9527	328.961	130.489	879.945	0
HORVU.MOREX.r2.1HG0000220	0	0	0	0	0	0	0	0	0	0	0	0	0	0	0.330717	0	0	0	0	1.10432	2.14948	11.2136	1.61621	380.603	0	0	0	0	0	0	0	0	0	0	0	0	0.155746	0	0.515491	0	0	0	0.360989	1.37447	2.24703	10.8789	1.76855	381.072	0
HORVU.MOREX.r2.1HG0000230	3.83917	6.70935	2.85285	3.08967	2.77982	2.13332	0	0.0619248	0.0361471	0.567352	1.01225	0.847405	0.290043	0.268145	0.340853	0.0733864	0	0.0381612	0.290325	0.316494	0.230168	0.82552	3.01547	1.24532	3.63005	8.10195	3.25602	2.82684	3.16134	2.07602	0	0.0312207	0	0.531703	0.810324	0.556258	0.204298	0.27057	0.177097	0.147542	0	0	0.225487	0.220769	0.255651	0.500271	2.91641	1.21712	0
HORVU.MOREX.r2.1HG0000240	0	0	0	4.68312	2.58572	4.94953	0	0	0	0	0	0	0	0	0	0	0	0	0	0	0	0	0	0	0.0344646	0.0372	0.11459	5.43957	3.44095	4.7221	0	0	0	0	0	0	0	0	0	0	0	0	0	0	0	0	0	0	0
HORVU.MOREX.r2.1HG0000250	0	0	0	0.913966	0.598499	0.355067	0	0	0	0	0	0	0	0	0	0	0	0	0	0	0	0	0	0	0	0	0	0	0.301585	0	0	0	0	0	0	0	0	0	0	0	0	0	0	0	0	0	0	0	0
HORVU.MOREX.r2.1HG0000260	0	0.0207195	0	1.63567	2.2011	2.6212	0.706512	0.477892	0.284651	0	0.0161444	0	0.0730891	0.0211159	0.0390422	0	0	0	0	0	0.0181252	0	0	0	0.0775211	0.0418369	0	1.52528	2.16971	2.94268	0.57041	0.393372	0.461751	0.0152257	0	0.051283	0.0551591	0.0213069	0.0405703	0	0	0	0	0	0.0378956	0.0787907	0	0	0.0860991
HORVU.MOREX.r2.1HG0000270	0	0.0302091	0	13.6649	13.4225	12.5491	0	0.0284395	0	0.0221754	0.047077	0	0	0	0	0	0	0	0	0	0	0.0229774	0.0967601	0.0282432	0	0	0	13.5114	13.5508	12.9146	0	0	0	0.022199	0.0945139	0.0249235	0	0	0	0	0	0	0	0.0225311	0	0	0	0	2.09221
HORVU.MOREX.r2.1HG0000280	24.4079	32.1222	20.0066	31.5483	31.0711	30.5513	48.9976	50.2987	55.3347	19.6352	24.9462	15.1287	39.2308	35.6153	35.4863	85.2937	65.6452	72.7481	29.7517	32.4753	46.5798	66.781	43.3347	39.4295	24.5335	31.9374	19.3603	29.8756	31.8177	30.7454	51.1987	52.1096	53.7677	19.3294	23.7924	15.7182	39.8259	36.0082	35.9493	84.7361	63.8609	72.1966	30.645	32.2071	47.8403	64.8555	43.0653	40.3704	70.0594
HORVU.MOREX.r2.1HG0000290	0.290592	0.127808	0.0566351	0.0448427	0.110118	0.0391972	4.47406	4.35831	4.76036	1.03202	1.018	0.360267	0.788987	0.535486	0.347868	0	0.142877	0	0.0867859	0.0420484	0.0993827	0.399652	0.363886	1.06214	0.159396	0.0286745	0.0294428	0.0452068	0.0443908	0.0679083	4.18387	4.7991	5.07989	1.08529	1.0441	0.784989	0.516674	0.584139	0.417097	0.0955592	0.0575874	0	0.321293	0.158874	0.207786	0.108004	0.251852	1.38298	0
HORVU.MOREX.r2.1HG0000300	31.9698	42.1504	25.4467	0	0.0474031	0	0	0	0	20.7994	16.1357	16.9989	0.215645	0.249205	0.431969	0	0	0	1.53588	0.950295	1.73802	1.88315	7.02453	2.74337	31.878	42.6013	27.4402	0	0	0	0	0	0	20.2712	16.5082	16.3412	0.13562	0.125729	0.418951	0	0	0	1.27831	0.797902	1.76099	1.55753	7.21955	2.48554	0
HORVU.MOREX.r2.1HG0000310	1.11406	2.33778	1.17981	4.22647	4.07314	4.87272	0.693058	0.692855	0.745434	0.699144	0.674654	0.44618	0.254525	0.264722	0.108768	0.241499	0.261341	0.25116	0.431153	0.160233	0.366092	1.22933	0.196443	0.458715	1.37679	2.7973	1.6306	3.93921	4.47708	4.84431	0.780617	0.575348	0.824616	0.65747	0.586935	0.607198	0.256115	0.178077	0.141282	0.258948	0.234077	0.173792	0.296811	0.269075	0.369509	1.05362	0.127964	0.505928	1.99888
HORVU.MOREX.r2.1HG0000320	0.84045	0.58733	0.840841	3.28127	2.94278	3.65795	12.4547	14.6171	14.3834	0.552741	0.80967	0.167149	2.86869	2.45565	2.92287	7.72877	7.74255	7.18175	1.22712	0.847234	2.37134	0.389457	0.192946	1.74588	0.718402	0.714602	1.12404	3.45173	3.60126	4.13366	14.4599	14.2673	14.2336	0.553328	1.00123	0.273345	2.84651	2.33848	2.97829	7.46524	7.66429	8.10712	1.29062	0.685159	2.14843	0.320701	0.218522	1.27595	2.87868
HORVU.MOREX.r2.1HG0000330	0	0	0.155914	1.41968	0.970078	0.431634	2.02779	1.69301	2.57805	0	0	0	1.31013	0.717165	0.957668	2.3553	2.12401	2.63097	0.265465	0.115758	0.478794	0	0.125221	0.438606	0.146271	0.15788	0	1.24453	0.733237	0.598237	1.73715	0.816456	0.893594	0	0.0611568	0	0.485692	0.482434	1.3779	1.40304	1.9817	3.4841	0.428852	0.466532	0.286013	0	0	0.456874	0.433216
HORVU.MOREX.r2.1HG0000340	0.19486	0.104749	0.104438	0	0.0406124	0.0963753	0.201229	0.345145	0.518066	0.0768924	0.408094	0.166087	0.461883	0.213505	0.19738	0.116865	0.105389	0.243081	0.213383	0.387696	0.183266	0.23902	0.0838779	0	0.195956	0.211509	0.054294	0.25009	0	0.200362	0	0.0994356	0.239427	0	0.573515	0.0432106	0.27886	0.269295	0.0512764	0.293693	0	0.69383	0.287263	0.195314	0.478959	0	0.0844413	0.102011	0.580372
HORVU.MOREX.r2.1HG0000350	0	0	0	0.200755	0	0.116987	0	0.179555	0	0	0.099075	0	0	0.129584	0	0	0	0	0.08634	0	0	0	0	0.118877	0	0.128372	0.131812	0.101193	0	0	0	0.0603511	0.145317	0	0.0497268	0	0.112834	0.32689	0	0.142602	0	0	0.0871752	0.0474173	0.116279	0.193409	0.205002	0.0619142	0
HORVU.MOREX.r2.1HG0000360	0	0	0	0.26923	0	0	0	0	0	0	0	0	0	0	0	0.760981	0.171563	0	0.115789	0	0	0	0.136545	0	0	0	0	0	0	0	0	0	0	0.250613	0	0	0	0	0	0.764968	0	0	0	0	0	0	0	0	0
HORVU.MOREX.r2.1HG0000370	0	0	0	0	0	0	0	0	0	0	0	0	0	0	0	0	0	0	0	0	0	0	0	0	0	0	0	0	0	0	0	0	0	0	0	0	0	0	0	0	0	0	0	0	0	0	0	0	0
HORVU.MOREX.r2.1HG0000380	0.404582	0.497113	0.557592	0.392437	1.49371	0.228687	2.2084	1.11148	1.57078	1.68772	0.677852	1.77347	0.493197	1.07657	0.643995	1.66384	1.25038	1.87461	0.675111	1.24194	0.652304	2.03234	1.89081	4.53143	0.116245	0.564621	0.3865	0.692341	1.01977	0.772582	0.84034	0.589872	1.98846	1.27855	0.777648	1.48674	0.441134	0.447304	0.486691	1.81194	1.95289	1.2722	0.681641	0.741531	1.02286	1.60683	1.80332	2.84421	0.688577
HORVU.MOREX.r2.1HG0000390	0.0571783	0.0204911	0	231.662	135.155	89.0621	0.0787295	0.0578724	0	0.150418	0.574792	0	0.180709	0.271481	0.0193059	0	0	0.0713278	0.194798	0.0758418	0.107553	2.42359	32.8331	12.3758	0	0.0206879	0	235.328	135.817	87.3072	0.0395875	0.0778071	0.0702556	0.255983	0.576988	0.0169059	0.0909185	0.21072	0.140431	0.0229811	0	0.0493558	0.22478	0.09934	0.0374779	2.29091	32.8471	11.8337	0
HORVU.MOREX.r2.1HG0000400	0	0	0	0	0	0	0	0	0	0	0	0	0	0	0	0	0	0	0	0	0	0	0	0	0	0	0	0	0	0	0	0	0	0	0	0	0	0	0	0	0	0	0	0	0	0	0	0	0
HORVU.MOREX.r2.1HG0000410	0	0	0	0	0	0	0	0	0	0	0	0	0	0	0	0	0	0	0	0	0	0	0	0	0	0	0	0	0	0	0	0	0	0	0	0	0	0	0	0	0	0	0	0	0	0	0	0	0
HORVU.MOREX.r2.1HG0000420	0	0	0.30251	0	0	0	0	0	0	0	0	0	0	0	0	0	0	0	0	0	0	0	0	0	0	0	0	0	0	0	0	0	0	0	0	0	0	0	0	0	0	0	0	0	0	0	0	0	0
HORVU.MOREX.r2.1HG0000430	0	0	0	0	0	0	0	0	0	0	0	0	0	0	0	0	0	0	0	0	0	0	0	0	0	0	0	0	0	0	0	0	0	0	0	0	0	0	0	0	0	0	0	0	0	0	0	0	0
HORVU.MOREX.r2.1HG0000440	410.083	376.781	405.428	48.871	42.3993	43.0798	80.2903	154.723	293.225	338.173	287.707	335.579	359.991	404.165	252.548	50.8363	56.91	40.8376	298.523	288.911	472.827	674.753	647.202	840.257	421.796	345.182	370.719	38.2638	35.6085	34.863	89.5476	147.96	296.29	337.147	282.661	318.895	369.768	367.749	252.895	43.3491	54.4775	47.3066	299.472	266.486	468.709	650.793	670.548	839.449	0.870558
HORVU.MOREX.r2.1HG0000450	337.174	346.231	324.473	0	0	0	1.15776	1.70208	3.64302	99.0963	122.563	119.446	1.3287	2.14968	0.283903	0	0	0	3.06921	2.6767	4.48124	17.6482	18.097	24.5098	298.202	368.721	341.115	0	0	0	1.45538	0.858143	2.41066	103.409	108.654	121.073	1.6044	0	0	0	0	1.4516	4.54505	2.92168	3.03122	18.1049	16.5181	25.5307	0
HORVU.MOREX.r2.1HG0000460	0	0	0	0	0	0	0	0	0	0	0	0	0	0	0	0	0	0	0	0	0	0	0	0	0	0	0	0	0	0	0	0	0	0	0	0	0	0	0	0	0	0	0	0	0	0	0	0	0
HORVU.MOREX.r2.1HG0000470	142.065	166.119	272.271	55.4468	56.2126	67.8692	100.016	98.4258	102.852	53.9686	73.7355	57.9849	120.098	122.533	110.521	39.6289	61.6076	39.6331	167.015	92.0108	104.123	240.674	210.138	273.084	145.665	167.42	272.206	55.1858	57.8384	67.2162	100.452	101.325	97.1465	54.7647	72.0602	57.7999	116.963	123.296	109.204	39.8866	60.1531	40.8137	170.913	92.8899	103.455	236.337	212.612	278.693	45.3639
HORVU.MOREX.r2.1HG0000480	0	0	0	0	0	0	0	0	0	0	0	0	0	0	0	0	0	0	0	0	0	0	0	0	0	0	0	0	0	0	0	0	0	0	0	0	0	0	0	0	0	0	0	0	0	0	0	0	0
HORVU.MOREX.r2.1HG0000490	0	0	0	0	0	0	0	0	0	0	0	0	0	0	0	0	0	0	0	0	0	0	0	0	0	0	0	0	0	0	0	0	0	0	0	0	0	0	0	0	0	0	0	0	0	0	0	0	0
HORVU.MOREX.r2.1HG0000500	0	0	0	0	0	0	0	0	0	0	0	0	0	0	0	0	0	0	0	0	0	0	0	0	0	0	0	0	0	0	0	0	0	0	0	0	0	0	0	0	0	0	0	0	0	0	0	0	0
HORVU.MOREX.r2.1HG0000510	0	0	0	0	0	0	0	0	0	0	0	0	0	0	0	0	0	0	0	0	0	0	0	0	0	0	0	0	0	0	0	0	0	0	0	0	0	0	0	0	0	0	0	0	0	0	0	0	0
HORVU.MOREX.r2.1HG0000520	0	0	0	0	0	0	0	0	0	0	0	0	0	0	0	0	0	0	0	0	0	0	0	0	0	0	0	0	0	0	0	0	0	0	0	0	0	0	0	0	0	0	0	0	0	0	0	0	0
HORVU.MOREX.r2.1HG0000530	0	0	0	0	0	0	0	0	0	0	0	0	0	0	0	0	0	0	0	0	0	0	0	0	0	0	0	0	0	0	0	0	0	0	0	0	0	0	0	0	0	0	0	0.048877	0	0	0	0	0
HORVU.MOREX.r2.1HG0000540	0	0	0	0	0	0	0	0	0	0	0	0	0	0	0	0	0	0	0	0	0	0	0	0	0	0	0	0	0	0	0	0	0	0	0	0	0	0	0	0	0	0	0	0	0	0	0	0	1.14979
HORVU.MOREX.r2.1HG0000550	0	0	0	0	0	0	0	0	0	0	0	0	0	0	0	0	0	0	0	0	0	0	0	0	0	0	0	0	0	0	0	0	0	0	0	0	0	0	0	0	0	0	0	0	0	0	0	0	0
HORVU.MOREX.r2.1HG0000560	0	0	0	0	0	0	0	0	0	0	0	0	0	0	0	0	0	0	0	0	0	0	0	0	0	0	0	0	0	0	0	0	0	0	0	0	0	0	0	0	0	0	0	0	0	0	0	0	0
HORVU.MOREX.r2.1HG0000570	0	0	0	0	0	0	0	0	0	0	0	0	0	0	0	0	0	0	0	0	0	0	0	0	0	0	0	0	0	0	0	0	0	0	0	0	0	0	0	0	0	0	0	0	0	0	0	0	0
HORVU.MOREX.r2.1HG0000580	4.21562	3.63365	3.03853	0	0.060594	0.0718963	2.73964	4.30358	4.12244	0.946473	1.7962	1.42487	2.58425	3.02624	2.26391	0.632067	0.904136	1.58672	2.49389	1.89441	2.93942	0.148591	0.312866	0.639254	3.6546	3.60936	2.71374	0.0310947	0	0	3.15143	3.9315	4.95651	1.09104	1.80306	1.67624	2.87776	3.17414	2.4864	0.613469	1.1289	1.08225	2.31711	2.43327	3.41226	0.0297156	0.18898	0.608805	4.54607
HORVU.MOREX.r2.1HG0000590	69.0281	89.1834	35.8177	0	0	0.033471	5.45115	5.97629	6.85709	0.894605	3.24563	0.90849	4.41131	3.61482	3.03333	0.994383	1.31765	1.47738	3.05077	4.30868	5.83972	0.31821	0.553483	1.36047	69.7567	92.6657	36.4491	0.028952	0	0	5.30629	5.59449	6.29881	0.695059	3.31494	0.720336	4.21288	4.58276	3.63288	1.04039	1.60433	1.64295	3.51676	4.16491	5.60572	0.0553359	0.469222	0.991993	1.15898
HORVU.MOREX.r2.1HG0000600	0	0	0	0	0	0	0	0	0	0	0	0	0	0	0	0	0	0	0	0	0	0	0	0	0	0	0	0	0	0	0	0	0	0	0	0	0	0	0	0	0	0	0	0	0	0	0	0	0
HORVU.MOREX.r2.1HG0000610	0	0	0	0	0	0	0	0	0	0	0	0	0	0	0	0	0	0	0	0	0	0	0	0	0	0	0	0	0	0	0	0	0	0	0	0	0	0	0	0	0	0	0	0	0	0	0	0	0
HORVU.MOREX.r2.1HG0000620	0	0	0	0.0242307	0	0	0	0	0	0	0	0	0	0	0.0289185	0	0	0	0	0	0	0	0	0.0286964	0	0	0	0.0488549	0	0	0	0	0	0	0	0	0	0	0	0	0	0	0	0	0	0	0	0.0896748	0
HORVU.MOREX.r2.1HG0000630	0	0	0	0	0	0	0	0	0	0	0	0	0	0	0	0	0	0	0	0	0	0	0	0	0	0	0	0	0	0	0	0	0	0	0	0	0	0	0	0	0	0	0	0	0	0	0	0	0
HORVU.MOREX.r2.1HG0000640	25.1595	39.3911	16.8812	0.225454	0.221454	0.0375372	0.529042	0.691356	0.672604	0	1.62128	0	0.0359797	0.0415791	0.0768776	0	0	0.0473387	0.0277035	0.151004	0.249831	1.64469	33.8621	17.9465	27.8197	39.0896	17.6366	0.113642	0.159416	0.0390195	0.630561	0.542208	0.582839	0.0299807	1.65938	0.100981	0.0724088	0.209775	0.0399433	0	0.0413615	0	0.0279715	0.182575	0.18655	1.92381	33.5304	18.4556	0.904196
HORVU.MOREX.r2.1HG0000650	0	0	0	0	0	0	0	0	0	0	0	0	0	0	0	0	0	0	0	0	0	0	0	0	0	0	0	0	0	0	0	0	0	0	0	0	0	0	0	0	0	0	0	0	0	0	0	0	0.600385
HORVU.MOREX.r2.1HG0000660	0.133727	0.143773	0	1.02149	0.780395	0.727539	2.76197	1.55653	1.50115	0	0	0	0.253583	0.732616	0	0.240604	0.289303	1.00092	0.292879	0.478919	0.125771	0	0.230253	0.40325	0	0	0	0.743733	0.842663	0.756268	2.56927	1.29656	1.06803	0.105651	0	0	0.765498	0.295696	0.0703794	0.403108	0.874539	1.12546	0.344997	0.107231	0.131479	0.273364	0.1159	0.560061	0
HORVU.MOREX.r2.1HG0000670	10.9684	13.8787	11.8026	14.3219	13.5754	12.3937	33.6758	32.9204	37.6354	20.8085	17.0693	19.0572	27.9187	24.2207	32.0916	43.9726	50.1499	46.4685	17.8318	14.8396	14.0851	15.041	14.9994	18.9968	10.9028	13.7372	10.626	13.8607	13.8232	13.3168	36.9331	35.1756	37.3728	22.1638	16.6024	17.1007	31.9165	26.352	29.9729	45.5763	47.4983	47.8489	16.7294	15.0194	17.1299	17.2128	15.3561	18.728	49.6308
HORVU.MOREX.r2.1HG0000680	0	0	0	0	0	0	0	0	0	0	0	0	0	0	0	0	0	0	0	0	0	0	0	0	0	0	0	0	0	0	0	0	0	0	0	0	0	0	0	0	0	0	0	0	0	0	0	0	0
HORVU.MOREX.r2.1HG0000690	0	0	0	0	0	0	0	0	0	0	0	0	0	0	0	0	0.212805	0	0	0	0.370057	0	0	0	0	0	0	0	0	0	0.204313	0	0	0	0	0	0	0	0	0.474427	0.42886	0	0	0	0	0	0.682026	0	0
HORVU.MOREX.r2.1HG0000700	5.99459	5.77303	5.18527	9.3211	9.96612	11.3557	17.4362	18.2606	17.8178	6.16487	7.79442	4.85298	10.5334	11.2851	10.8431	21.5433	27.0012	19.0127	9.30172	9.09025	11.8201	14.7157	8.61789	9.98043	5.43479	5.89126	5.4945	10.5751	10.5398	11.0188	16.8859	18.0115	19.8786	5.61371	7.76581	4.46526	10.7648	10.6323	10.8289	19.5352	28.33	20.3483	9.65613	8.99196	11.8331	13.3328	8.08401	9.41467	23.9206
HORVU.MOREX.r2.1HG0000710	0	0	0	0	0	0	0	0	0	0	0	0	0	0	0	0	0	0	0	0	0	0	0	0	0	0	0	0	0	0	0	0	0	0	0	0	0	0	0	0	0	0	0	0	0	0	0	0	0
HORVU.MOREX.r2.1HG0000720	10.1193	12.8218	5.89287	45.4265	48.6953	50.6738	36.9815	39.6112	37.535	3.12276	8.53284	2.84355	20.3869	24.3004	33.4787	20.5001	48.3037	20.2418	35.3192	25.0158	27.1757	25.3418	17.1468	10.6171	10.1428	13.3178	5.75646	43.9555	47.6319	52.2303	35.4412	40.9824	35.5307	3.13484	8.32312	2.53646	20.493	26.0641	33.7741	19.8324	46.2686	20.6078	37.0088	22.9032	26.6328	25.2126	16.8105	11.5003	102.864
HORVU.MOREX.r2.1HG0000730	13.5451	14.1023	12.2014	50.3539	46.102	39.1856	52.7319	58.1265	60.9209	17.6027	18.0043	14.4266	66.9809	63.7182	70.4692	108.489	85.3566	104.86	48.5767	41.2497	51.5348	47.6539	38.5173	58.7182	13.7096	16.0249	13.2123	51.5141	46.9137	36.9858	53.9308	59.138	58.8708	18.1505	18.8115	15.432	67.8495	60.5082	70.4891	111.32	83.2928	107.63	48.2133	41.0688	53.7981	47.6676	41.316	60.1181	71.6295
HORVU.MOREX.r2.1HG0000740	47.0292	52.1977	39.7745	70.9262	67.6798	63.8837	54.1241	62.6317	58.8713	24.3197	34.2799	21.7554	77.3164	79.645	76.5741	84.3568	82.7543	93.7655	84.6973	75.9945	77.8902	42.4877	39.256	45.9248	45.0786	49.7656	38.1408	69.015	68.8376	62.0866	57.6141	65.6573	58.148	22.6232	33.7617	24.4934	74.4411	73.6117	78.878	84.8808	83.0152	87.3256	85.5668	76.7695	75.7765	42.1125	38.8702	43.653	20.4934
HORVU.MOREX.r2.1HG0000750	0.793108	1.61401	1.33596	1.03375	0.684807	1.12075	5.87947	7.02394	5.65641	0.491799	1.42372	0.627714	1.90678	3.16563	4.36113	4.58669	9.09983	5.58289	5.76932	3.3363	4.63536	0.833867	2.09714	1.6798	0.655146	2.18292	1.13649	0.824017	0.951933	0.961127	6.53049	6.35984	5.70779	0.738483	1.16714	0.62812	2.64833	2.53662	4.17404	5.73779	7.10083	6.85826	5.61634	3.47509	4.1495	0.972758	2.7986	1.51251	1.68728
HORVU.MOREX.r2.1HG0000760	3.55096	2.36334	2.90009	1.8657	1.40969	1.3381	10.128	9.41303	10.9893	3.73659	8.64081	2.01776	4.16839	6.11401	8.22146	11.3581	28.1676	9.28126	15.6775	9.82377	7.79261	2.62724	3.49376	3.90919	3.0608	2.01895	3.58071	0.723402	1.56276	1.21707	8.42919	8.28356	10.3883	2.53824	8.24725	2.54979	5.80766	2.99118	6.05146	7.95155	29.6729	9.63335	15.5799	10.7116	9.14376	3.31832	5.86204	2.65566	1.00726
HORVU.MOREX.r2.1HG0000770	0	0.014415	0	0.0341389	0.156488	0.19894	0	0.0135706	0.126744	0	0.0336959	0	0	0	0	0	0	0	0	0.0106705	0	0	0	0	0.0134832	0.0291067	0	0.0344161	0.214034	0.248155	0.0139244	0.0136838	0.131794	0	0.0112749	0	0	0	0	0	0	0	0	0	0	0	0.0116204	0	0
HORVU.MOREX.r2.1HG0000780	0	0	0	0.655296	0.643668	0.763729	0.996653	1.36755	0.684238	0	0	0	0	0	0	0	0	0	0	0	0	0	0	0	0	0	0	0.165154	0.162173	1.78625	1.60367	1.57596	2.84601	0	0	0	0	0	0	0	0	0	0	0	0.189776	0	0	0	0
HORVU.MOREX.r2.1HG0000790	0	0	0	0	0.0273061	0	0	0	0	0	0	0	0	0	0	0	0	0	0	0	0	0	0	0	0	0	0	0	0	0	0	0	0	0	0	0	0	0	0	0	0	0	0	0	0	0	0	0	0
HORVU.MOREX.r2.1HG0000800	0	0	0	0	0	0	0	0	0	0	0	0	0	0	0	0	0	0	0	0	0	0	0	0	0	0	0	0	0	0	0	0	0.104822	0	0	0	0	0	0	0	0	0	0	0	0	0	0	0	0
HORVU.MOREX.r2.1HG0000810	0	0	0	0.044641	0.0876977	0	0	0	0	0	0	0	0	0	0	0	0	0	0	0	0	0	0	0	0	0	0	0.0900068	0.176764	0	0	0	0	0	0	0	0	0	0	0	0	0	0	0	0	0	0	0	0
HORVU.MOREX.r2.1HG0000820	0	0	0	0	0	0	0	0	0	0	0	0	0	0	0	0	0	0	0	0	0	0	0	0	0	0	0	0	0	0	0	0	0	0	0	0	0	0	0	0	0	0	0	0	0	0	0	0	0
HORVU.MOREX.r2.1HG0000830	0	0	0	0	0	0	0	0	0	2.30677	0.816189	1.99305	0	0	0	0	0	0	0.142255	0	0	0	0	0	0	0	0	0	0	0	0	0	0	2.30922	0.983169	1.03706	0	0.215436	0	0	0	0	0	0.156251	0	0.477997	0.168883	0	0
HORVU.MOREX.r2.1HG0000840	0.105875	0.170742	0.11349	0.179719	0.088265	0	0.21867	0.21432	0.312761	0.856459	0.443466	0.812173	0.30115	0.174008	0.107244	0.190491	0.286309	0.330187	0.251201	0.33704	0.199151	0.346316	0.273444	0	0.0532352	0.229841	0.118	0.135884	0.133431	0.108864	0.109954	0.486244	0.260179	0.961928	0.311612	0.633905	0.353535	0.234109	0.167162	0.191489	0.115398	0.137085	0.429222	0.360813	0.312284	0.497785	0.412921	0.221706	0.473007
HORVU.MOREX.r2.1HG0000850	0	0	0	0	0.448874	0	0	0	0	0.212466	0.112763	0.229463	0.255251	0	0	0.322916	0.291206	0	0.196537	0	0	0	0	0	0.270729	0	0	0	0	0.138408	0.279587	0	0	0	0	0.238796	0.256845	0.297642	0	0	0.293431	0.348575	0.496096	0	0	0	0	0	0
HORVU.MOREX.r2.1HG0000860	0.87687	0.314246	0.313314	0	0.243674	0	0.301843	0.887515	0	0.461354	0.73457	0	0	0.640515	0	0	0.948501	0.364621	0.213383	0.232618	0	0.35853	0	0	0	0.95179	0	0	0.245576	0.150271	0.607103	0.596614	0	0.808228	0.491585	0.259264	0	0.807885	1.0768	0.704863	0	0.378453	0	0.234377	0.57475	0.238998	0.379986	0.306033	0
HORVU.MOREX.r2.1HG0000870	57.3817	62.9206	83.7854	0	0	0	26.0702	24.3228	26.1173	96.7435	66.0472	95.4133	62.2598	59.8206	54.0729	3.29792	6.2185	4.89979	66.2903	60.6146	58.1319	109.323	88.5022	113.847	58.0276	66.1602	82.2199	0	0	0	21.5453	27.186	27.4651	89.9066	66.72	97.362	60.2299	61.9407	53.0697	3.8749	6.4606	3.97607	66.5894	59.9563	61.5424	103.795	86.497	111.486	17.6542
HORVU.MOREX.r2.1HG0000880	4.43842	3.40316	0.442573	318.125	322.318	487.603	75.965	90.3335	70.2931	100.795	75.6599	23.1382	31.9367	32.4584	33.9452	0.495235	0.595471	0	11.3282	6.29789	3.68896	0.0562714	0.118482	0	4.77478	3.02503	0.0766933	325.241	324.776	480.148	73.6793	79.6399	67.683	104.979	76.3541	21.0884	30.3307	30.9261	31.0728	0.331886	0.262509	0.0890977	11.9196	6.37311	3.92402	0	0.059639	0.0720482	826.879
HORVU.MOREX.r2.1HG0000890	1.71196	0.38345	0	46.7381	41.2703	47.2396	13.554	15.8113	16.2674	3.63105	4.98961	0.790387	35.2024	31.8099	33.4537	0.256682	0.540111	0.0889836	15.1798	6.18782	3.72336	0.116663	0.736917	0.0716992	1.50639	0.232279	0.119251	46.4462	40.4837	51.012	15.3345	16.0524	12.4457	3.49403	5.21862	0.917442	36.3409	28.943	31.6847	0.258027	0.544236	0	15.1427	5.46244	3.50661	0.174978	0.123644	0	58.8499
HORVU.MOREX.r2.1HG0000900	9.99578	0.453551	0.226103	148.143	154.814	195.375	23.2347	24.9548	22.3209	26.043	19.172	3.82543	58.7972	53.9779	61.1896	0.0562237	0.354918	0.058473	20.4462	5.18527	5.56569	1.86862	1.25096	0.376921	9.22711	0.381588	0.417933	149.486	157.755	182.727	23.1471	27.7343	20.1435	25.543	19.9942	3.68998	60.9643	53.9737	52.7548	0	0.549216	0.0303456	21.2659	5.08353	5.13852	1.98344	1.84842	0.490775	112.071
HORVU.MOREX.r2.1HG0000910	76.6913	1.79569	10.3692	42.4978	24.6285	30.1173	14.2298	16.412	13.6917	8.12862	8.51168	1.42361	135.233	143.201	94.8482	0.16695	0.225833	0	65.717	14.8986	16.494	1.93492	1.97712	0.629563	79.3622	1.96401	10.0056	43.1704	22.5989	31.4139	14.8523	15.7321	13.8525	8.35719	10.2706	1.23459	138.998	142.303	91.6382	0.0839123	0.227559	0	62.8644	13.4209	17.003	1.3088	2.44277	0.29146	83.9466
HORVU.MOREX.r2.1HG0000920	0	0	0	1.69418	0.554706	0.164543	0	0.336726	0	0	0	0	0	0	0	0	0	0	0	0	0	0	0	0	0	0	0	0.711639	0	0	0	1.01861	0.204389	0	0	0	0	0	0	0	0	0	0.367837	0	0	0	0	0	7.43159
HORVU.MOREX.r2.1HG0000930	3.9174	4.42628	0.481433	326.066	338.752	507.18	74.0289	84.1984	70.141	78.9253	54.3044	16.0143	18.1452	17.8798	20.0931	0.299288	0.377858	0.186757	5.90187	4.38853	2.11203	0.163233	0.128886	0.0501603	5.54532	2.84376	0.0556182	338.192	329.027	519.613	69.2393	79.8589	69.5943	84.3909	57.7222	14.4745	19.306	17.6001	18.8835	0.240685	0.217568	0.0646139	6.91533	4.8819	2.89478	0.122414	0.302753	0	1217.96
HORVU.MOREX.r2.1HG0000940	0.284171	0	0	3.85897	3.07977	7.7301	0.440188	0.575241	1.67892	0.224269	0	0	2.96375	2.80226	3.742	0	0	0	1.65965	0	0.267263	0	0	0	0.285769	0	0	5.10601	2.86506	8.76583	0.590239	0.870062	1.74582	0	0.238965	0	1.49113	5.96937	2.99112	0	0	0	1.25678	0	0	0	0	0	30.4695
HORVU.MOREX.r2.1HG0000950	0	0	0	0	0	0	0	0	0	0	0	0	0	0	0	0	0	0	0	0	0	0	0	0	0	0	0	0	0	0	0	0	0	0	0	0	0	0	0	0	0	0	0	0	0	0	0	0	0
HORVU.MOREX.r2.1HG0000960	36.658	36.3566	37.3148	48.3577	47.7365	49.6132	80.5544	81.109	75.2154	38.2379	48.6823	38.9959	39.4717	40.7884	48.0703	88.4522	104.203	76.9249	41.5949	39.3512	50.2455	71.2245	45.7484	65.6961	42.8654	37.014	36.5806	43.8874	51.2129	44.1214	83.2236	87.8762	82.2281	34.911	47.9124	37.9353	45.0049	42.0998	52.1951	80.8635	100.973	71.3804	51.2136	37.8258	50.4304	67.9652	51.2277	62.333	95.6404
HORVU.MOREX.r2.1HG0000970	0	0	0	0	0	0	0.457896	0.809574	1.01705	0	0	0	3.69297	2.09574	3.16158	5.54794	1.23198	0.965265	0.837816	3.55648	2.24047	0	0	0	0	0	0	0	0	0	0.415341	0.674359	0.81188	0	0	0	3.50036	2.73949	2.61727	5.74473	1.45934	0.675426	0.884371	3.06748	2.55585	0	0	0	0.414316
HORVU.MOREX.r2.1HG0000980	7.44767	0.459739	0.343781	107.277	105.433	130.809	25.2812	22.9388	22.4009	18.4347	11.5825	2.33872	62.6063	52.5539	54.342	0.0854861	0.501095	0	18.4445	6.08317	4.92665	1.559	0.920344	0.322366	5.75155	0.65755	0.218437	109.322	103.905	126.558	24.166	26.2397	22.9432	15.442	12.2411	1.92811	61.0764	52.7731	58.0255	0.042967	0.621443	0.0461394	18.9512	6.11489	5.27285	1.26749	1.1736	0.261172	200.064
HORVU.MOREX.r2.1HG0000990	0	0	0	27.5059	41.0041	40.4399	0.0591298	0.115907	0.541263	0.948961	4.8446	0.878466	0	0	0	0	0	0	0	0	0	1.77927	1.77458	0.69064	0	0	0	27.0434	40.1215	40.1528	0.118929	0	0.703539	0.995207	4.09272	1.01577	0	0	0.120538	0	0	0	0	0	0	1.4982	1.48875	0.599505	0
HORVU.MOREX.r2.1HG0001000	0	0	0	0	0	0	0	0	0	0	0	0	0	0	0	0	0	0	0	0	0	0	0	0	0	0	0	0	0	0	0	0	0	0	0	0	0	0	0	0	0	0	0	0	0	0	0	0	0
HORVU.MOREX.r2.1HG0001010	0	0	0	0.00494692	0.0145774	0.0144137	0.0120382	0.017698	0	0	0	0	0.00552627	0	0	0	0	0	0	0	0	0	0	0.0644449	0	0	0	0.0199483	0.00489707	0	0.0181595	0.0118971	0	0	0.0147041	0	0.00556078	0	0	0	0	0	0.00644439	0.0140212	0.0171918	0	0.00505156	0.0732318	0.138879
HORVU.MOREX.r2.1HG0001020	55.2316	46.1582	57.047	165.872	160.226	196.858	139.128	139.982	141.491	38.2949	60.6923	32.9724	114.168	105.108	111.439	148.993	179.835	152.025	91.0901	77.768	78.1286	65.1884	65.1635	58.7753	57.004	43.446	54.0804	157.461	159.692	189.572	134.342	151.419	154.685	33.4774	56.7874	32.7268	101.228	111.126	113.682	166.086	176.7	127.681	84.9663	78.8941	73.4299	62.7142	64.6322	57.5944	141.858
HORVU.MOREX.r2.1HG0001030	19.7302	19.3138	16.0349	27.9575	31.2409	32.2813	21.8655	23.9224	26.2028	6.52596	13.1288	6.61386	14.1992	16.6507	13.5701	19.7555	24.6663	19.5503	10.8338	12.0131	12.3922	21.0635	18.623	18.1934	20.1485	21.9873	14.9878	29.0271	30.0296	28.8421	22.3242	21.2281	22.9075	6.85485	13.1647	4.89482	14.1258	13.61	13.011	19.6338	26.3352	18.3573	10.1126	10.7288	11.2684	19.8121	16.7614	18.9334	49.965
HORVU.MOREX.r2.1HG0001040	0	0	0	0.529566	0.910296	1.92873	18.6054	14.4461	10.2297	0.184659	0.19601	0.199431	12.7191	13.8439	14.6154	7.10991	3.88078	5.64306	7.34505	11.7314	8.80238	18.3684	5.57303	14.268	0.235297	0.169315	0.173851	1.33466	1.70374	2.08509	20.4926	18.3078	11.4039	0.369711	0	0	14.3611	11.8996	13.2172	6.11269	3.31536	8.6847	8.27843	10.2566	10.8122	17.2188	5.67806	12.4124	3.71674
HORVU.MOREX.r2.1HG0001050	0	0	0	0.117598	0.423542	0.959402	7.01121	5.37584	3.16531	0	0.154763	0.0393661	4.64176	5.21232	4.86544	1.66196	1.39884	2.24699	2.62996	4.00648	3.08409	6.0807	1.78927	4.6888	0	0	0.0514751	0.474212	0.504457	0.427409	7.29071	5.04361	2.95095	0	0	0	5.02326	6.17859	4.22943	1.89342	0.755104	2.69103	2.79157	4.22196	4.04142	5.13604	3.12223	4.20709	1.3756
HORVU.MOREX.r2.1HG0001060	0	0	0	0.949829	0.385359	0	0	0	0	0	0	0	0	0	0	0	0	0	0	0	0	0	0	0	0	0	0	1.06162	0.286165	0.100062	0	0	0	0	0	0	0	0	0	0	0	0	0	0	0	0	0	0	0
HORVU.MOREX.r2.1HG0001070	0	0	0	0	0	0	0	0	0	0	0	0	0	0	0	0	0	0	0	0	0	0	0	0	0	0	0	0	0	0	0	0	0	0	0	0	0	0	0	0	0	0	0	0	0	0	0	0	0
HORVU.MOREX.r2.1HG0001080	0	0	0	0.190132	0	0	0	0	0	0	0	0	0	0	0	0	0	0	0	0	0	0	0	0	0	0	0	0.191675	0	0.230343	0	0	0	0	0	0	0	0	0	0	0	0	0	0	0	0	0	0	0
HORVU.MOREX.r2.1HG0001090	0	0	0	0.0899759	0	0	0	0	0	0	0	0	0	0	0	0	0	0	0	0	0	0	0	0	0	0	0	0	0.178138	0	0	0	0	0	0	0	0	0	0	0	0	0	0	0	0	0	0	0	0
HORVU.MOREX.r2.1HG0001100	0	0	0	0	0	0.0180829	0.0125855	0.00616758	0.0324016	0	0	0	0	0	0.00617242	0	0.00659139	0	0	0	0	0	0	0	0	0	0	0	0	0	0.00632838	0.0373143	0.0149746	0.00481423	0	0	0	0	0	0	0	0	0	0	0	0	0	0	0.0816715
HORVU.MOREX.r2.1HG0001110	0	0	0	0	0	0	1.49146	0.487263	1.70657	0	0	0	1.36935	1.05497	0	0	0	0	0.702909	0	0.452776	0	0	0.483899	0	0	0	0	0	0	0.74995	0.982658	0.591524	0	0	0	0.918598	0	0	0	0	0	0	0	0	0	0	1.00811	0
HORVU.MOREX.r2.1HG0001120	0	0	0	0	0	0	0	0	0	0	0	0	0	0	0	0	0	0	0	0	0	0	0	0	0	0	0	0	0	0	0	0	0	0	0	0	0	0	0	0	0	0	0	0	0	0	0	0	0
HORVU.MOREX.r2.1HG0001130	0	0	0	0	0	0	0	0	0	0	0	0	0	0	0	0	0	0	0	0	0	0	0	0	0	0	0	0	0	0	0	0	0	0	0	0	0	0	0	0	0	0	0	0	0	0	0	0	0
HORVU.MOREX.r2.1HG0001140	0	0	0	0	0	0	0	0	0	0.0416528	0	0	0	0	0	0	0	0	0	0.0840064	0	0	0	0	0	0	0	0	0	0	0	0	0	0	0	0	0	0	0	0	0	0	0	0.0846417	0	0	0	0	0
HORVU.MOREX.r2.1HG0001150	0	0	0	0	0.116035	0	0.143735	0.140875	0	0	0	0	0	0	0	0	0	0	0	0	0	0	0	0	0	0	0	0	0	0	0.144548	0.142051	0	0	0	0	0	0	0	0	0	0	0	0	0	0	0	0	2.48731
HORVU.MOREX.r2.1HG0001160	30.6663	50.1135	22.2258	0	0	0.0956918	0	0	0	0	0.675334	0	0	0	0	0	0	0	0	0	0	0	0	0.064825	29.2012	50.0171	21.9948	0.0275907	0.0270927	0.165784	0	0	0	0	0.650798	0.0286028	0	0	0	0	0	0	0	0	0	0	0	0.0337625	0
HORVU.MOREX.r2.1HG0001170	0	0	0	0	0	0	0	0	0	0	0	0	0	0	0	0	0	0	0	0	0	0	0	0	0	0	0	0	0	0	0	0	0	0	0	0	0	0	0	0	0	0	0	0	0	0	0	0	0
HORVU.MOREX.r2.1HG0001180	0	0.390946	0.155914	0	0	0	0	0	0	0	0	0	0	0	0	0	0	0	0	0	0	0	0	0	0	0	0	0	0	0	0	0	0	0	0	0	0	0	0	0	0	0	0	0	0	0	0	0	0
HORVU.MOREX.r2.1HG0001190	0	0.177159	0	0	0	0	0	0	0	0	0	0	0	0	0	0	0	0	0	0	0	0	0	0	0	0	0	0	0	0	0	0	0	0	0	0	0	0	0	0	0	0	0	0	0	0	0	0	0
HORVU.MOREX.r2.1HG0001200	0	0.203052	0	0	0	0	0	0	0	0	0	0	0	0	0	0	0	0	0	0	0	0	0	0	0	0	0.210494	0	0	0	0	0	0	0	0	0	0	0	0	0	0	0	0	0	0	0	0	0	0
HORVU.MOREX.r2.1HG0001210	0	0	0	0	0	0	0	0	0	0	0	0	0	0	0	0	0	0	0	0	0	0	0	0	0	0	0	0	0	0	0	0	0	0	0	0	0	0	0	0	0	0	0	0	0	0	0	0	0
HORVU.MOREX.r2.1HG0001220	0	0	0	0	0	0	0	0	0	0	0	0	0	0	0	0	0	0	0	0	0	0	0	0	0	0	0	0	0	0	0	0	0	0	0	0	0	0	0	0	0	0	0	0	0	0	0	0	0.413146
HORVU.MOREX.r2.1HG0001230	0	0	0	0	0	0	0	0	0	0	0	0	0	0	0	0	0	0	0	0	0	0	0	0	0	0	0	0	0	0	0	0	0	0	0	0	0	0	0	0	0	0	0	0	0	0	0	0	0
HORVU.MOREX.r2.1HG0001240	0	0	0	6.54473	10.2858	9.25494	0	0	0	0	0	0	0	0	0	0	0	0	0	0	0	0	0	0.206691	0	0	0	5.89409	7.08345	9.83183	0	0.209864	0	0	0	0	0	0	0	0	0	0	0	0.164888	0.505434	0	0	0	0
HORVU.MOREX.r2.1HG0001250	0.0965108	0.103761	0.206905	0	0	0.0954661	0	0.537253	0.11404	0.152334	0.565942	0.329041	0.137258	0.317236	0.146639	0.231525	0.104395	0.120394	0	0.0768077	0.181537	0.552451	0.166173	0.727561	0.0485269	0.104757	0.537818	0	0.243259	0.0992359	0.200458	0.196995	0.355752	0	0.243473	0.256818	0	0.480158	0.101585	0.116369	0.315576	0	0.0711382	0	0.094888	0.473487	0.250934	0.404195	0.862345
HORVU.MOREX.r2.1HG0001260	0	0	0	0	0	0.131279	0.137053	0	0.15682	0	0	0	0.125832	0	0.268864	0.159189	0	0	0	0	0	0.325584	0	0.133399	0	0	0	0.113555	0	0	0	0	0	0.104851	0	0	0	0	0.558774	0.160023	0.43396	0.171838	0	0	0	0	0	0.138956	0
HORVU.MOREX.r2.1HG0001270	0	0	0	0	0	0	0	0	0	0	0	0	0	0	0	0	0	0	0	0	0	0	0	0	0	0	0	0	0	0	0	0	0	0	0	0	0	0	0	0	0	0	0	0	0	0	0	0	0
HORVU.MOREX.r2.1HG0001280	0	0	0	0	0	0	0	0	0	0	0	0	0	0	0	0	0	0	0	0	0	0	0	0	0	0	0	0	0	0	0	0	0	0	0	0	0	0	0	0	0	0	0	0	0	0	0	0	0
HORVU.MOREX.r2.1HG0001290	0	0	0	0	0	0	0	0	0	0	0	0	0	0	0	0	0	0	0	0	0	0	0	0	0	0	0	0	0	0	0	0	0	0	0	0	0	0	0	0	0	0	0	0	0	0	0	0	0
HORVU.MOREX.r2.1HG0001300	0	0	0	0	0	0	0	0	0	0	0	0	0	0	0	0	0	0	0	0	0	0	0	0	0	0	0	0	0	0	0	0	0	0	0	0	0	0	0	0	0	0	0	0	0	0	0	0	0
HORVU.MOREX.r2.1HG0001310	0	0	0	0	0	0	0	0	0	0	0	0	0	0	0	0	0	0	0	0	0	0	0	0	0	0	0	0	0	0	0	0	0	0	0	0	0	0	0	0	0	0	0	0	0	0	0	0	0
HORVU.MOREX.r2.1HG0001320	0	0	0	0	0	0	0	0	0	0	0	0	0	0	0	0	0	0	0	0	0	0	0	0	0	0	0	0	0	0	0	0	0	0	0	0	0	0	0	0	0	0	0	0	0	0	0	0	0
HORVU.MOREX.r2.1HG0001330	0	0	0	0.0426318	0.125626	0.0496861	0	0	0	0	0	0	0	0	0	0	0	0	0	0	0	0.0136918	0	0	0	0	0	0.014326	0.0562695	0	0	0	0	0	0	0	0	0	0	0	0	0	0	0	0	0	0	0	0
HORVU.MOREX.r2.1HG0001340	0	0	0	1.24256	1.42268	0.844024	0	0.0181815	0	0	0	0	0	0	0	0	0	0	0	0	0	0	0	0	0	0	0	1.26033	1.44133	1.24676	0	0.0183332	0.0220718	0	0	0.0159337	0	0	0	0	0	0	0	0	0	0	0	0	0
HORVU.MOREX.r2.1HG0001350	0	0	0	3.79225	3.94613	4.77887	0	0	0	0	0	0	0	0	0	0	0	0	0	0	0	0	0	0	0	0	0	3.5602	4.25848	4.06307	0	0	0	0	0	0	0	0	0	0	0	0	0	0	0	0	0	0	0.0831743
HORVU.MOREX.r2.1HG0001360	0	0	0	0.624653	0	0	1.52007	0.297967	0.347862	0	0	0	0	0	0	0	0	0	0	0	0	0	0	0.443865	0	0	0	0	0.247343	0	0.917205	1.05159	0.361724	0	0	0	0	0	0.309872	0	0	0	0	0	0	0	0	0.61647	0
HORVU.MOREX.r2.1HG0001370	0	0	0	0.190016	0.964329	0.147639	0	0	0	0	0	0	0	0	0	0	0	0	0	0	0	0	0	0	0	0	0	0.0638529	0.564303	0	0	0	0	0	0	0	0	0	0	0	0	0	0	0	0	0	0	0	0
HORVU.MOREX.r2.1HG0001380	0	0	0	2.67634	3.18818	2.88691	0.0173212	0.0848832	0	0	0	0.0142964	0.015903	0.018378	0	0	0	0	0	0	0	0.00685806	0	0.0168595	0	0	0	2.45409	3.19192	2.98367	0	0.0684732	0.0103046	0	0.0141048	0.0297557	0	0	0	0	0	0	0.0123634	0.0134497	0.032982	0.0411447	0.014537	0.0175617	0.0999137
HORVU.MOREX.r2.1HG0001390	0	0	0	7.65462	10.5725	8.09841	0	0	0	0	0	0	0	0	0	0	0	0	0	0	0	0	0	0	0	0	0	7.14238	10.0052	7.74294	0	0	0	0	0	0	0	0	0	0	0	0	0	0	0	0	0.0252962	0	0
HORVU.MOREX.r2.1HG0001400	0.292406	0.209581	0.365678	0	0	0	0	0	0	0	0.0408256	0	0	0	0	0	0	0	0	0	0	0.0398524	0	0.367391	0.245042	0.105796	0.108631	0	0	0	0	0	0	0	0	0	0	0	0	0	0	0	0	0	0	0.0398489	0	0.382693	0
HORVU.MOREX.r2.1HG0001410	0.0453665	0	0	0	0	0	0	0	0	0	0	0	0	0.0497074	0	0	0	0	0	0	0.0853347	0.0741968	0.156225	2.23441	0.0912434	0.0984852	0.151686	0	0	0	0	0	0	0	0	0	0	0	0	0	0	0	0	0	0.0892074	0.296761	0.157274	2.04248	0
HORVU.MOREX.r2.1HG0001420	0	0	0	0	0	0	0	0	0	0	0	0	0	0	0	0	0	0	0	0	0	0	0	0	0	0	0	0	0	0	0	0	0	0	0	0	0	0	0	0	0	0	0	0	0	0	0	0	0
HORVU.MOREX.r2.1HG0001430	0	0	0	0	0	0	0	0	0	0	0	0	0	0	0	0	0	0	0	0	0	0	0	0	0	0	0	0	0	0	0	0	0	0	0	0	0	0	0	0	0	0	0	0	0	0	0	0	0
HORVU.MOREX.r2.1HG0001440	0	0	0	1.78588	2.46972	1.28718	0	0	0	0.742911	0.139161	2.00586	0	0	0	0	0	0	0.0404244	0	0	0	0	0	0	0	0	1.82407	1.76788	2.30592	0	0	0	0.393724	0.512206	1.22791	0.105657	0.06122	0	0	0	0	0.122446	0	0	0	0	0	0
HORVU.MOREX.r2.1HG0001450	0	0	0	1.91455	2.37547	1.29184	0	0	0	0.0936986	0.198916	0.708361	0.168851	0	0	0	0	0	0	0	0	0	0	0	0	0	0	1.87931	2.34414	1.28181	0	0	0	0.0468991	0.0998383	0.789827	0	0	0	0	0	0	0	0.190403	0	0	0	0	0
HORVU.MOREX.r2.1HG0001460	0	0	0	11.7611	11.3973	9.93542	2.68915	4.80065	5.60453	62.1675	52.8223	114.861	30.5094	34.748	20.8191	0	0.100599	0	43.6902	92.2223	64.289	0	0	0	0	0	0	11.22	11.4863	12.6706	3.18729	4.93562	6.39922	63.1153	47.9407	122.915	27.417	38.9694	24.5707	0.112137	0.202734	0	40.2054	83.337	58.8858	0	0	0	0.276996
HORVU.MOREX.r2.1HG0001470	0	0.0396823	0.0197823	2.02056	2.26164	1.60645	0	0	0	0	0	0	0	0	0	0	0	0	0	0	0	0	0	0.0741999	0	0.060095	0.0822735	2.27382	2.24828	1.21446	0	0	0	0	0.0310381	0	0	0	0	0	0	0	0	0	0	0	0	0.0386452	0
HORVU.MOREX.r2.1HG0001480	0	0	0	0	0	0	0	0	0	0.0706927	0.225114	0.0668046	0	0	0	0	0	0	0	0	0	0	0.00963938	0	0	0	0.0124791	0	0	0	0	0	0	0.0619219	0.178897	0.05959	0	0	0	0	0	0	0	0	0	0	0	0	0
HORVU.MOREX.r2.1HG0001490	0.119186	0.128139	0	370.995	519.268	622.727	2.46164	2.17139	0.4225	0	0	0	0.339013	0.130591	0	0.142961	0	0.297361	0.0870106	0.0948538	0	2.09548	1.69303	7.12812	0	0	0	369.978	534.736	612.083	2.41367	1.76378	0.219668	0	0.100226	0	0.682259	0	0	0	0.129907	0	0.0878523	0.143357	0	2.6313	1.75605	7.17544	22.0091
HORVU.MOREX.r2.1HG0001500	0	0	0	0.795359	0.434026	0.566481	0	0	0	0	0	0	0	0	0	0	0	0	0	0	0	0	0	0	0	0	0	0.757271	0.415542	0.642382	0	0	0	0	0	0	0	0	0	0	0	0	0	0	0	0	0	0	0
HORVU.MOREX.r2.1HG0001510	0	0.128139	0.0638795	167.567	239.513	307.768	0	1.4476	0.352083	0	0	0	0.113004	0	0	0	0	0	0	0	0	0.68225	0.718256	1.0782	0.119857	0	0	175.301	234.973	303.499	1.73289	0.729838	0.292891	0	0	0	0.22742	0	0	0	0	0	0	0	0	1.02328	0.309891	0.873532	5.67975
HORVU.MOREX.r2.1HG0001520	0	0	0	0	0	0	0	0	0	0	0	0	0	0	0	0	0	0	0	0	0	0	0	0	0	0	0	0	0.0466495	0.0570909	0	0	0	0	0	0	0	0	0	0	0	0	0	0	0	0	0	0	0
HORVU.MOREX.r2.1HG0001530	6.39591	7.83585	4.8718	13.4518	15.6381	15.1382	34.6291	32.903	32.5542	5.3216	5.89792	3.85972	19.7281	15.9353	13.9282	24.3038	25.868	26.2038	9.61603	5.95824	12.8235	20.2993	15.4944	22.4263	6.81415	8.64657	4.80752	13.1085	15.052	14.6994	33.3661	35.2691	33.161	4.71358	5.92046	3.82613	18.7791	16.993	14.8735	23.7735	27.2364	25.0152	9.17304	6.30811	12.2517	19.7569	15.8706	21.6819	23.3813
HORVU.MOREX.r2.1HG0001540	244.647	228.225	168.862	760.958	817.538	796.705	1813.34	1823.84	1710.79	145.748	257.451	159.747	1218.85	1105.35	1255.08	1550.33	1685.07	1513.05	706.113	545.205	802.36	462.721	310.954	449.125	244.643	239.768	168.222	754.805	805.597	791.591	1789.71	1800.5	1718.91	141.084	253.241	153.428	1224.1	1095.15	1277.88	1564.57	1669.9	1495.27	706.761	555.381	802.451	453.484	317.734	453.581	822.336
HORVU.MOREX.r2.1HG0001550	13.8845	12.337	11.5901	17.4846	17.4255	19.931	21.9584	23.1372	24.6628	7.10707	9.1587	6.36641	10.1088	11.814	11.8675	21.8924	29.5161	22.3925	11.5654	11.3375	13.37	33.3478	24.2176	25.8232	15.4164	12.5862	11.5136	16.9823	16.3975	19.7889	22.3016	22.3159	21.7599	7.28119	8.73781	6.73221	10.3444	10.6222	9.66905	20.0097	30.6936	24.2949	12.4099	11.4233	13.5918	35.3889	24.067	26.8672	44.4036
HORVU.MOREX.r2.1HG0001560	0.0188285	0	0	0.966813	1.26359	1.24785	0.136107	0.219156	0.222482	0	0.015773	0	17.1468	8.25204	5.22573	0.225843	0.325865	0.187903	3.82813	2.65976	0.141666	0	0.0162095	0.0757021	0	0	0	0.821616	1.25764	1.10353	0.156431	0.269025	0.231348	0	0.0158332	0	16.9844	8.69096	4.74653	0.181621	0.430965	0.195031	4.16355	3.00448	0.0277678	0	0	0.0295707	0.280394
HORVU.MOREX.r2.1HG0001570	0.418982	0.450456	0	0	0	0	0	0	0	0	0.350989	0	0	0	0	0	1.13302	0.522665	0	0	0.788108	0	0	0	0	0	0.466965	0	0	0.430812	0.435125	0	0	0	0.35233	0	0	0	0	0	0.45667	0	0	0	0	0.342592	0	0	0
HORVU.MOREX.r2.1HG0001580	29.0303	35.649	24.4811	2.13259	2.01993	2.57424	0	0	0.212074	8.81733	10.5245	7.34281	0.808294	1.1799	1.27258	0	0	0.111945	2.68601	1.49977	2.10997	17.135	24.4129	12.8085	27.4339	41.0077	23.7536	2.87933	1.998	1.61476	0	0	0.110262	9.35843	10.6402	8.83544	0.941764	0.793711	1.36962	0.216405	0.0978102	0.116192	2.9435	1.76297	1.85281	15.3724	23.4102	10.6172	0
HORVU.MOREX.r2.1HG0001590	4.18227	2.82129	1.09879	0.0696006	0	0.0811175	0	0	0	0	0.893064	0	0	0	0	0	0	0	0	0.0652635	0	0.0670596	0.211796	0.164856	3.75223	3.60497	0.731174	0.0701656	0	0	0	0	0	0.129576	0.586158	0.0727394	0.0782373	0.0906644	0.086317	0	0	0	0.0604461	0.131514	0	0	0.49751	0.171722	0
HORVU.MOREX.r2.1HG0001600	0	0	0	0	0	0	0	0	0	0	0.199302	0.202781	0	0	0	0	0	0.296785	0	0	0	0	0	0	0	0.258237	0	0	0	0	0	0	0	0.18796	0	0	0	0	0	0	0	0	0	0.190772	0.23391	0	0	0	0
HORVU.MOREX.r2.1HG0001610	4.65635	4.2743	2.27356	0.00837288	0.00822431	0.00975835	0.173189	0.209683	0.291422	2.77168	2.99578	3.31294	0.537824	0.626927	0.359738	0.011833	0.010671	0	2.29382	1.02065	1.5309	4.09007	3.19335	2.72689	4.58333	4.38493	2.13302	0	0	0	0.184414	0.11075	0.290914	2.98507	2.91182	3.39518	0.621183	0.567155	0.342667	0	0.021505	0	2.37054	1.15889	1.57613	4.2228	3.28319	2.68037	0.146912
HORVU.MOREX.r2.1HG0001620	0	0.10137	0.101069	3.241	3.57651	4.10372	0	0	0	0	0	0	0	0	0	0	0	0	0	0	0	0	0	0	0	0.204686	0.105085	3.83203	3.20833	3.15085	0	0	0	0	0	0	0	0	0	0	0	0	0	0	0	0	0	0	0
HORVU.MOREX.r2.1HG0001630	0	0	0	0.585417	0.669879	0.837032	0	0	0	0	0	0	0	0	0	0	0	0	0	0	0	0	0	0	0	0	0	0.705769	0.902134	0.643424	0	0	0	0	0	0	0	0	0	0	0	0	0	0	0	0	0	0	0
HORVU.MOREX.r2.1HG0001640	0	0	0	0	0	0	0	0	0	0	0	0	0	0	0	0	0	0	0	0	0	0	0	0	0	0	0	0.0489231	0	0	0	0	0	0	0	0	0	0	0	0	0	0	0	0	0	0	0	0	0
HORVU.MOREX.r2.1HG0001650	0	0	0	2.92876	3.03963	2.51174	0	0	0	0.179844	0.0545425	0.665935	0.123463	0	0	0	0	0	0.154478	0	0	0	0	0	0	0	0	2.96647	2.88557	3.04608	0	0	0	0.0514386	0.0547509	0.259883	0.310584	0	0	0	0	0	0.119979	0.0783121	0	0	0	0	0
HORVU.MOREX.r2.1HG0001660	0	0	0	2.3502	4.36049	1.67389	0	0	0	0	0	0	0.291715	0	0	0	0	0	0.336921	0	0	0	0	0	0	0	0	2.5009	2.97276	1.10726	0	0	0	0	0	0	0.293537	0	0	0	0	0	0	0	0	0	0	0	0
HORVU.MOREX.r2.1HG0001670	0	0	0	0	0	0	0	0	0	0	0	0	0	0	0	0	0	0	0	0	0	0	0	0	0	0	0	0	0	0	0	0	0	0	0	0	0	0	0	0	0	0	0	0	0	0	0	0	0
HORVU.MOREX.r2.1HG0001680	0	0	0	0	0	0	0	0	0	0	0	0	0	0	0	0	0	0	0	0	0	0	0	0	0	0	0	0	0	0	0	0	0	0	0	0	0	0	0	0	0	0	0	0	0	0	0	0	0
HORVU.MOREX.r2.1HG0001690	18.5123	19.8218	19.8438	16.864	16.9734	18.0135	26.7877	25.7968	29.9829	13.5388	15.6976	14.0756	25.0949	24.7865	21.3105	30.3454	37.5205	30.7599	22.1025	24.1848	31.524	60.3686	33.1405	36.4195	21.5738	21.3217	20.2542	15.1621	17.1375	18.9575	26.7435	27.9745	27.9348	13.2851	14.9332	13.1766	26.4386	22.0511	23.6527	33.232	37.314	25.1411	20.2597	24.0049	32.7322	57.4345	30.0301	39.0418	29.3091
HORVU.MOREX.r2.1HG0001700	6.73036	6.33868	5.45413	2.42201	2.46881	2.21029	3.44737	4.87744	4.35811	4.56801	6.45004	5.59889	3.70114	4.74909	2.99966	5.68333	7.16368	4.46661	3.79317	3.06382	4.25371	5.61382	3.94006	6.98152	5.25214	6.19498	5.52084	2.09615	2.08093	2.43598	3.43892	3.40698	4.66409	4.91318	5.93136	5.99377	3.77562	4.04793	4.27888	5.68064	7.71723	4.81034	3.59173	3.9289	4.94966	5.7454	4.3865	6.2012	3.20732
HORVU.MOREX.r2.1HG0001710	141.961	138.341	132.141	123.665	128.603	138.747	210.028	175.246	167.884	69.5054	97.0935	66.1949	140.54	147.207	131.138	122.803	156.03	126.978	103.522	78.0905	73.7091	64.0886	64.9933	61.499	144.622	143.135	138.622	122.038	122.85	132.47	200.285	182.743	176.85	70.0465	94.7792	63.8519	139.199	145.226	134.237	129.911	151.293	124.751	110.567	78.9024	80.5426	66.8228	62.2864	63.4002	120.586
HORVU.MOREX.r2.1HG0001720	14.1509	16.4871	14.3512	11.6356	11.4626	11.7144	21.7647	21.4942	21.9153	12.0393	15.4361	11.3087	16.5761	17.4843	16.4891	18.7313	25.1207	20.4321	13.3347	14.1373	18.727	27.8382	23.3629	18.7432	13.4635	16.8851	12.6396	9.54891	12.0411	11.6197	21.7211	21.8579	23.5778	10.72	17.0986	11.1455	17.1967	14.9794	15.5077	16.3365	26.494	19.9597	14.9876	15.2261	17.8994	29.198	24.3549	19.1036	42.0276
HORVU.MOREX.r2.1HG0001730	1.65281	2.07538	1.31186	0.674625	0.841466	0.686414	7.3615	7.80247	7.52872	1.38406	2.14558	1.19368	1.99773	1.86625	1.7892	2.05817	3.31634	2.51825	1.51057	1.7371	2.76482	3.43569	2.46565	3.43678	1.4591	1.75294	1.22337	0.755669	0.869234	0.817304	6.63008	7.88045	7.6427	1.69454	2.12195	1.04079	1.74538	1.86918	2.16468	2.43406	2.10402	2.51576	1.86928	1.61872	1.94754	2.70292	2.9196	4.08191	2.32984
HORVU.MOREX.r2.1HG0001740	0	0	0	0	0	0	0.428774	0.350203	0	0	0	0	0.131223	0.151644	0	0	0.149707	0	0	0	0	0	0	0	0	0	0	0	0.116282	0.142309	0.574934	0	0.255082	0	0	0	0	0	0.437034	0	0	0	0.102016	0	0	0	0	0	0
HORVU.MOREX.r2.1HG0001750	2.29751	3.13579	3.00422	0	0.0271684	0	0	0	0	0.617262	2.23862	0.305544	0	0	0	0	0	0	0	0	0	0.106598	0.364725	1.26113	2.3432	2.9006	2.88751	0	0	0.0670178	0	0	0	0.411945	3.20633	0.260159	0	0	0	0	0	0	0	0	0.0320408	0.0799411	0.26832	1.02363	0
HORVU.MOREX.r2.1HG0001760	0.259412	0.407621	0.449191	0	0	0.0394775	0	0	0	0	0.033433	0	0	0	0	0	0	0	0	0	0	0.032636	0.0687166	0.240691	0.240804	0.476514	0.667202	0	0	0	0	0	0	0	0.100682	0	0	0	0	0	0	0	0	0	0	0	0.138356	0.271609	0
HORVU.MOREX.r2.1HG0001770	0	0	0	0	0.392621	0	0	0	0	0	0	0	0	0	0	0	0	0	0	0	0	0	0	0	0	0	0	0	0.131895	0.161417	0	0	0	0	0	0	0	0	0	0	0	0	0	0	0	0	0	0	0
HORVU.MOREX.r2.1HG0001780	0.0949434	0	0	608.069	286.688	278.319	0	0	0	0	0	0	0.0900189	0	0	0.113882	0	0.236877	0	0	0	0.0776398	0	69.7135	0	0	0	613.534	289.962	273.543	0	0	0	0	0	0.0421078	0	0	0	0	0	0	0.0699829	0	0.186694	0.0776329	0	64.5652	0
HORVU.MOREX.r2.1HG0001790	0	0	0	3.80417	3.9212	4.14629	0	0	0	0	0	0	0	0	0	0	0	0	0	0	0	0	0	0	0	0	0	3.29057	3.82395	3.58457	0	0	0	0	0	0	0	0	0	0	0	0	0	0	0	0	0	0	0
HORVU.MOREX.r2.1HG0001800	0	0	0	0	0	0	0	0	0	0	0	0	0	0	0	0	0	0	0	0	0	0	0	0	0	0	0	0	0	0	0	0	0	0	0	0	0	0	0	0	0	0	0	0	0	0	0	0	0
HORVU.MOREX.r2.1HG0001810	0	0	0	0	0	0	0	0	0	0	0	0	0	0.191607	0	0	0	0	0	0	0	0	0	0	0	0	0	0	0	0	0	0	0	0	0	0	0	0	0	0	0	0	0	0	0	0	0	0	0
HORVU.MOREX.r2.1HG0001820	0	0	0	0	0	0	0	0	0	0	0	0	68.9726	40.8459	23.5227	0.21102	0.418656	0.153624	23.696	17.5573	0.380557	0	0	0	0.0353833	0	0	0	0	0.0361789	0	0	0	0	0.0591761	0	63.9652	41.4293	22.2212	0.296976	0.325978	0.113894	24.4698	17.3092	0.242156	0	0	0	0
HORVU.MOREX.r2.1HG0001830	0	0	0	0.188754	0	0.439974	0	0	0	0	0	0	0	0	0	0	0	0	0	0	0	0	0	0	0	0	0.123932	0.190286	0.840831	0.686022	0	0	0	0	0	0	0	0	0	0	0	0	0	0	0	0	0	0	0
HORVU.MOREX.r2.1HG0001840	0	0	0	0.257901	0	0	0	0	0	0	0	0	0	0	0	0	0	0	0	0	0	0	0	0	0	0	0	0	0	0.104149	0	0	0	0	0	0	0	0	0	0	0	0	0	0	0	0	0	0	0
HORVU.MOREX.r2.1HG0001850	0	0	0	0.0960296	0	0.11192	0	0	0	0	0	0	0	0	0	0	0	0	0	0	0	0	0	0	0	0	0	0	0	0.116339	0	0	0	0	0	0	0	0	0	0	0	0	0	0	0	0	0	0	0
HORVU.MOREX.r2.1HG0001860	0	0	0.129392	12.1916	18.4661	9.07463	0.24931	0	0.142634	3.00084	3.84259	11.6261	0.114449	0	0	0	0.13057	0.150581	0.0881229	0.288199	0.113528	0.19742	0	0	0	0	0.134534	11.7225	17.241	8.9365	0.12536	0	0	3.43318	4.56782	13.0091	0	0	0	0	0	0	0.0889753	0.0967928	0	0	0.104618	0.126385	0
HORVU.MOREX.r2.1HG0001870	13.2521	15.619	10.4179	14.6931	13.7994	14.06	22.2791	22.0612	23.4228	10.5945	12.6451	8.58584	20.7045	18.9683	18.3048	26.5089	27.0705	25.3846	15.7424	18.4103	22.9278	19.0163	16.6121	20.0569	13.4488	16.8569	11.114	15.0549	14.7917	15.0108	23.099	22.7619	22.5649	10.5498	11.6803	8.71953	21.1235	20.4606	17.7105	26.3059	26.2732	26.7539	16.2827	17.9975	24.8442	19.8259	16.3025	20.3517	23.9716
HORVU.MOREX.r2.1HG0001880	0	0	0	0	0	0	0	0.0607887	0	0	0	0	0	0	0	0	0	0	0	0.0955963	0	0	0	0	0.0603974	0	0	0	0	0	0	0.0612959	0	0.0474498	0	0	0.0573	0	0	0	0	0	0.08854	0	0	0.0491093	0	0	0.178882
HORVU.MOREX.r2.1HG0001890	0	0	0	0.0824957	0	0	0	0	0	0	0	0.0414232	0	0	0	0	0.210277	0	0	0	0.182831	0.079484	0	0.0976994	0	0	0	0.0831655	0	0	0	0	0	0	0.245208	0.086216	0.0463663	0	0	0	0.105942	0.125851	0	0	0	0	0	0.203537	0.434245
HORVU.MOREX.r2.1HG0001900	0.0538311	0.0578748	0.20196	4.43176	5.7892	5.53783	3.94693	3.52788	3.48255	0.169935	0.202929	0.18353	0.178636	0.45711	1.28139	1.77565	8.19566	2.06493	0.8351	0.0856825	0.126571	0	0.115859	0.378759	0.0812009	0.0876456	0.479968	5.055	5.34819	6.13013	3.38226	3.57105	3.19139	0.106323	0	0.119372	0.269628	0.342213	1.4307	1.96345	8.97701	1.56824	0.654703	0.0431652	0.158778	0	0.233273	0.352264	64.5331
HORVU.MOREX.r2.1HG0001910	9.17186	10.8952	12.4441	36.0916	36.2533	42.6348	27.6201	25.3178	28.6479	6.83354	11.0684	6.94287	16.7233	20.7314	14.6179	15.6174	28.8614	18.3225	18.5891	13.3737	14.5981	15.053	12.3135	12.5071	9.41695	11.3479	12.0808	36.3297	34.3807	41.0208	25.8447	26.0528	22.7755	7.29686	9.22299	6.99769	16.9501	19.0752	14.785	13.9205	27.404	22.8377	17.6815	12.8577	14.7561	14.6845	13.2856	15.5127	34.9588
HORVU.MOREX.r2.1HG0001920	88.2601	70.0893	57.4101	78.9953	77.4264	94.051	95.7021	102.325	107.609	64.9062	64.863	56.0789	71.1299	78.9027	57.5015	82.5273	111.526	80.5741	80.5417	75.3499	66.9731	54.295	39.2006	55.4468	85.9325	67.4962	62.1507	73.9728	81.5698	88.0708	80.828	87.825	111.404	64.9752	62.0746	45.3712	67.1725	74.959	68.4087	77.6386	104.726	67.0084	86.0522	69.9684	76.7179	67.9037	43.4624	42.6346	35.2491
HORVU.MOREX.r2.1HG0001930	0	0	0	0.211773	0	0.123407	0	0	0	0	0	0	0	0.136695	0	0	0	0	0	0	0	0	0	0	0	0	0	0	0	0.641402	0	0.891283	0	0	0	0	0	0	0	0	0	0	0	0	0	0	0	0	0
HORVU.MOREX.r2.1HG0001940	5.96773	8.66939	8.41124	4.99491	4.69109	3.86052	6.0455	7.21059	7.66162	17.9346	15.7244	18.0493	6.89164	6.76501	6.1495	7.9879	8.08579	9.76289	7.42444	7.954	9.526	19.1658	17.324	18.4936	7.10189	9.05521	7.6523	4.50541	4.1812	3.73694	6.84101	7.29183	7.89081	17.4806	15.3503	17.7486	6.97408	6.78053	5.79246	7.48198	8.31636	8.82314	7.80068	7.19452	8.95334	18.0666	15.7133	18.8207	3.93618
HORVU.MOREX.r2.1HG0001950	0	0	0	10.9676	4.69702	5.82878	0	0	0	0	0.043301	0	0	0	0	0	0	0	0	0	0	0	0.0444995	0.0519555	0	0	0	11.6758	4.47311	4.35819	0	0	0	0	0	0	0	0	0	0	0	0	0.0381001	0	0	0	0.134395	0	0
HORVU.MOREX.r2.1HG0001960	0	0	0	0	0	0	0	0.0993222	0	0.0774455	0	0.0836411	0	0	0	0	0	0	0	0	0.0922924	0	0	0	0	0	0	0	0	0	0	0	0	0	0	0	0.0936221	0.108493	0	0.118322	0.213916	0.127059	0	0	0.0964809	0	0	0	0
HORVU.MOREX.r2.1HG0001970	0	0	0	37.0499	34.9448	21.9698	0	0	0	0	0	0	0	0	0	0	0	0	0	0.0642759	0	0.660449	16.0963	1.70479	0	0	0	37.9035	32.4015	21.5086	0	0	0	0	0	0	0	0	0	0	0	0	0	0	0	1.05662	14.1045	1.7758	0
HORVU.MOREX.r2.1HG0001980	7.49097	7.54191	7.70751	5.2096	5.66021	5.60078	6.51982	6.54225	8.28905	13.0102	13.7889	13.1755	6.57985	6.97247	7.00418	6.88168	7.80481	7.15699	6.47466	6.44019	8.74181	12.5588	9.85686	12.6416	6.67651	7.80467	7.93003	6.38802	5.30445	4.86879	6.53069	7.18493	9.88148	11.5791	12.8304	12.7336	7.2663	6.81393	5.93341	8.45836	8.19211	7.16898	7.27596	6.70987	7.78376	13.1927	10.379	13.0632	7.53654
HORVU.MOREX.r2.1HG0001990	0.360005	0.387048	0.771799	0.916646	0.300127	0.712216	0.743544	1.63969	0.850782	0.284118	0	0	0.341333	0.394452	0	0	0.778828	0	0.262818	0.716271	0.338586	0	0	0.36186	0.36203	0	0	0.462044	1.66358	1.11051	1.12163	0.734832	0.663513	0.284421	1.81641	0	0	0.597029	0.378934	0	0.980971	0	0.39804	0.433013	0.530928	0	0.156006	0	1.07224
HORVU.MOREX.r2.1HG0002000	0	0	0	0	0	0	0	0	0	0	0	0	0	0	0	0	0	0	0	0	0	0	0	0	0	0	0	0	0	0	0	0	0	0	0	0	0	0	0	0	0	0	0	0	0	0	0	0	0
HORVU.MOREX.r2.1HG0002010	0.7351	1.38306	0.196994	0.701893	1.30227	0.545357	0	0	0	0.217555	0.538831	0.0783196	0	0	0	0	0	0	0	0.146257	0.129631	0	0	0	0.462022	0.797907	0.0512054	0.864834	1.27383	0.47241	0	0	0	0.145191	0.46362	0	0	0	0	0.0553972	0	0	0	0.147363	0.0903425	0	0	0	0
HORVU.MOREX.r2.1HG0002020	81.1134	92.5762	58.5892	160.801	169.097	143.089	103.437	111.577	130.401	79.4518	103.11	57.3267	138.748	139.243	108.757	49.8908	70.2329	46.5925	74.1329	54.1423	51.5813	16.1809	11.2508	56.6632	79.4243	93.1342	59.3965	156.903	171.147	143.594	103.569	111.055	130.55	80.2694	101.86	57.3142	140.53	139.567	111.094	49.0662	70.1001	48.2246	75.1685	52.9067	52.8577	15.8707	12.0636	58.8423	133.584
HORVU.MOREX.r2.1HG0002030	0	0.357679	0	0	0.277353	0	0	0.336726	0	0.787678	1.95089	0	0.315432	0.364521	0	0	0	0	0.242875	0	1.25158	0	0.286412	2.34081	0	0	0	0	0	0	0	0.679072	0.817554	0.788516	0.279764	1.03284	0.634803	0.735635	0	0	0	0	0.858286	0	0	0	0.288336	1.39332	0
HORVU.MOREX.r2.1HG0002040	3.8972	3.35196	1.67101	0	0	0	3.62212	3.94451	3.22352	1.69163	8.48836	1.82696	0	0.213505	0	0	0	0	0	0.930471	0	0	0	1.17518	3.1353	4.44168	1.30306	0	0	0	3.23788	3.57968	3.11255	1.84738	5.57129	2.24695	0.185907	0.215436	0.410211	0	0	0.504604	0.718158	0	0.766334	0.318665	0.168883	1.22413	49.912
HORVU.MOREX.r2.1HG0002050	0.156484	0.546777	1.17418	0.0664067	0	0.0773951	4.03997	3.99919	4.34528	7.22465	5.3419	3.20107	0.0741838	0	0.158508	0.469248	0.677069	0.0976041	0.11424	0.186806	0	5.50248	9.90177	14.3134	0.314729	0.934198	1.35164	0	0.0657374	0	3.65655	3.793	4.03775	4.26522	5.19783	3.60887	0.223941	0.0865039	0.288246	0.471706	0.6396	0	0.115345	0.0627395	0.153853	3.99854	11.3584	13.9266	60.5895
HORVU.MOREX.r2.1HG0002060	0	0	0	0	0	0	0	1.29429	0.215861	0	0.306071	0.155707	0	0	0.370088	0	0.395209	0.911553	0	0.290772	0	0	0	0.367245	0	0	0	0	0	0	0.379439	0.186442	0.224462	0	0.30724	0	0	0	0.769146	0	0	0	0	0	0	0	0	0	1.0882
HORVU.MOREX.r2.1HG0002070	0	0	4.0867	6.63335	9.85292	10.5594	237.8	292.494	228.399	206.406	187.475	195.947	212.546	147.04	255.071	254.029	375.895	99.6367	116.897	387.46	208.326	73.5765	34.2988	239.699	0	0	7.01101	5.87169	4.16412	10.1923	245.481	255.052	253.662	196.686	198.13	203.409	210.054	134.039	252.815	292.595	368.378	125.383	115.498	391.155	212.72	68.738	40.1463	249.484	4837.84
HORVU.MOREX.r2.1HG0002080	0	0	0	0	0.337767	0	0	0	0	0	0	0	0	0	0	0	0	0	0	0	0	0	0	0	0	0	0	0.69332	0.680805	0	0	0.413495	0	0	0	0	0	0	0	0	0	0	0	0	0	0.331285	0	0	0
HORVU.MOREX.r2.1HG0002090	1.0046	1.65609	0.0717903	747.477	854.228	852.978	7.05454	9.35449	11.2375	74.2093	93.0776	36.4767	6.50869	10.7504	5.02011	1.20499	0.796885	0.543053	6.69835	12.8187	6.96022	50.2215	17.672	153.89	0.841874	0.872344	0.149286	762.514	851.836	871.579	6.39892	9.43255	11.8499	77.2777	92.8137	35.4653	6.93271	9.25564	3.73621	1.53432	0.29199	1.21402	5.52899	12.1638	6.1567	52.6813	19.0677	155.566	222.512
HORVU.MOREX.r2.1HG0002100	0	0	0	0	0	0	0.150206	0.073609	0.05729	0	0	0	0.0919387	0	0.0491112	0	0	0	0.106186	0.0771717	0.0455995	0	0	0.0487339	0	0	0	0	0	0	0.0503521	0.0494822	0	0	0	0	0.0925128	0.0536037	0	0	0	0	0	0.0777554	0	0	0	0	4.04335
HORVU.MOREX.r2.1HG0002110	0	0	0	0	0	0	0	0	0	0	0	0	0	0	0	0	0	0	0	0	0	0	0	0	0	0	0	0	0	0	0	0	0	0	0	0	0	0	0	0	0	0	0	0	0	0	0	0	0
HORVU.MOREX.r2.1HG0002120	0	0	0	0	0	0	0	0	0	0	0	0	0	0	0	0	0	0	0	0	0	0.163499	0	0	0	0	0	0	0	0	0	0	0	0	0	0	0	0	0	0	0	0	0.0982496	0	0	0	0	0	0
HORVU.MOREX.r2.1HG0002130	0	0	0	0	0	0	0	0	0	0	0	0	0	0	0	0	0	0	0	0	0	0.202805	0	0.373922	0	0	0	0	0.208368	0	0	0	0	0	0	0	0	0	0	0	0	0	0	0	0	0	0	0	0
HORVU.MOREX.r2.1HG0002140	0.293338	0	0.104812	0.0414943	0.040758	0.0483604	0.100975	0	0	0.655928	0.941981	0.333365	0	0.0535676	0	0	0	0	0.107074	0	0.0459808	0.199897	1.05223	0.737123	0.294988	0.106133	0.0544886	0	0.0821521	0.05027	0.101546	0	0	0.193125	0.698908	0.086731	0	0.054052	0	0	0	0	0	0.0784056	0	0.159903	0.953369	0.92139	0
HORVU.MOREX.r2.1HG0002150	0.690782	0.212192	0.211562	269.442	245.574	237.448	0.203817	0.199762	0	1.75233	1.40537	1.38784	0.0935646	0.108126	0	0.118368	0	0	0	0	0	0	0	0.793533	0.645049	0.214229	0.219969	271.081	233.189	229.524	0.102485	0	0.121253	1.32539	2.1576	1.57559	0.0941489	0	0.103872	0	0	0	0.0727394	0.0791305	0	0	0	0.878246	0
HORVU.MOREX.r2.1HG0002160	2.55174	3.44175	3.43153	0	0	0	0	0	0	1.24492	0.621858	0.316357	0	0	0	0	0	0	0	0	0	0	0	0	3.35925	3.47479	4.2401	0	0	0	0	0	0	1.09963	1.24847	0.41153	0	0	0	0	0	0	0	0	0	0	0	0	0
HORVU.MOREX.r2.1HG0002170	384.587	323.252	432.666	2.82363	2.14949	1.89225	4.72397	3.78817	3.63629	296.758	226.303	345.593	11.1978	10.8445	10.2782	2.19478	3.14882	4.56517	25.9269	30.9117	35.8263	141.06	207.434	144.378	365.924	315.883	417.415	1.7791	2.79518	2.39457	4.05969	4.83839	4.18996	303.184	223.461	343.714	11.3471	10.2069	9.89259	3.50999	4.62332	3.76915	25.6873	30.1451	36.0621	134.655	208.034	128.969	1.98176
HORVU.MOREX.r2.1HG0002180	4.58329	4.92759	3.06115	15.4503	18.0467	17.4605	29.1268	28.0953	28.7867	6.46452	6.81267	5.71957	19.1985	18.5036	18.4512	27.1495	30.2674	26.6816	17.7595	14.0012	19.1988	22.1227	15.0749	16.5258	4.92817	5.24277	3.35307	15.6763	18.158	17.4974	26.4478	28.8934	30.0927	6.48997	6.49281	5.43099	18.3205	18.6579	19.1611	26.8241	33.3038	26.5221	18.0265	13.0233	19.527	20.6217	14.6058	17.694	19.5663
HORVU.MOREX.r2.1HG0002190	40.6499	43.641	33.1467	64.521	60.3129	53.8682	68.26	79.7029	93.9406	50.7926	81.0341	43.9935	108.125	92.8081	105.583	199.766	114.821	197.288	84.9338	70.3657	81.5917	34.1586	37.3598	60.2199	43.9512	42.2128	32.0499	62.6952	61.0598	54.0665	69.9316	78.2562	91.7436	49.8076	76.5789	42.6781	100.369	89.2644	103.976	201.582	114.202	194.681	81.4505	70.2156	79.6665	33.0328	37.728	61.4323	25.6313
HORVU.MOREX.r2.1HG0002200	4.5752	2.71522	2.31482	52.3446	64.5367	56.5528	64.3699	64.6451	56.5269	2.22424	5.76443	1.52866	38.9716	36.1336	45.1573	94.5227	72.3338	99.6283	23.0332	22.1382	30.534	16.3123	14.9675	13.1341	4.60094	3.73451	1.91729	53.1766	64.8558	57.3935	66.2926	64.9231	61.3879	2.11094	6.0019	1.5259	37.5039	35.4082	41.4541	98.5484	72.8464	96.2516	24.5779	21.9534	31.4159	14.5451	14.846	12.1866	22.893
HORVU.MOREX.r2.1HG0002210	0.390215	0.167811	0.0836565	86.7384	67.5674	85.4585	0	0	0	0	0	0.0665194	0	0	0	0.468054	0.422092	0.48678	0	0	0.0733998	0.319098	0.604689	7.33463	0.313928	0.169422	0.0869809	80.4312	69.5045	82.8146	0	0.0796496	0	0	0.0656279	0.13845	0	0	0	0.893962	0.25519	0.505246	0.115051	0	0	0.510512	0.845486	9.68294	0
HORVU.MOREX.r2.1HG0002220	0	0	0	0	0	0	0	0	0	0	0	0	0	0	0	0	0	0	0	0	0	0	0	0	0	0	0	0	0	0	0	0	0	0	0	0	0	0	0	0	0	0	0	0	0	0	0	0	0
HORVU.MOREX.r2.1HG0002230	0	0	0	20.9406	29.3484	65.9037	0	0	0	0.0678462	0	0	0	0	0	0	0	0	0	0	0	0	0	0.345642	0	0.0933127	0	21.8461	29.2525	63.2024	0.0892798	0	0	0	0	0.0762541	0	0	0	0	0	0	0	0	0	0	0	0.630068	0
HORVU.MOREX.r2.1HG0002240	0	0	0	0	0	0	0	0	0	0	0	0	0	0	0	0	0	0	0	0	0	0	0	0	0	0	0	0	0	0	0	0	0	0	0	0	0	0	0	0	0	0	0	0	0	0	0	0	0
HORVU.MOREX.r2.1HG0002250	0	0	0	0	0	0	0	0	0	0	0	0	0	0	0	0	0	0	0	0	0	0	0	0	0	0	0	0	0	0	0	0	0	0	0	0	0	0	0	0	0	0	0	0	0	0	0	0	0
HORVU.MOREX.r2.1HG0002260	0	0	0	0	0	0	0	0	0	0	0	0	0	0	0	0	0	0	0	0	0	0	0	0	0	0	0	0	0	0	0	0	0	0	0	0	0	0	0	0	0	0	0	0	0	0	0	0	0
HORVU.MOREX.r2.1HG0002270	0	0	0	0	0	0	0	0	0	0	0	0.441498	0	0	0	0	0	0	0	0	0	0	0	0	0	0	0	0	0	0	0	0	0	0	0	0	0	0	0	0	0	0	0	0	0	0	0	0	0
HORVU.MOREX.r2.1HG0002280	65.7837	75.7374	50.8044	7.03406	13.8185	14.6027	33.1646	36.1746	39.7839	35.7695	84.3981	32.6708	23.8191	19.0128	21.5119	45.9768	57.9906	39.7391	13.2352	15.871	18.5122	25.203	17.3914	18.2228	64.3307	63.2518	58.3076	8.86396	11.3152	11.9837	37.6557	35.6835	38.187	23.9399	78.6224	30.324	27.18	26.6295	21.2635	39.0351	49.1181	46.9473	20.9993	15.7834	20.3709	25.2007	19.0795	13.2873	17.7417
HORVU.MOREX.r2.1HG0002290	47.0088	59.9827	42.901	6.09905	6.40685	6.31846	29.4776	28.7901	28.7758	16.9351	41.8048	23.2239	18.642	13.0134	14.4569	30.6471	42.3201	35.2348	10.2008	10.4054	15.7698	16.1601	15.2944	13.9446	41.0504	55.3586	39.9339	6.83174	5.95372	6.67059	33.5831	25.9745	29.7998	17.8993	38.1038	17.4402	16.854	16.7725	13.9722	28.1601	32.4177	34.8915	12.2122	10.8042	13.9342	21.1368	15.6566	15.1524	18.7276
HORVU.MOREX.r2.1HG0002300	64.2298	74.6236	49.9715	7.03406	14.2503	14.3465	33.432	33.5533	39.1719	35.9739	84.615	31.7879	22.8369	19.0128	21.5119	45.3554	57.7105	39.7391	13.0461	15.4588	17.7815	24.7794	16.9455	16.4005	64.8516	62.1274	57.7303	8.86396	10.0096	12.5163	36.8488	34.0976	38.187	23.7353	77.3157	28.9457	26.6858	26.6295	21.2635	36.8492	47.9889	46.2767	20.8084	14.3296	20.3709	25.4125	19.0795	13.5584	18.5131
HORVU.MOREX.r2.1HG0002310	34.8779	45.4534	32.2047	5.65049	5.00227	5.03349	24.4352	23.9276	30.1391	12.5498	24.7597	12.8128	16.6249	13.6599	11.6403	27.39	26.9708	31.4745	9.51932	8.43691	12.822	14.096	10.9884	10.2083	33.3684	47.5467	29.42	6.78484	5.61135	5.92988	24.001	23.0886	28.8912	15.059	24.6047	11.6602	15.9803	14.6508	13.2118	27.5335	26.3911	28.029	9.03316	8.60272	13.529	13.9213	10.5477	12.476	20.3972
HORVU.MOREX.r2.1HG0002320	30.0233	41.2448	26.1038	4.34134	5.65484	7.03959	20.8994	20.371	22.9939	8.33697	21.425	6.53969	14.971	13.2803	11.4888	20.6737	18.403	21.0846	8.84845	8.93808	11.3994	10.0025	12.8279	8.38277	27.5084	39.2268	31.7266	4.8523	4.11073	5.60251	21.7105	21.5624	24.8665	7.90658	15.7093	5.62208	15.4889	13.8921	9.83169	20.782	17.2104	19.2929	10.5733	7.75736	11.3701	13.3657	9.83007	9.43048	18.5467
HORVU.MOREX.r2.1HG0002330	12.2807	10.9946	7.50155	11.4673	12.3271	9.2783	14.4888	15.1145	17.9522	10.2978	11.5643	7.92748	21.9925	19.8992	12.3595	54.0611	19.1933	58.2656	14.7912	16.4569	22.1552	13.7254	11.2236	19.7526	11.6347	11.3084	7.64868	11.4831	12.1578	9.7027	15.4617	15.5747	18.307	10.7635	10.4979	8.40009	20.8591	19.2056	11.9522	52.9425	18.2941	56.6176	14.1106	16.7171	23.1496	14.7856	10.8294	20.339	4.60573
HORVU.MOREX.r2.1HG0002340	0	0	0	0	0	0	0	0	0	0	0	0	0	0	0	0	0	0	0	0	0	0	0	0	0	0	0	0	0	0	0	0	0	0	0	0	0	0	0	0	0	0	0	0	0	0	0	0	0
HORVU.MOREX.r2.1HG0002350	4.86443	7.04631	6.60745	8.87177	11.7326	10.248	23.7558	26.3275	22.0264	8.73307	7.65233	7.45358	12.8154	14.0774	15.1582	28.5948	28.719	27.7469	11.2094	11.2003	15.6284	15.3801	10.9011	15.359	5.71331	6.77135	5.98022	9.07088	10.4671	10.2708	25.0471	24.9933	25.1626	8.493	8.22802	7.4109	14.7907	14.451	15.6537	27.9163	30.9418	27.5495	11.0031	12.1782	16.3924	14.4679	10.1858	15.4155	28.0364
HORVU.MOREX.r2.1HG0002360	0	0	0	0	0	0	0	0	0	0	0	0	0	0	0	0	0	0	0	0	0	0	0	0	0	0	0	0	0	0	0	0	0	0	0	0	0	0	0	0	0	0	0	0	0	0	0	0	0
HORVU.MOREX.r2.1HG0002370	0	0	0	0.090918	0	0	0	0	0	0	0	0	0	0	0	0	0	0	0	0	0	0	0	0	0	0	0	0.0916562	0	0	0	0	0	0	0	0	0	0	0	0	0	0	0	0	0	0	0	0	0
HORVU.MOREX.r2.1HG0002380	0	0	0	0	0	0.160626	0	0	0	0.256308	0.136031	0.138406	0	0	0	0	0	0	0	0	0	0.265577	0.139797	0.32644	0	0	0	0	0	0	0	0.165726	0	0	0.136551	0	0	0.17953	0	0	0	0	0	0	0	0.531108	0	0	0
HORVU.MOREX.r2.1HG0002390	0.104124	0	0.0558065	0	0	0	0	0.131735	0.0615175	2.28036	2.15885	0.88749	1.55489	1.0553	0.949233	0	0	0	0.570108	1.03583	1.19963	7.66323	2.28583	11.8789	0.0523547	0	0	0	0	0	0	0.0531335	0.127938	2.48844	2.1671	1.7779	1.04306	0.77705	0.739789	0	0	0	0.978558	0.647071	1.35644	7.00271	2.34631	12.0739	0
HORVU.MOREX.r2.1HG0002400	0	0.666583	0.664604	0	0	0	0.640274	0.941303	0	0.489315	0	2.37807	0.587851	0.679335	0.628028	0	0	0	1.13158	3.94745	1.16624	0.507011	1.33442	2.18121	0	1.00947	0	0	0	0	0	0	0.380906	1.46951	1.04276	2.47479	0.887282	0	0.326304	0	0.33789	0	1.14252	1.49149	0.304792	0	1.07471	0.973742	0
HORVU.MOREX.r2.1HG0002410	5.20674	5.70299	7.04862	0.954368	0.774401	1.30573	14.187	12.4203	12.6803	32.5842	32.4369	27.9193	28.3917	28.1766	31.7683	0.938271	1.42785	0.243952	47.4338	99.8394	39.1527	10.9943	57.2204	50.5421	4.54773	6.42107	4.795	1.00395	1.0269	0.929995	15.4858	14.1206	16.4895	32.5609	31.4714	27.407	28.2891	28.9178	31.4164	0.943186	1.09239	0.189905	48.9557	102.613	39.5836	11.2332	60.8673	50.5229	3.20349
HORVU.MOREX.r2.1HG0002420	0.68201	0.549931	0	0	0	0	0	0	0	0	0	0	0	0	0	0	0	0	0	0	0	0	0	0	0.342923	0.37014	0	0	0	0	0	0	0	0	0	0	0	0.377013	0	0	0	0	0	0.546879	0	0	0	0	0
HORVU.MOREX.r2.1HG0002430	16.0323	18.5089	14.1166	2.33266	1.84574	2.37882	11.55	13.0975	12.4941	5.54314	10.1049	5.56362	6.587	5.10261	5.83855	13.0034	10.7355	14.7617	4.12435	3.90372	5.92368	6.43034	5.22516	4.98796	14.6254	19.1423	14.2096	2.77619	2.11672	2.7475	11.6947	10.7134	14.8212	6.2125	9.91882	4.74027	7.93919	6.07722	6.30814	11.5987	9.86059	16.9527	4.02356	3.91794	7.01817	5.36855	5.72342	5.83518	8.86799
HORVU.MOREX.r2.1HG0002440	0	0	0	0	0	0	0	0	0	0	0	0	0	0	0	0	0	0	0	0.125256	0	0	0	0	0	0	0	0	0	0	0	0	0	0	0	0	0	0	0	0	0	0	0	0	0	0	0	0	0
HORVU.MOREX.r2.1HG0002450	0	0	0	0	0	0	0	0	0	0	0	0	0	0	0	0	0	0	0	0	0	0	0	0	0	0	0	0	0	0	0	0	0	0	0	0	0	0	0	0	0	0	0	0	0	0	0	0	0
HORVU.MOREX.r2.1HG0002460	35.721	27.1681	111.61	13.4377	5.72186	19.4416	1.93302	5.13112	16.22	25.3598	22.6065	23.5994	29.7272	29.4824	9.55927	2.33878	0.674918	3.50259	34.4477	30.9733	26.7005	30.1675	25.2465	12.5433	33.2553	26.4977	115.524	12.4124	6.4218	21.2519	2.18696	7.16391	13.0331	29.8233	22.3649	24.075	33.6333	22.8507	14.2023	1.50466	1.95521	3.53447	33.2862	31.7079	27.2988	24.489	23.3206	10.3709	0
HORVU.MOREX.r2.1HG0002470	0	0.083113	0.0828663	0	0	0	0	0	0	0	0	0	0	0	0	0	0	0	0	0	0	0	0	0	0	0.0839109	0	0	0	0	0	0	0	0	0	0	0	0	0	0	0	0	0	0.0619888	0	0	0	0	0
HORVU.MOREX.r2.1HG0002480	0.214244	0	0.229654	0	0	0	0	0.216845	0	0	0	0	0.203132	0	0.43403	0.256981	0.463491	0.267262	0	0.170505	0.201497	0	0	0.215348	0.215449	0	0	0	0	0	0	0.218654	0.526488	0	0.360324	0	0.4088	0.947467	0	0.258327	0	0	0.157919	0.515384	0.210641	0	0	0.224318	0
HORVU.MOREX.r2.1HG0002490	218.474	88.4105	132.335	9.44409	9.27651	4.355	7.44265	19.9609	51.0608	68.9447	66.6274	87.9541	14.3813	12.1589	7.77375	1.70001	1.50045	14.1818	20.7376	33.3104	40.1309	58.5906	117.472	161.707	222.129	88.7355	129.965	9.44335	9.83029	4.49596	8.09545	20.2813	53.6884	66.3974	68.2132	88.9636	13.4067	12.0689	6.79252	1.85436	1.77486	14.0951	20.9382	34.3603	40.3808	59.3005	115.465	167.558	0
HORVU.MOREX.r2.1HG0002500	0	0	0	0	0	0	0.167691	0	0	0	0	0.138406	0	0	0	0	0	0	0	0	0	0	0	0	0	0	0	0	0	0	0.0843198	0	0	0.192435	0.0682756	0.0720177	0	0.089765	0	0	0	0	0	0	0	0.331942	0	0	0
HORVU.MOREX.r2.1HG0002510	0	0	0	3.53943	5.17873	5.715	0	0	0	0	0	0	0	0	0	0	0	0	0	0.0691433	0	0	0.149591	0.0873279	0	0	0	2.75046	4.81767	5.53867	0	0	0	0	0	0.154127	0	0	0	0	0	0	0.0640395	0	0.256258	0	0.075298	0.0909653	0
HORVU.MOREX.r2.1HG0002520	0	0	0	5.2996	4.22338	4.27307	0	0	0	0	0	0	0	0	0	0	0	0	0	0	0	0	0	0	0	0.170506	0	3.72976	3.69543	3.59382	0	0	0	0	0	0	0	0	0	0	0	0	0	0	0	0	0	0	0
HORVU.MOREX.r2.1HG0002530	0	0	0	0.0700216	0	0	0	0	0	0	0	0	0	0	0	0	0	0	0	0	0	0	0	0	0	0	0	0	0	0	0	0	0	0	0	0	0	0	0	0	0	0	0	0	0	0	0	0	0
HORVU.MOREX.r2.1HG0002540	0	0	0	13.1105	8.66452	8.50675	0	0	0	0	0	0	0	0	0	0	0	0	0	0	0	0	0	0	0	0	0	13.3215	7.77332	8.46549	0	0	0	0	0	0	0	0	0	0	0	0	0	0	0	0	0	0	0
HORVU.MOREX.r2.1HG0002550	0	0	0	0	0	0	0	0	0	0	0	0	0	0	0	0	0	0	0	0	0	0	0.132439	0	0	0	0	0	0	0	0	0	0	0	0	0	0	0	0	0	0	0	0	0	0	0	0	0	0
HORVU.MOREX.r2.1HG0002560	24.0966	39.0221	37.5771	0	0	0	0	0	0	0.819933	9.26485	0.199958	0	0	0	0	0	0	0	0	0	0	0.0577047	0.336867	22.4122	38.0326	33.5235	0	0	0	0	0	0	0.794328	8.62387	0.326999	0	0	0	0	0	0	0.0247032	0	0	0	0.116185	0.456167	0
HORVU.MOREX.r2.1HG0002570	24.6681	36.3989	34.7895	0	0	0	0	0	0	6.11607	51.0132	3.51754	0	0.0409213	0.0756614	0	0	0	0.0817958	0	0.0351256	0.152705	0.273299	0.656952	22.7976	37.2347	36.505	0	0	0	0	0	0	5.69473	50.58	3.64405	0.0356316	0	0	0	0.0407072	0	0.055058	0.0598955	0.0734394	0.290114	0.5179	0.703867	0
HORVU.MOREX.r2.1HG0002580	94.454	167.997	109.28	0.0394107	0	0	0.0179822	0.0234992	0	0.72377	23.534	0.67283	0.264158	0.279828	0.0764323	0	0.0627849	0	0.580523	0.480413	0.305704	0.564832	2.79831	6.32433	91.3431	171.31	103.428	0	0	0.0477458	0	0	0	0.788739	23.5947	0.803166	0.227043	0.346531	0.268819	0	0.0126529	0	0.470622	0.637638	0.73617	0.654957	3.27991	7.03746	0
HORVU.MOREX.r2.1HG0002590	0	0	0	0	0	0	0	0	0	0	0	0	0	0	0.311653	0	0	0	0	0	0	0	0	0	0	0	0	0	0	0	0	0	0	0	0	0	0	0	0	0	0	0	0	0	0	0	0	0	0
HORVU.MOREX.r2.1HG0002600	0	0	0	0.401936	0.496688	0.453333	1.15952	1.13645	0.839375	0.0120563	0.0639869	0	0.152083	0.0502146	0.154741	0.0366476	0.14872	0.0381137	0.0836432	0.0486309	0.0574703	0.124923	0.105213	0.291749	0	0	0	0.431341	0.38505	0.518358	1.22954	1.05239	1.0136	0.0241382	0.0642314	0.0406511	0.0582983	0.101337	0.144717	0.0368395	0.0832531	0.0197798	0.0225206	0.0489986	0.0600784	0.0499648	0.0661996	0.36788	0.0454995
HORVU.MOREX.r2.1HG0002610	0	0	0	0.877221	1.11548	0.816316	17.6815	17.5163	16.0566	0.0505858	0.0536952	0	0.349441	0.175575	0.178546	0.249869	0.753997	0.399793	0.239816	0.114775	0.18085	0.301388	0.193135	1.6429	0	0	0	0.877487	0.679894	0.807358	18.1727	17.965	15.5544	0.0253198	0.121276	0.0142137	0.588587	0.0354326	0.286735	0.173893	0.602565	0.529073	0.106303	0.0513971	0.126038	0.235848	0.111104	1.8036	0.14318
HORVU.MOREX.r2.1HG0002620	0.853209	1.4389	0.798014	12.5874	10.2859	9.28371	6.59958	8.16155	8.31249	1.37972	1.47154	1.24769	9.20782	9.91673	8.64244	5.96986	13.0474	6.40696	9.58131	6.28429	6.07342	4.98658	3.16857	5.57444	0.891657	1.35284	0.932276	13.484	10.6544	9.13424	6.79329	8.41747	8.34567	1.49354	1.30835	1.18714	8.65082	8.87815	8.9719	5.50692	13.4297	5.18787	9.71715	7.09646	5.86382	5.04769	3.2261	5.97303	21.949
HORVU.MOREX.r2.1HG0002630	0	0	0	3.29363	6.74867	7.80109	0	0	0	0	0	0.0711319	0	0	0	0	0	0	0	0	0	0	0	0	0	0	0	3.60599	6.10017	7.98042	0.043335	0	0	0	0	0.074025	0	0	0	0	0	0	0	0	0	0	0	0	0
HORVU.MOREX.r2.1HG0002640	0.416612	0.671862	0.446578	2.65195	1.96814	2.43827	2.2587	3.12738	2.87163	0.46579	1.2506	0.147957	1.28376	1.21727	1.055	0.999434	1.76503	0.866181	1.01381	0.911788	1.40404	0.85171	1.07599	1.36097	0.663347	0.904415	0.619099	2.70318	1.80849	1.7135	2.95653	2.55113	2.9434	0.329143	0.963428	0.12318	1.22553	1.53535	1.3521	1.08839	1.58931	1.61827	1.0748	0.556778	0.989884	1.13551	1.38411	1.6721	8.47907
HORVU.MOREX.r2.1HG0002650	0	0	0.172692	0	0.134309	0	0	0.16306	0	0	0.13496	0	0	0	0	0	0	0	0	0	0	0	0	0	0	0.524608	0.0897775	0.137845	0	0.165654	0	0	0	0	0	0	0	0	0	0	0	0	0	0	0	0	0	0	0
HORVU.MOREX.r2.1HG0002660	0.14574	0.496179	0.190939	0.666576	0.816748	0.889002	0.0501679	0	0.0191345	0.204478	0.0949583	0.138023	0.0153534	0.0354856	0	0.0194235	0.0350323	0	0.0354654	0	0.0152299	0.0662104	0.0697047	0	0.325689	0.377904	0.162431	0.755121	0.734688	0.782577	0	0	0.0198969	0.319837	0.122556	0.129273	0	0	0.0170448	0.0195253	0	0	0	0.0129849	0.0159211	0.0132409	0.0421037	0.0508642	0
HORVU.MOREX.r2.1HG0002670	0.0567422	0.106758	0.0456176	0.50567	0.756872	0.778776	0.131843	0.495343	0.402288	0.184723	0.118835	0.0906821	0.699389	0.450744	0.524469	0.289259	0.444986	0.212352	0.497089	0.129829	0.380234	0.429208	0.22593	0.0570346	0.0570614	0.130879	0.0869557	0.461225	0.75086	0.656374	0.198883	0.275074	0.435749	0.134487	0.10736	0.0754963	0.175939	0.63518	0.321026	0.401953	1.01273	0.293876	0.543722	0.403809	0.264994	0.42337	0.15368	0.430724	0.338003
HORVU.MOREX.r2.1HG0002680	0	0	0	0	0.0224339	0	0	0	0	0	0	0	0	0	0	0	0	0	0	0	0	0	0	0	0	0	0	0	0	0	0	0	0	0	0	0	0	0	0	0	0	0	0	0	0	0	0	0	0
HORVU.MOREX.r2.1HG0002690	0	0	0	0	0	0	0	0	0	0	0	0	0	0	0	0	0	0	0	0	0	0	0	0	0	0	0	0	0	0	0	0	0	0	0	0	0	0	0	0	0	0	0	0	0	0	0	0	0
HORVU.MOREX.r2.1HG0002700	0.00884833	0.00951301	0	0.146443	0.125403	0.262577	12.7012	12.444	11.8355	0.0279326	0.0444745	0.0188545	0.201345	0.106645	0.215107	0.254721	1.27296	0.689873	0.0452174	0	0.0499313	0.1013	0.152351	0.631469	0	0	0	0.136275	0.156118	0.186512	13.0303	12.3672	11.5026	0.0139812	0.0669666	0.0235457	0.139289	0.107609	0.181615	0.26139	1.35502	0.899351	0.0195664	0.00709516	0.0565471	0.0868208	0.145706	0.620713	0.764264
HORVU.MOREX.r2.1HG0002710	0	0	0	0	0	0	0	0	0.0851281	0	0	0	0	0	0	0	0	0	0	0	0	0	0	0	0	0	0	0	0	0	0	0	0	0	0	0	0	0	0	0.173734	0	0	0	0	0	0	0.124878	0	0
HORVU.MOREX.r2.1HG0002720	0	0	0	0.134615	0	0.31378	0	0	0.187414	0	0	0	0.15038	0	0	0	0	0	0	0	0	0	0	0	0	0	0	0.407124	0	0	0	0	0.194882	0	0	0	0	0	0	0	0	0	0	0.254362	0	0	0	0	0
HORVU.MOREX.r2.1HG0002730	0	0	0	0.233239	0.252598	0.299714	12.1157	11.3326	9.80822	0.0111221	0	0	0.287278	0.138971	0.271225	0.219751	0.525916	0.228542	0.154324	0.0336469	0.053017	0.109481	0.0606625	0.828673	0	0	0	0.229104	0.254569	0.181133	11.3573	10.9166	9.70556	0	0	0	0.255459	0.155808	0.229923	0.0679698	0.652817	0.255459	0.0934899	0.0339014	0.0969904	0.115233	0.0916049	0.8263	0.0839477
HORVU.MOREX.r2.1HG0002740	2.01503	0.499937	1.91074	3.15734	4.13508	2.75984	1.76075	3.45145	3.84624	1.46794	3.5059	2.51018	1.91051	3.05701	4.16068	5.94949	6.53891	5.22071	1.24474	0.863505	1.16624	1.52103	1.73475	2.18121	1.87049	0.757105	2.41855	3.58084	3.5162	2.2313	2.25364	4.90398	3.2377	0.979671	3.25861	2.06233	1.40486	2.05643	4.40511	5.04618	5.74413	7.22501	1.77091	1.3672	1.37156	2.40809	1.20905	1.78519	2.76996
HORVU.MOREX.r2.1HG0002750	32.1786	39.9694	33.8912	24.4036	24.8367	21.6091	59.6465	61.8134	69.2445	47.0239	46.0803	49.5173	56.2804	51.0405	49.518	35.0611	33.6531	31.3147	39.6653	45.6765	56.8838	99.8601	70.4413	75.5551	32.755	39.6826	34.7059	23.7369	26.0922	23.2708	58.526	62.6158	68.9677	46.963	44.391	50.037	56.739	55.5378	48.471	39.68	36.0219	31.3029	39.4073	45.6842	58.4163	97.0272	72.8613	77.0851	41.3973
HORVU.MOREX.r2.1HG0002760	0	0	0	0	0	0	0	0	0	0	0	0	0	0	0	0	0	0	0.0453318	0	0	0.25389	0.320747	0.655357	0	0	0	0.026565	0	0	0	0	0	0	0	0	0	0	0	0	0.0338403	0	0.0228851	0	0	0.101547	0.417081	0.455102	0
HORVU.MOREX.r2.1HG0002770	0	0	0	0	0	0	0.109952	0.107764	0.0629048	0	0.289878	0	0	0	0.0269622	0	0	0	0	0	0	0	0	0	0	0	0	0	0	0	0.165861	0.0543317	0	0	0.425287	0	0	0	0.0140087	0	0	0	0	0	0	0	0	0	0
HORVU.MOREX.r2.1HG0002780	12.8135	12.2651	15.0644	12.1031	10.51	15.4551	21.7693	20.4577	20.0249	7.33972	10.3186	3.9106	14.3827	18.2062	15.1564	11.8494	16.7664	17.9953	15.3593	13.5858	13.7616	6.21934	4.69716	6.52287	12.7193	13.684	11.4708	11.6002	12.0853	16.5329	20.2613	14.5959	21.8386	6.98832	10.7404	6.08615	17.6668	22.1638	13.9658	17.2442	17.7955	15.895	14.1368	14.5834	13.614	5.88081	4.83618	7.48699	16.1273
HORVU.MOREX.r2.1HG0002790	0.131775	0.177092	0.0565014	11.8329	12.0569	9.23521	0.163299	0.186725	0.217992	0.239195	0.46916	0.140397	0.0249881	0.0288768	0.0266959	0	0	0	0.00962011	0.0209745	0.0123935	0.113147	0.363027	0.17219	0.218652	0.243158	0.0367166	11.6922	11.5697	9.55246	0.164223	0.215181	0.291445	0.145752	0.443249	0.16364	0.012572	0	0.0138704	0	0	0	0	0.0105666	0	0.118524	0.188443	0.365624	0.235488
HORVU.MOREX.r2.1HG0002800	0	0	0	1.35977	0.890425	0.8254	0	0	0	0	0	0	0	0	0	0	0	0	0	0	0	0	0.0574694	0	0	0	0	1.42792	1.00955	0.549116	0	0	0	0	0	0	0	0	0	0	0	0	0	0	0	0	0.115711	0	0
HORVU.MOREX.r2.1HG0002810	0	0	0	0	0	0	0	0	0	0	0	0	0	0	0	0	0	0	0	0	0	0	0	0	0	0	0	0	0	0	0	0	0	0	0	0	0	0	0	0	0	0	0	0	0	0	0	0	0
HORVU.MOREX.r2.1HG0002820	0	0	0	3.42564	2.04479	1.28988	0	0	0	0	0	0	0	0	0	0	0	0	0.0453318	0	0	0	0	0.0624149	0	0	0	3.85192	2.03467	1.34081	0	0	0	0	0	0	0.0888628	0	0	0	0	0	0	0	0	0	0	0.0650146	0
HORVU.MOREX.r2.1HG0002830	0.0096246	0.0103476	0.0103169	0.00816872	0	0.00952042	0.0397567	0.00974144	0.0227453	0.0303832	0	0	0.465395	0.311093	0.16086	0.023089	0.0260271	0.0480254	0.147553	0.103406	0.0452598	0	0.00828586	0.0193484	0	0	0.0429074	0.0329402	0.0323456	0	0.0199908	0.0196455	0.0354776	0.0228116	0.00809351	0	0.495848	0.324547	0.243136	0.011605	0.0209807	0.0373854	0.156075	0.142776	0.0378511	0.0157396	0.00834151	0.0100771	0.028666
HORVU.MOREX.r2.1HG0002840	17.2915	20.5535	13.1418	33.1793	34.1418	33.8817	69.3613	71.5015	74.6183	14.8543	21.779	11.9121	107.414	91.8591	82.2088	50.6106	48.2366	51.623	53.7184	46.5938	63.546	24.7724	23.1953	35.5768	17.4703	20.4928	13.6898	32.6204	34.4911	34.7249	67.9899	70.1814	71.2385	14.2381	21.1603	11.5174	108.97	95.0931	84.1756	49.7295	48.7693	53.101	53.7979	45.9701	63.3751	24.8318	23.4465	36.1119	28.815
HORVU.MOREX.r2.1HG0002850	0.154583	0.24006	0.208661	0.00485925	0	0.0113266	2.1876	2.43381	2.73989	0.14459	0.0863313	0.0731986	1.24852	1.06016	1.58902	1.16745	2.118	1.06417	1.01567	0.669798	1.5454	0	0.00985787	0.0115096	0.241815	0.261007	0.268001	0	0	0.0117739	2.51511	2.53008	1.99083	0.158314	0.0674032	0.0406271	1.15799	1.22166	1.374	1.29783	2.11546	1.20832	0.873565	0.821773	1.71122	0	0	0.011989	4.29717
HORVU.MOREX.r2.1HG0002860	26.7972	30.6804	38.0923	23.3764	22.7199	25.36	46.193	42.9684	45.4653	13.0748	19.6034	9.17851	33.536	39.1181	28.9058	28.7644	39.2009	36.2702	31.1133	29.9954	33.0325	12.7348	10.804	17.2769	24.9904	28.1427	29.5891	23.5308	25.9943	26.4891	38.1958	41.5093	47.786	13.0233	20.4794	8.59664	38.1316	44.7379	27.2471	31.8615	34.7151	40.1129	30.2237	32.846	30.7445	11.7854	11.0201	16.7389	52.5507
HORVU.MOREX.r2.1HG0002870	1.28136	0.994947	0.515073	0.0302094	0.0890199	0	0.294054	0.19814	0.357494	0.0280906	0.0149086	0	0.101242	0	0.144215	0.0213467	0.0770021	0.088803	0.1689	0.0849806	0.167379	0	0	0	0.626389	1.25562	0.753725	0.0913638	0.0299049	0.109795	0.166342	0.363261	0.43734	0.0281204	0.0598624	0	0.033958	0.255787	0.112395	0.0429171	0.0775903	0.0921718	0.13118	0.0998939	0.13998	0	0	0	0
HORVU.MOREX.r2.1HG0002880	0	0	0	87.9996	132.809	129.445	0	0	0	0	0.0643151	0	0	0	0	0	0	0	0	0	0	0	0	0	0	0	0	90.0607	134.91	139.767	0	0	0	0	0	0	0.0732465	0	0	0.0925711	0	0	0	0.0615624	0	0	0	0	0
HORVU.MOREX.r2.1HG0002890	0	0	0	0	0	0	0	0	0	0	0	0	0	0	0	0	0	0	0	0	0	0	0	0	0	0	0	0	0	0	0	0	0	0	0	0	0	0	0	0	0	0	0	0	0	0	0	0	0
HORVU.MOREX.r2.1HG0002900	0	0	0	0.155743	0	0.181514	0	0	0	0	0	0	0	0	0	0	0	0	0	0	0	0	0	0.184446	0	0	0	0	0.154173	0.188682	0	0	0	0	0	0	0	0	0	0	0	0	0	0	0	0	0	0	0
HORVU.MOREX.r2.1HG0002910	0	0	0	122.653	180.292	195.915	0	0	0	0.072736	0	0	0	0	0	0	0	0	0	0	0.17336	0	0	0	0	0	0	129.129	183.828	195.597	0	0	0	0.145627	0	0.0817499	0.0879288	0	0	0	0	0	0.0679338	0	0.0906138	0	0	0	0
HORVU.MOREX.r2.1HG0002920	0	0	0	0	0	0	0	0	0	0	0	0	0	0	0	0	0	0	0	0	0	0	0	0	0	0	0	0	0	0	0	0	0	0	0	0	0	0	0	0	0	0	0	0	0	0	0	0	0
HORVU.MOREX.r2.1HG0002930	0	0	0	0	0	0	0	0	0	0	0	0	0	0	0	0	0	0	0	0	0	0	0	0	0	0	0	0	0	0	0	0	0	0	0	0	0	0	0	0	0	0	0	0	0	0	0	0	0
HORVU.MOREX.r2.1HG0002940	0.133582	0.0718082	0	824.665	1090.08	1284.06	0	0	0	0.0527118	0	0	0	0	0.13531	0.0801142	0.361235	0	0.04876	0.0531553	0.0628171	0	0	0.0671351	0.0671667	0.0724976	0	837.761	1078.39	1289.99	0.0693643	0	0	0	0	0	0.0637221	0	0	0.0805339	0	0	0	0	0.16417	0.0546133	0	0	0
HORVU.MOREX.r2.1HG0002950	0	0	0	0	0	0	0	0	0	0	0	0	0	0	0	0	0	0	0	0	0	0	0	0	0	0	0	0	0	0	0	0	0	0	0	0	0	0	0	0	0	0	0	0	0	0	0	0	0
HORVU.MOREX.r2.1HG0002960	0	0	0	0	0	0	0	0	0	0	0	0	0	0	0	0	0	0	0	0	0	0	0	0	0	0	0	0	0	0	0	0	0	0	0	0	0	0	0	0	0	0	0	0	0	0	0	0	0
HORVU.MOREX.r2.1HG0002970	0.0469512	0.151434	0.0167761	9.71654	12.2384	13.2595	0	0	0	0	0	0	0	0	0	0	0	0	0	0.0124553	0	0	0.053894	0	0.0944307	0.0509627	0	9.86237	11.9855	12.1497	0	0	0	0	0	0	0	0	0	0	0	0	0	0	0	0	0.013564	0	0
HORVU.MOREX.r2.1HG0002980	0	0	0	0	0	0	0	0	0	0	0	0	0	0.197516	0	0	0	0	0	0	0	0	0	0	0	0	0	0	0	0	0	0	0	0	0	0	0	0.398604	0	0	0	0	0	0	0	0	0	0	0
HORVU.MOREX.r2.1HG0002990	0	0	0	0	0	0	0	0	0	0	0	0	0	0	0.176382	0	0	0	0	0	0	0	0	0	0	0	0	0	0	0	0	0	0	0	0	0	0	0.0962586	0	0	0	0	0	0	0	0	0	0	0
HORVU.MOREX.r2.1HG0003000	0	0	0	0	0	0	0	0	0	0	0	0	0	0.276766	0	0	0	0	0	0	0	0	0	0	0	0	0	0	0	0	0	0	0	0	0	0	0.48198	0.139634	0	0	0	0	0	0	0	0	0	0	0
HORVU.MOREX.r2.1HG0003010	6.54799	6.74109	8.06157	8.38785	8.55756	8.53879	9.56008	9.15893	8.64029	3.59136	8.38083	3.6714	5.50024	4.31995	5.48911	13.5833	13.9215	11.7651	4.15898	3.7598	4.08382	5.22678	4.50078	4.12013	6.20056	6.84351	6.75587	8.03983	8.15738	9.80464	8.45975	8.7922	8.85655	3.55401	8.28141	3.34314	4.67292	3.99416	5.97818	12.2094	13.8764	11.0644	3.52068	4.16427	4.20085	4.99908	4.22995	4.50996	7.39752
HORVU.MOREX.r2.1HG0003020	0	0.379263	0	0	0.29409	0.174473	0.364294	0.357046	0.833669	0.417605	0	0	0.167233	0	0	1.90409	1.33553	0	0	0.561491	0.331775	0	0.303696	0.354581	0	0	0	0	0.889155	0.725448	0	0	0	0.13935	0	0	0.168278	0	0.185656	0.425348	0	0.456754	0	1.41434	1.38733	0	0	0	0
HORVU.MOREX.r2.1HG0003030	71.9559	56.3525	62.8387	0.195116	0.95827	0	4.51069	3.60657	4.88961	70.4861	63.2638	54.4729	7.08393	8.69014	3.72583	0.827247	1.49202	2.00746	13.3424	13.7218	11.8917	41.2645	40.7703	26.9203	65.0784	58.6402	70.5883	0	0.3863	0	2.26811	2.58086	3.81334	64.5675	69.4018	58.2179	8.11514	7.87915	5.32353	3.32632	2.75627	1.78596	13.2173	8.94056	10.1711	40.6969	35.565	27.6805	2.73883
HORVU.MOREX.r2.1HG0003040	0.449442	0.069029	0.137648	11.3619	10.3842	11.4955	17.1397	16.3113	16.008	0.405374	2.23214	0.0547254	2.40459	1.68839	2.69901	19.3689	8.26466	13.6962	1.4765	1.89063	1.99273	2.4152	1.3266	2.87189	0.677955	0.139383	0	9.91598	8.9548	11.1902	15.9031	18.9375	16.7642	0.355079	2.42964	0.227805	1.89893	2.27154	2.39916	25.4315	8.22281	14.673	1.37246	1.87918	2.36724	2.51998	2.11456	2.82344	9.46595
HORVU.MOREX.r2.1HG0003050	12.1601	12.2465	22.7132	6.30009	5.68199	6.74182	9.19866	9.19323	9.21765	4.47355	5.83392	4.3828	7.0891	7.37903	5.71439	5.0346	7.45995	4.93297	9.95132	6.16529	7.08283	21.0577	15.5578	15.682	11.5363	12.9793	22.4274	5.36969	6.2366	7.16069	9.53103	8.73275	8.09249	4.78753	6.28748	4.41741	7.15912	7.99785	5.62552	3.98694	8.26716	4.31626	9.60986	4.91326	6.97965	19.3122	15.1125	16.2504	15.7573
HORVU.MOREX.r2.1HG0003060	0	0	0	0.526223	1.03377	0	0	0	0	0	0	0	0	0	0	0	0	0	0	0	0	0	0	0	0	0	0	0	0.520919	0.637515	0	0	0	0	0	0	0	0	0	0	0	0	0	0	0	0	0	0	0
HORVU.MOREX.r2.1HG0003070	17.9227	16.9491	22.1033	58.3028	59.492	72.8123	42.124	40.2848	41.9663	5.29836	9.79188	4.93031	20.0053	23.2171	18.8224	19.9161	44.9334	25.8724	22.2521	14.86	19.0551	16.3719	10.5273	11.7791	18.7469	14.5743	20.6434	57.9812	60.7118	74.4856	41.055	42.1504	45.5536	5.44607	10.0057	4.81183	20.1874	22.1016	17.6979	19.6952	43.2512	22.8569	21.8046	15.2608	18.0339	14.9736	11.4552	10.4497	97.3894
HORVU.MOREX.r2.1HG0003080	65.25	80.8681	50.9402	28.2929	27.7362	26.1634	58.2629	68.0112	77.8759	35.0378	51.4748	35.605	66.3423	63.2304	69.5923	56.5297	44.8308	52.983	43.1189	49.215	58.3251	25.2758	25.3489	30.0576	64.2102	79.7225	53.5979	28.4478	27.4017	25.0613	56.6402	62.9121	78.3201	39.3062	55.4031	33.7763	71.4072	62.7388	69.164	56.246	45.5068	52.8985	44.8572	48.7459	61.9177	23.5398	24.9508	30.9434	16.0811
HORVU.MOREX.r2.1HG0003090	0.164634	0.0295001	0.0294125	0.407546	0.274501	0.352845	1.16177	1.56912	1.42659	0.0649649	0.206875	0	0.104063	0.120258	0.0555876	0.230386	0.326484	0.0342291	0.0600945	0	0.0774192	0.168286	0.188978	0.524026	0.110373	0	0	0.504764	0.265117	0.253923	1.18259	1.84825	1.16315	0.065034	0.184591	0	0.0785346	0.0303363	0.0288816	0.0330848	0.104675	0.106583	0.0202253	0	0.0539551	0.0897446	0.202138	0.258562	0
HORVU.MOREX.r2.1HG0003100	0.201579	0.216722	0	1.9675	1.59649	1.69488	8.11855	5.91676	4.16834	0	1.5198	0	0.47781	0.441735	0.102093	0.967158	1.09023	0.754388	0.515063	0	0	1.07147	0.520622	2.93796	1.01357	0.218802	0	3.10457	1.86299	1.24363	6.38504	7.09764	5.57286	0	0.42378	0	0	0.668594	0.424356	0.364584	1.20841	0.522004	0	0	0	0.824132	0.174706	1.16082	0
HORVU.MOREX.r2.1HG0003110	0	0	0	0	0	0	0	0	0	0	0	0	0	0	0	0	0	0	0	0	0	0	0	0	0	0	0	0	0	0	0	0	0	0	0	0	0	0	0	0	0	0	0	0	0	0	0	0	0
HORVU.MOREX.r2.1HG0003120	0	0	0	0	0	0	0	0	0	0	0	0	0	0	0	0	0	0	0	0	0	0	0	0	0	0	0	0	0	0	0	0	0	0	0	0	0	0	0	0	0	0	0	0	0	0	0	0	0
HORVU.MOREX.r2.1HG0003130	0.189911	0.238207	0.11875	0.40296	0.514553	0.266129	0.0980592	0.144162	0.130902	0.0374698	0.185607	0.0269782	0.435147	0.312124	0.400765	0.26576	0.325256	0.43433	0.335053	0.22671	0.34234	0.129416	0.204369	0.0477225	0.15915	0.223315	0.158745	0.446855	0.498624	0.309183	0.0986141	0.145365	0.155564	0.0625161	0.173008	0.12634	0.377469	0.349941	0.633006	0.362563	0.517485	0.286877	0.478278	0.203044	0.404555	0.168226	0.150877	0.0662802	0.329952
HORVU.MOREX.r2.1HG0003140	0.324767	0	0	0.551281	0.270749	0.321251	0	0.328709	0	0	0	0	0.307922	0	0.657934	0	0.702593	0	0.474185	0.258464	0.305444	0	0.279593	0	0.326594	0	0	0.277878	0.682156	0	0	0.331452	0	0	0.819308	0	0.154922	0	0	0.391591	0.70796	0	0.478772	0.260419	0.638612	0.265554	0	0	0.967286
HORVU.MOREX.r2.1HG0003150	0	0	0	1.05523	1.89274	0.427769	0.0558231	0	0.0638742	0	0.0905679	0	1.30694	1.21419	1.06773	0	0.0584721	0	0.0789264	0	0	0	0	0	0	0	0	1.1563	1.95293	0.333495	0	0.055169	0.0664195	0	0	0	0.747802	1.37458	1.36556	0	0	0	0	0	0	0	0	0	0
HORVU.MOREX.r2.1HG0003160	0	0	0	0	0	0	0	0	0	0	0	0	0	0	0	0	0	0	0	0	0	0	0	0	0	0	0	0	0	0	0	0	0	0	0	0	0	0	0	0	0	0	0	0	0	0	0	0	0
HORVU.MOREX.r2.1HG0003170	0.202577	0.653384	0	4.64222	3.37767	8.61653	6.69435	4.92087	4.06929	0	0.509108	0	0.38414	0	0	11.9063	2.84863	3.2852	0.147889	0	0	4.6384	3.13919	1.62897	0.61115	0.879541	0	2.59995	4.76564	6.45721	9.46719	3.9282	1.99127	0	2.89597	0	0.193269	0.447936	0	12.9458	2.42879	6.03276	0.14932	0	0	5.30056	2.80914	2.54523	0
HORVU.MOREX.r2.1HG0003180	0	0	0	0	0.0740009	0	0	0	0.104887	0	0.0743599	0	0.168322	0	0	0.212943	0	0	0	0	0	0	0	0	0	0	0	0	0	0	0	0.0905921	0	0	0	0	0.254059	0	0.093432	0	0	0	0	0.0711774	0	0	0	0	0
HORVU.MOREX.r2.1HG0003190	0	0	0	0	0	0	0.079135	0.0775606	0	0.0604771	0	0.0653152	0.145311	0	0	0	0.0828902	0	0	0.0609859	0	0	0.0659714	0	0	0	0	0.0655668	0	0	0.0795827	0	0.0941565	0.0605415	0.0644399	0	0.182773	0	0	0	0	0.0992199	0	0	0	0	0	0	0
HORVU.MOREX.r2.1HG0003200	0	0	0	0	0	0	0.115776	0.113472	0	0	0	0	0	0	0.113561	0	0	0.139855	0	0	0	0	0	0	0	0	0	0	0	0	0.116431	0	0	0.088573	0	0	0.05348	0	0	0	0	0.14516	0	0.089898	0	0	0	0	0
HORVU.MOREX.r2.1HG0003210	6.11851	10.7618	5.31246	10.0432	10.0078	11.2814	14.1787	15.3333	15.6019	8.57589	12.4654	8.99077	7.11222	6.771	6.94136	13.357	12.9587	14.2119	4.28808	3.39883	4.45397	7.74527	7.27962	8.31485	7.01434	10.2541	6.30096	10.1667	10.1065	10.7832	15.2756	15.4488	15.6522	9.00073	12.7189	8.55323	7.46017	6.61577	6.22125	12.9991	14.9383	14.4659	4.35662	3.11054	4.76438	7.98472	6.86186	8.09743	12.7564
HORVU.MOREX.r2.1HG0003220	2.61364	3.22153	2.70258	3.06975	3.52149	3.72133	6.69313	5.93203	6.51983	1.90643	3.26212	1.66516	3.11637	2.35751	2.72767	6.20666	7.32487	5.63163	2.35135	2.00651	1.83739	6.86526	4.56837	3.43647	2.62834	3.33843	2.35391	2.60901	3.41589	4.04473	5.92219	5.79293	5.72538	1.61646	3.6076	1.44017	3.51364	2.61233	2.32034	5.9686	7.69735	4.64887	2.08219	1.92643	2.18034	7.42591	4.54185	3.73163	7.54858
HORVU.MOREX.r2.1HG0003230	0	0	0	0	0	0	0	0.0880596	0	0	0.0728843	0	0.247472	0	0.176257	0	0	0	0	0	0	0	0	0.174903	0	0	0	0.0744422	0.0730985	0	0.0903555	0.0887944	0	0	0.0731628	0	0.373526	0.192381	0.091578	0.104905	0	0	0	0	0	0.0711406	0.0377023	0.227736	0
HORVU.MOREX.r2.1HG0003240	0.0543916	0	0.0583038	0	0.136034	0.107606	0.112339	0.165156	0.0321352	0	0.0455648	0	0.257852	0	0.22038	0.0652414	0.11767	0.0678515	0.039708	0.0865746	0	0.31135	0.374608	0.492047	0	0	0	0.0930775	0.0456987	0.167782	0.169462	0.0555112	0.200495	0.0429718	0.228695	0	0.363247	0	0.0572514	0.0655832	0.118568	0.0704254	0	0	0	0.355797	0.471405	0.398643	0.162
HORVU.MOREX.r2.1HG0003250	0	0.147139	0	0.174234	0.0570475	0.40613	0.282663	0.554078	0.889433	0.108009	1.49043	0.81655	0.389279	0.44986	0.415885	0.164158	0.148038	0.170726	0.0999119	0.326754	0.128716	0.223831	0.589109	0.137563	0	0.148551	0	0.585496	0.344956	0.140722	0.142131	0.558702	1.34527	0.324373	1.03578	0.242789	0.13057	0.756548	1.15243	0	0.149169	0.708808	0.403513	0.219483	0.403671	0.895245	0.593066	1.14634	0
HORVU.MOREX.r2.1HG0003260	0	0	0	0	0	0	0	0	0	0	0	0	0	0.509501	0	0	0	0	0	0	0	0	0	0	0	0	0	0	0	0	0	0	0	0	0	0	0	0	0	0	0	0	0	0	0	0	0	0	0
HORVU.MOREX.r2.1HG0003270	59.802	46.0457	47.8131	60.3041	64.9929	74.773	63.7947	79.9048	81.1581	33.0217	37.8622	27.5887	41.3556	40.2227	40.1837	96.1149	107.385	101.191	47.404	50.5775	51.6033	88.445	57.6007	71.6163	51.2069	49.0585	50.373	61.638	68.9824	59.867	75.0191	80.9745	76.8744	23.2333	37.509	21.358	46.133	48.8783	43.4184	87.5753	105.624	103.752	47.1352	47.7948	59.9607	91.8261	67.7376	71.0863	61.135
HORVU.MOREX.r2.1HG0003280	0.15847	0.340749	0.113246	152.746	160.693	153.463	477.858	502.568	409.334	0.125066	0.265507	0.270142	29.0485	20.4309	28.2515	0	0.171416	0.263581	20.4771	5.63327	16.3946	8.16411	24.3751	162.26	0.106241	0.401357	0	153.806	160.571	145.564	489.12	497.975	396.698	0.0834659	0.0444203	0	28.6755	22.5429	33.0825	0.318462	0.34545	0.13679	21.2592	6.35359	17.2944	8.37934	22.3871	166.641	21.0822
HORVU.MOREX.r2.1HG0003290	13.3371	16.3157	8.06092	0	0.163327	0	31.2033	31.8943	32.7833	3.97243	1.95681	2.76167	23.7333	22.308	28.8052	32.7363	46.8335	30.9628	23.764	36.3284	52.6973	6.82729	4.09978	5.51382	15.0034	15.9816	8.38124	0.0257888	0.101293	0.0309914	29.5957	30.6224	34.0526	3.35753	1.48272	2.55317	24.1834	23.2595	27.6643	33.7618	47.0763	31.8642	23.6273	38.6696	54.6147	6.46933	3.77467	5.74348	24.3726
HORVU.MOREX.r2.1HG0003300	0	0	0	0.0600877	0	0	0	0	0.0836553	0	0.237231	0	1.17468	0.620569	0.28685	0	0.15316	0	0.284265	0.281717	0	0	0	0	0	0	0	0.0605755	0.0594821	0	0	0	0	0	0.416741	0	1.14825	0.74359	0.223558	0.085364	0	0	0.208738	0.170308	0	0	0	0	0
HORVU.MOREX.r2.1HG0003310	0	0	0.0758453	0	0	0.0699901	0	0.071615	0.0836071	0	0	0	0	0	0	0	0	0	0	0	0	0	0	0.0711207	0.142308	0	0	0.0605406	0.0594478	0	0.0734822	0.0361063	0	0	0	0	0	0	0	0	0	0	0	0	0	0	0	0.074083	0
HORVU.MOREX.r2.1HG0003320	0	0	0	0.242872	0	0	0	0	0	0	0	0	0	0	0	0	0	0	0	0	0	0	0	0	0	0	0	0	0	0	0	0	0	0	0	0	0.136505	0.949124	0	0	0	0	0	0	0	0	0	0	0
HORVU.MOREX.r2.1HG0003330	0	0	0	1.74721	2.34549	0.475143	0.0708632	0.0694533	0.0810835	0	0.229938	0	1.26869	1.24057	0.62557	0	0	0	0.100191	0	0.193613	0	0	0	0	0	0	1.70268	2.19083	0.811415	0.142528	0.140066	0	0	0.259669	0	1.04748	1.25179	0.613941	0	0.0747929	0	0.0505801	0	0.2024	0	0	0	0
HORVU.MOREX.r2.1HG0003340	516.418	136.383	13.1592	9759.79	8114.23	9031.64	998.417	862.309	802.334	916.311	610.183	245.544	98.5473	94.4547	260.858	198.951	180.299	40.8376	155.144	72.5147	85.9519	507.295	191.175	1431.65	497.925	137.1	11.8578	9758.03	8351.98	9108.05	907.173	877.022	795.758	890.344	633.161	254.805	100.985	98.9282	287.722	201.638	196.544	33.9094	159.661	69.7818	92.5348	481.821	187.021	1423.3	3129.83
HORVU.MOREX.r2.1HG0003350	572.888	128.464	23.3941	7564.11	6320.95	6379.81	527.381	447.031	453.227	671.947	470.092	222.291	27.1587	43.3415	81.518	42.5389	34.2303	14.2931	132.241	66.0014	52.5975	424.085	215.13	1150.58	588.731	131.178	16.1145	7473.57	6246.28	6382.37	539.998	457.444	417.656	647.229	442.295	219.718	40.0815	41.019	88.7287	43.4196	35.9785	14.4821	143.172	57.0942	67.3224	422.932	199.315	1123.1	2853.57
HORVU.MOREX.r2.1HG0003360	0	0	0	0.289556	0.474031	0.590572	0.0293595	0	0	0	0	0	0	0	0	0	0	0	0	0	0	0	0	0	0	0	0	0.231093	0.465787	0.511577	0	0	0	0	0	0	0	0	0	0	0	0	0	0	0	0	0	0	0
HORVU.MOREX.r2.1HG0003370	0	0	0	6.66068	0	1.66346	0	0	0	0	0	0	0	0	0	0	0	0	0	0	0	0	0	0	0	0	0	4.07682	0	0.576384	0.291077	0	0.688761	0	0	0	0	0	0	0	0	0	0	0	0	0	0.485827	0	0
HORVU.MOREX.r2.1HG0003380	0	0	0	0	0	0	0	0	0	0	0	0	0	0	0	0	0	0	0	0	0	0	0	0	0	0	0	0	0	0.495012	0	0	0	0	0	0	0	0	0	0	0	0	0	0	0	0	0.417239	0	0
HORVU.MOREX.r2.1HG0003390	0	0	0	57.0162	50.4609	75.2209	0	0	0	0	0	0	0	0	0	0	0	0	0	0	0	0.139428	0.293573	0	0	0	0	59.6674	47.5599	73.1071	0	0	0	0	0	0	0	0	0	0	0	0	0	0	0	0	0.591089	0.178519	0
HORVU.MOREX.r2.1HG0003400	2.93566	4.0329	1.99798	0.0593236	0.0971183	0.06914	5.56998	5.74215	5.47858	3.76946	4.45984	4.18024	3.02639	2.68046	2.60782	2.17982	3.80552	2.90645	1.76044	1.13108	3.2869	6.54458	4.96438	5.86644	3.37391	4.16013	1.63593	0.119611	0.078301	0.0119784	5.67409	5.76628	5.41061	3.64462	4.34953	4.1126	3.07863	2.138	2.40334	2.45812	3.70762	3.54463	1.21074	1.19568	3.19554	7.36318	4.25059	5.95223	11.1377
HORVU.MOREX.r2.1HG0003410	10.4918	7.46071	6.90723	0.210347	0.275487	0.163436	15.1003	16.3886	17.4734	18.5815	15.3637	16.4768	11.3575	7.06033	6.44341	5.94549	9.74032	6.18335	3.37737	5.71995	8.46898	21.9557	11.5928	15.9433	7.80923	8.69805	6.5372	0.28274	0.277637	0.254834	12.9551	16.5253	15.7335	16.7737	16.6729	14.0693	9.77324	7.58085	10.0869	7.76962	11.6156	8.45025	4.26255	4.63707	10.0717	18.3736	13.6038	16.6073	25.8355
HORVU.MOREX.r2.1HG0003420	1.89228	1.25996	0.622346	0.0547515	0.0179267	0	0.777211	1.19703	1.05446	0.203646	0.3963	0.485694	2.67081	2.54456	1.53558	0.438474	0.755943	0.844971	2.07216	2.12204	3.23581	5.94346	2.89716	4.65782	1.81643	1.2137	0.407419	0.0183987	0.0541997	0	0.692282	0.482809	0.753005	0.501161	0.632886	0.572206	2.62594	2.10398	2.43314	0.829686	0.492187	0.612525	1.44235	2.86228	3.35095	6.0836	2.69298	4.86308	0.12809
HORVU.MOREX.r2.1HG0003430	1.11624	0.60679	0.215107	0.0212898	0.062736	0.0248126	0.595792	0.533162	0.844741	0.0989828	0.231148	0.502436	1.93832	1.97887	0.97823	0.300878	0.406999	0.657123	0.888152	1.39742	2.76023	4.02045	1.97595	3.64334	1.18559	0.381183	0.559137	0.0536565	0	0	0.364708	0.51201	0.755118	0.188267	0.400781	0.244749	1.67521	1.63624	1.21454	0.241964	0.369097	0.519658	0.767316	1.32753	2.4909	4.39954	2.20662	3.36174	0.149421
HORVU.MOREX.r2.1HG0003440	0	0	0	0	0	0	0	1.65669	0	0	0	0	0	0	0	0	0.66395	0.765704	0	0.488497	0.19243	0	0	0	0	0.666253	0.684104	0	0	0	0.637458	0	0	0	0	0	0	0	0	0	1.33804	0.264917	0	0.492191	0	0	0	0	0
HORVU.MOREX.r2.1HG0003450	0.319692	0	0.342687	0.2035	0.266519	0.948695	1.89831	0.647146	0.377756	0.126152	0.133906	0.272487	0.530443	0.875705	0.647654	0.862792	1.55613	0.89731	0.875205	0	0.601343	0	0.137612	0.401674	0.160745	0.954268	0	0.410305	0.537198	0.657438	1.49404	0.897251	0.785618	0.252571	0.537671	0	0.152502	0.618537	0.841253	0.48184	2.09069	1.03483	0.294557	0.128175	0	0.130702	0.138536	0.418405	4.28478
HORVU.MOREX.r2.1HG0003460	54.1255	52.263	34.92	2.70949	5.3833	2.79899	22.4777	23.5726	23.662	19.0104	24.312	16.8826	15.3404	12.5605	10.8034	10.1822	12.7139	11.0421	9.00447	7.5642	15.8311	63.247	51.4689	71.4695	52.8248	59.8525	28.7874	3.41435	5.73011	3.05872	23.3584	22.6586	23.0002	20.6356	26.5403	15.8316	16.8898	12.8345	10.0807	10.8479	15.4207	10.8034	9.41245	7.27233	16.1929	69.0553	51.3115	73.9146	10.3726
HORVU.MOREX.r2.1HG0003470	27.9851	31.4511	16.2616	2.68061	1.72658	0.973102	13.9019	12.5772	13.1232	6.41537	7.74226	5.56053	9.62181	8.9067	6.42464	6.02414	8.98895	5.9422	5.14064	3.52311	9.27656	36.1372	32.3388	37.4711	26.919	32.4556	16.5328	2.56947	2.56659	0.905051	13.6848	13.8711	11.7694	5.70634	8.22901	5.12076	10.2747	7.871	6.6216	6.96093	7.81607	6.67041	5.80099	4.00645	8.67943	32.1756	33.4311	36.24	10.4863
HORVU.MOREX.r2.1HG0003480	0.944476	1.29629	1.13088	16.2624	18.3863	19.8976	11.9636	11.034	13.0241	1.03085	3.07223	0.779324	2.53404	3.34674	2.70723	4.62792	14.1507	9.22505	1.78978	0.991548	1.49307	1.03527	1.0553	1.29272	0.818435	1.17786	0.940658	15.5605	17.8966	19.3196	12.5112	11.0953	12.8518	0.976383	3.43039	1.02492	3.16337	3.07708	3.10932	4.5189	14.6092	8.50822	1.67378	1.32132	1.41265	1.05161	0.626986	1.53593	46.2654
HORVU.MOREX.r2.1HG0003490	0	0	0	0	0	0	0	0	0	0	0	0	0	0	0	0	0	0	0.615952	0	0	0	0	0	0	0	0	0	0	0	0	0	0	0	0	0	0	0	0	0	0	0	0.310955	0	0	0	0	0	0
HORVU.MOREX.r2.1HG0003500	26.8516	41.6035	25.4051	34.9514	37.677	30.876	36.4423	40.3923	34.8213	24.6018	26.501	27.8648	222.415	199.738	227.021	321.61	175.936	213.219	297.63	452.709	300.374	19.0872	21.2521	30.5391	25.5575	41.0002	26.4147	34.5677	36.0566	34.0795	34.8683	41.3998	34.0144	24.5956	24.5566	28.3153	225.37	204.449	222.952	312.218	180.77	213.294	301.841	445.104	299.12	19.3289	21.039	32.069	26.8417
HORVU.MOREX.r2.1HG0003510	0	0	0	0	0	0	0	0	0	0	0	0	0	0.15677	0.289859	0.34324	0	0	0.31336	0.455475	0.269132	0	0	0	0	0	0	0	0	0	0	0	0	0	0	0	0.27301	0	0	0	0.311898	0	0.210927	0.45892	0.281346	0	0	0	0
HORVU.MOREX.r2.1HG0003520	0	0	0	0	0	0	0	0	0	0	0	0	0	0	0	0	0	0	0	0.413981	0	0	0	0	0	0	0	0	0	0	0	0	0	0	0	0	0.992553	0	0	0	1.88989	0	0.127808	0.278074	0.340954	0	0	0	0
HORVU.MOREX.r2.1HG0003530	0	0	0	0	0	0	0	0	0	0	0.0702698	0	0	0	0	0	0	0	0	0	0	0	0	0	0	0	0	0	0	0	0	0	0	0	0.0352691	0	0	0	0	0	0	0	0	0	0	0	0	0	0
HORVU.MOREX.r2.1HG0003540	0	0	0	0	0	0	0	0	0	0	0	0	0	0	0	0	0	0	0	0	0	0	0	0	0	0	0	0	0	0	0	0	0	0	0	0	0	0	0	0	0	0	0	0	0	0	0	0	0
HORVU.MOREX.r2.1HG0003550	0	0	0	0	0	0	0	0	0	0	0	0	0	0	0	0	0	0	0	0	0	0	0	0	0	0	0	0	0	0	0	0	0	0	0	0	0	0	0	0	0	0	0	0	0	0	0	0	0
HORVU.MOREX.r2.1HG0003560	0	0	0	0	0	0	0	0	0	0	0	0	0	0	0	0	0	0	0	0	0	0	0	0	0	0	0	0	0	0	0	0	0	0	0	0	0	0	0	0	0	0	0	0	0	0	0	0	0
HORVU.MOREX.r2.1HG0003570	0	0	0	0	0	0	0	0	0	0	0	0	0	0	0	0	0	0	0	0	0	0	0	0	0	0	0.215127	0	0	0	0	0.13133	0	0	0	0	0	0	0	0	0	0.499844	0	0	0	0	0	0	0
HORVU.MOREX.r2.1HG0003580	0	0	0	0	0	0	0	0	0	0	0	0	0	0	0	0	0	0	0	0	0	0	0	0	0	0	0.0510145	0	0	0	0	0	0	0	0	0	0	0	0	0	0	0.118531	0	0	0	0	0	0	0
HORVU.MOREX.r2.1HG0003590	0	0	0	0	0	0	0	0	0	0	0	0	0	0	0	0	0	0	0	0	0	0	0	0	0	0	0	0	0	0	0	0	0	0	0	0	0	0	0	0	0	0	0	0	0	0	0	0	0
HORVU.MOREX.r2.1HG0003600	71.3173	84.5805	139.963	4.38432	4.63585	6.01153	41.6096	43.4267	40.1424	22.3985	25.7863	24.2422	49.3236	42.6498	35.612	12.3559	11.8328	12.0162	44.5665	25.6098	29.3503	65.9233	73.4833	119.974	68.1433	83.2486	143.12	4.05592	4.44225	6.18642	42.7917	43.3549	42.5261	22.7584	24.3261	24.9856	51.197	42.7667	38.4451	10.7352	12.8836	10.6623	45.1767	25.5111	28.2325	59.5071	71.2116	121.98	26.789
HORVU.MOREX.r2.1HG0003610	0	0	0	0	0	0	0	0	0	0	0	0	0	0	0	0	0	0	0	0	0	0	0	0	0	0	0	0	0	0	0	0	0	0	0	0	0	0	0	0	0	0	0	0	0	0	0	0	0
HORVU.MOREX.r2.1HG0003620	110.563	130.327	128.288	0	0	0	14.7196	12.2173	11.2284	241.907	135.434	277.677	32.0206	38.9736	30.5671	7.3933	3.88925	4.00473	56.3412	30.5566	29.2268	81.1717	109.224	73.0557	122.032	131.578	145.122	0	0	0	11.869	10.7465	11.0447	245.918	138.544	280.77	26.8301	38.1903	27.9789	7.43203	5.17862	7.3157	55.2771	30.3758	29.0381	82.0045	120.975	69.2416	8.79664
HORVU.MOREX.r2.1HG0003630	9.87387	10.9986	36.7715	85.3148	92.9236	96.7637	250.237	223.777	177.474	91.7831	97.3397	77.8689	159.487	164.678	197.815	183.208	202.929	239.489	172.405	173.445	187.643	23.3906	39.7857	32.7926	9.1105	12.9825	34.3187	91.7994	95.8724	97.5493	260.057	228.19	190.112	88.6639	106.528	78.5531	162.668	169.993	200.628	171.648	194.993	250.946	171.784	172.063	193.206	23.3053	37.1416	30.6947	36.0783
HORVU.MOREX.r2.1HG0003640	1.74957	2.35125	1.87542	0.247487	0	0.288439	14.3035	11.953	9.99214	6.44362	10.9924	4.22517	1.52059	1.59749	4.87356	6.82036	11.8281	6.36571	3.40602	5.3375	2.87959	3.57678	4.39313	4.10338	1.46618	3.79812	1.62495	0	0.244993	0	13.1731	9.52314	11.4652	5.41379	7.47886	2.58648	2.36468	3.22386	5.83162	7.20769	11.9184	10.9491	3.22403	3.74112	3.15362	2.38431	2.9063	3.20572	18.2383
HORVU.MOREX.r2.1HG0003650	1.72096	1.96237	0.950322	0.132785	0	0.103172	13.6253	12.2985	11.6466	6.29707	15.8148	8.13433	4.00507	3.37128	4.7014	9.69572	13.3693	9.56317	4.9874	4.77291	3.48237	1.66319	3.00806	4.03626	1.94042	3.16994	1.10433	0.178484	0	0	10.8319	14.1575	13.2	6.46857	16.6207	5.921	4.2291	2.59457	4.33649	8.42602	13.1872	7.15749	4.34372	3.72175	2.82004	2.85702	3.93222	4.53199	9.63013
HORVU.MOREX.r2.1HG0003660	0	0	0	0	0	0	0.221633	0.108612	0	0	0.17979	0	0	0	0	0	0	0	0.07834	0.170803	0.100925	0	0	0	0	0	0.119599	0	0	0	0.334331	0.0547591	0.263704	0	0.180477	0	0	0	0	0.258778	0	0	0	0.0860474	0	0	0	0	0
HORVU.MOREX.r2.1HG0003670	0.0665736	0	0	0	0	0	0	0.134764	0.0786651	0.105081	0	0	0	0	0	0	0	0	0	0.211929	0.125225	0	0	0	0	0	0	0	0	0	0.0691386	0.0679441	0	0	0.111966	0	0	0.147207	0	0	0.145124	0	0	0.213532	0	0	0	0.139408	0
HORVU.MOREX.r2.1HG0003680	0	0.448161	0	0	0	0	0.215236	0.210954	0.12314	0	0.523802	0.177649	0	0	0	0.5	0.4509	0	0.152158	0.165873	0.196023	0.170438	0	0	0	0.226232	0	0	0	0	0	0.212715	0	0	0.525804	0.184874	0.198848	0	0.438766	0.502619	0	0.539729	0	0	0	0.170423	0	0	0.620771
HORVU.MOREX.r2.1HG0003690	0.372005	0	0	0	0	0	0	0.564782	0	0	0.467454	0.158538	0	0	0	0.223106	0.201197	0	0	0	0	0.304207	0.160131	0	0	0	0	0	0	0	0	0	0.228544	0.146951	0	0.164986	0	0	0	0.224275	0	0	0	0	0	0	0	0	0
HORVU.MOREX.r2.1HG0003700	0	0	0	0	0	0	0	0	0	0	0	0	0	0	0	0	0	0	0	0	0	0	0	0	0	0	0	0	0	0	0	0	0	0	0	0	0	0	0	0	0	0	0	0	0	0	0	0	0
HORVU.MOREX.r2.1HG0003710	0	0.0599108	0	0	0.0464563	0	0	0	0	0	0	0	0	0	0	0	0	0	0	0	0	0	0	0	0	0	0	0.0476795	0	0.0572982	0	0	0	0	0	0	0	0	0	0	0	0	0	0	0	0	0	0	0
HORVU.MOREX.r2.1HG0003720	0	0	0	0	0	0	0	0	0	0	0	0	0	0	0	0	0	0	0	0	0	0	0	0	0	0	0	0	0	0	0	0	0	0	0	0	0	0	0	0	0	0	0	0	0	0	0	0	0
HORVU.MOREX.r2.1HG0003730	0	0	0	0	0	0	0	0	0	0	0	0	0	0	0	0.190986	0	0	0	0	0.149751	0	0	0	0	0	0	0	0	0	0	0	0	0	0	0	0	0	0.083798	0	0	0	0	0	0	0	0	0	0
HORVU.MOREX.r2.1HG0003740	7.67752	10.5131	9.19795	20.5318	20.0365	21.9286	17.2763	17.2109	17.6567	3.44023	6.77703	2.51044	8.69421	11.6178	9.34809	10.3631	22.068	14.4519	9.04524	7.53217	8.60578	8.83134	4.81775	7.65787	8.68827	10.0599	8.81939	20.228	20.8693	22.1686	16.3137	14.8695	18.4809	3.64556	7.39736	1.98553	9.1419	10.3335	8.70124	10.37	19.3473	14.7967	8.46695	7.28998	7.72217	9.13561	5.701	8.36745	39.008
HORVU.MOREX.r2.1HG0003750	12.0453	14.4598	12.5102	23.5187	25.5468	26.793	40.4749	36.4165	40.1547	11.5503	14.2993	11.038	29.0542	27.4897	28.29	26.2385	33.5182	22.8505	23.3051	16.962	20.955	19.3682	16.8174	18.0983	12.2072	15.2761	12.2422	22.695	25.5364	29.2628	40.6716	36.1153	38.0356	12.5734	15.0099	10.6843	27.8066	27.3588	28.8717	25.9997	32.7879	24.6062	25.9457	16.0144	21.9673	20.923	15.7403	19.5055	20.6331
HORVU.MOREX.r2.1HG0003760	7.86633	5.61004	7.19149	11.5047	11.595	11.0023	15.7809	17.2936	20.4213	7.84921	10.3366	7.77489	8.38828	8.06018	8.56418	18.0474	22.0892	16.7138	6.7452	8.2431	11.2358	15.3197	12.3621	10.6674	8.52212	8.06998	8.19876	8.94619	11.5042	9.19782	15.0553	17.3579	18.7042	8.53948	11.7123	6.12489	10.7427	7.93788	8.98197	22.4941	17.1692	19.202	7.02734	7.44029	7.98479	15.7194	15.4715	10.5571	40.5481
HORVU.MOREX.r2.1HG0003770	49.822	48.3773	26.7443	1.35769	1.67776	1.174	4.39633	3.76047	3.93286	21.4213	36.9601	24.6963	6.99638	7.37845	6.92573	36.209	10.8286	76.0555	8.26894	11.6221	12.1573	42.9572	52.5321	30.5244	47.5076	49.9339	31.0852	1.19211	1.43072	0.981597	3.51017	4.21316	4.5017	21.1383	35.5391	24.3276	7.21238	7.53075	6.35491	34.1899	11.5019	75.0654	9.29982	11.5238	13.1656	41.8775	53.757	30.7422	3.07385
HORVU.MOREX.r2.1HG0003780	0	0	0	0	0	0	0	0	0	0	0	0	0	0	0	0	0	0	0	0	0	0	0	0	0	0	0	0	0	0	0	0	0	0	0	0	0	0	0	0	0	0	0	0	0	0	0	0	0
HORVU.MOREX.r2.1HG0003790	0	0	0	1.44475	0.500864	0.792384	0	0.202695	0.354955	0.0790248	0	0.682773	0	0	0.405708	0.900795	0.433247	1.87366	0.0731003	0	0	45.7315	5.94808	56.1112	0	0	0	1.79918	0.841289	0.978113	0.10399	0	0.123033	0.158218	0	0.621726	0	0	0	0.48294	0.545695	1.81509	0.0738074	0	0	44.1718	6.81247	54.412	0
HORVU.MOREX.r2.1HG0003800	0	0	0	0	0	0	0	0	0	0	0	0	0	0	0	0	0	0	0	0	0	0	0	0	0	0	0	0	0	0	0	0	0	0	0	0	0	0	0	0	0	0	0	0	0	0	0	0	0
HORVU.MOREX.r2.1HG0003810	0	0	0	0	0	0	0	0	0	0	0	0	0	0	0	0	0	0	0	0	0	0	0	0	0	0	0	0	0	0	0	0	0	0	0	0	0	0	0	0	0	0	0	0	0	0	0	0	0
HORVU.MOREX.r2.1HG0003820	0	0	0	0	0	0	0	0	0	0	0	0	0	0	0	0	0	0	0	0	0	0.167314	0	0	0	0	0	0	0	0	0	0	0	0	0	0	0	0	0	0	0	0	0	0	0	0	0	0	0
HORVU.MOREX.r2.1HG0003830	0	0	0	0	0	0	0	0	0	0	0	0	0	0	0	0	0	0	0	0	0	0	0.149485	0.0581774	0	0	0	0	0	0	0	0	0	0	0	0	0	0	0	0	0	0	0	0	0	0	0.275897	0	0
HORVU.MOREX.r2.1HG0003840	8.40027	3.01043	1.34277	0	0	0	0	0	0	0	25.4939	0.125612	0	0	0	0	0	0	0	0	0	0	0	0	10.0036	2.95935	1.47826	0	0.12382	0	0	0	0	0	26.7067	0.130721	0	0	0	0	0	0	0	0	0	0	0	0	0
HORVU.MOREX.r2.1HG0003850	77.9327	49.5896	33.5055	0.0274913	0.108014	0.256323	0.0668993	0.39341	1.33959	9.38168	128.048	12.5617	0	0	0	0	0	0	0	0.103113	0	0.370827	0.529825	0.748831	78.6642	45.9521	31.5518	0.055429	0	0.399667	0	0.264462	0.875581	9.2637	126.767	12.5842	0	0	0	0	0	0	0.0477508	0	0	0.158912	0.954476	1.05133	0
HORVU.MOREX.r2.1HG0003860	3.23367	3.41337	0.567206	0	0	0	0	0	0	0	3.59545	0	0	0	0	0	0	0	0	0	0	0	0	0	3.72486	2.16979	0.393163	0	0	0.120908	0	0	0	0	3.11478	0.104302	0	0	0	0	0	0	0	0	0	0	0	0	0
HORVU.MOREX.r2.1HG0003870	22.3806	18.6546	23.6228	18.0056	20.1828	16.2815	22.6635	25.5677	29.2548	11.7272	19.2849	10.9117	16.3212	12.4239	13.5696	46.4235	25.5442	39.9535	11.3486	11.28	14.8354	25.5925	18.5197	21.7146	23.656	17.1712	25.5297	16.9	18.5924	15.7491	24.145	26.8776	31.7688	13.9973	20.0506	11.4163	15.2018	14.634	13.7157	48.0724	26.2875	33.8028	11.054	11.9519	15.8233	24.8238	18.2676	20.9915	13.9581
HORVU.MOREX.r2.1HG0003880	0	0	0	0.454987	0.446914	0.707033	0	0	0	1.55128	2.02087	4.2646	0	0	0	11.3599	0.966449	22.2912	0.130453	0	0.336122	169.725	12.1531	186.977	0	0	0	0.305787	0.150134	0.91869	0.185577	0	0.219561	3.24703	2.02859	5.54757	0	0	0	12.1735	2.14243	22.5584	0.131714	0	0.263532	176.358	11.1507	178.02	0
HORVU.MOREX.r2.1HG0003890	2.14431	2.1613	3.30416	1.9337	2.12284	2.25367	3.114	3.25551	4.27574	1.58653	1.34725	1.37076	1.27068	1.17474	2.44355	7.5554	4.05909	7.10533	1.56543	1.38656	1.3865	3.28783	1.61529	3.09833	2.42592	1.16376	3.43546	1.60538	2.02681	1.51584	3.61876	3.41946	5.43415	1.48234	1.69049	1.30764	2.94082	2.66708	3.52665	7.83737	2.92149	5.8999	1.383	1.28958	1.97649	3.39712	1.85845	2.6661	2.79415
HORVU.MOREX.r2.1HG0003900	5.73778	7.45994	7.86689	6.79514	10.3456	2.63985	8.61238	7.83328	14.3482	2.63273	4.80664	2.61588	4.55456	6.72541	4.3252	18.0061	10.5366	20.724	4.57846	1.91151	5.5219	12.7668	7.12233	6.84034	7.78287	3.33126	7.58464	6.27944	6.61454	5.76258	6.65173	6.53681	13.2804	3.58432	8.86455	4.61602	5.21953	4.13075	5.47766	13.6759	13.3804	15.5495	5.50796	5.4569	5.77249	9.81972	4.62591	7.68409	6.35886
HORVU.MOREX.r2.1HG0003910	13.2975	8.84168	8.56661	4.39059	7.98952	4.82189	4.82852	6.10855	4.89797	112.273	130.342	92.8487	0.0628819	0	0.0671796	0.238655	0	0.330936	0	0.052782	0.530195	90.2735	80.5351	124.861	13.7058	10.0064	8.24178	4.39786	7.07673	4.33035	5.7168	5.11038	3.7893	116.715	133.907	94.0956	0	0.073325	0.104714	0.159937	0	0.257618	0	0.0265906	0.163017	85.195	81.9381	129.853	0
HORVU.MOREX.r2.1HG0003920	0.979208	1.46833	1.13251	0.349931	0.472618	0.331366	1.54343	1.66921	1.3093	0.833808	0.928235	0.17571	0.464209	0.564686	0.626446	0.896357	1.33794	1.35011	0.564364	0.369141	0.605887	1.11683	0.576793	0.518028	0.932889	1.28663	1.40727	0.352772	0.346405	0.397443	1.68597	1.49905	1.64643	0.549677	0.606742	0.548568	1.03255	0.854689	0.325482	0.621416	1.4605	1.36796	0.854734	0.5579	0.430701	0.969238	0.647667	1.32203	3.53047
HORVU.MOREX.r2.1HG0003930	1.9486	0.349163	1.56657	0.13782	0.270749	0.321251	2.68305	2.62967	1.15126	0.897077	0.680157	0.968843	1.38565	0.177921	1.31587	0.973875	1.22954	1.62054	0.711277	0.387696	0.610888	0.663944	1.39797	0.97932	0.816484	1.76257	1.08588	0.277878	0	0.166968	2.02368	2.65162	3.39188	0.25658	0.819308	0.288071	0.619689	1.25671	1.36737	1.76216	0	1.05126	0.83785	0.911466	0.798264	0.398331	0.281471	0.850092	1.93457
HORVU.MOREX.r2.1HG0003940	0	0	0	0	0	0	0	0	0.203163	0	0	0	0	0	0	0	0	0	0	0	0	0.1406	0	0	0	0	0	0	0	0	0	0	0.211259	0	0	0	0	0	0	0	0	0	0	0	0	0	0	0	0
HORVU.MOREX.r2.1HG0003950	0.0225499	0	0	0.918666	0.50758	0.379199	0	0	0	0	0	0	0.171042	0.148246	0.137049	0	0	0	0.049387	0.0538388	0.0424165	0	0	0.0453322	0.0226768	0	0	1.06118	0.435758	0.301426	0	0	0	0	0	0	0.0430276	0.174517	0.189885	0.0271898	0	0	0.0498647	0.018082	0.0443415	0	0	0	0
HORVU.MOREX.r2.1HG0003960	0	0	0	0	0	0	0	0	0	0	0	0	0	0	0	0	0	0	0.216476	0	0	0	0	0	0	0	0	0	0	0	0	0	0	0	0	0	0	0	0	0	0	0	0	0	0	0	0	0	0
HORVU.MOREX.r2.1HG0003970	0	0	0	0.0450804	0.0774908	0.0656749	0	0	0	0	0	0	0	0	0	0	0	0	0	0	0	0	0	0	0	0	0	0.0454464	0.0780956	0.040961	0.0137903	0	0	0	0	0	0	0	0	0	0	0	0	0	0	0	0	0	0
HORVU.MOREX.r2.1HG0003980	0	0	0	0	0	0	0	0	0	0	0	0	0	0	0	0	0	0	0	0	0	0	0	0	0	0	0	0	0	0	0	0	0	0	0	0	0	0	0	0	0	0	0	0	0	0	0	0	0
HORVU.MOREX.r2.1HG0003990	0	0	0	0	0	0	0	0	0	0	0	0	0	0	0	0	0	0	0	0	0	0	0	0	0	0	0	0	0	0	0	0	0	0	0	0	0	0	0	0	0	0	0	0	0	0	0	0	0
HORVU.MOREX.r2.1HG0004000	0	0	0	0	0	0	0	0	0	1.62694	0.259042	0.922475	0	0	0	0	0	0	0	0	0	0	0	0	0	0	0	0	0	0	0	0	0	1.79154	0.260032	0.45714	0	0	0	0	0	0	0	0	0	0	0	0	0
HORVU.MOREX.r2.1HG0004010	0	0	0	0	0	0	0	0	0	0	0	0	0	0	0	0	0	0	0	0	0	0	0	0	0	0	0	0	0	0	0	0	0	0	0	0	0	0	0	0	0	0	0	0	0	0	0	0	0
HORVU.MOREX.r2.1HG0004020	0	0	0	0	0	0	0	0	0	0	0	0	0	0	0	0	0	0	0	0	0	0	0	0	0	0	0	0	0	0	0	0	0	0	0	0	0	0	0	0	0	0	0	0	0	0	0	0	0
HORVU.MOREX.r2.1HG0004030	0	0	0	0	0	0.0362162	0	0	0	0	0	0	0	0	0	0	0	0	0	0	0	0	0	0	0	0	0	0	0	0	0	0	0	0	0	0	0	0	0	0	0	0	0	0	0	0	0	0	0
HORVU.MOREX.r2.1HG0004040	0.734612	0.17551	0.524967	0.588851	0.170118	0.32296	1.30652	1.48706	1.35028	0	0.27351	0.347856	0.425644	0.626036	0.661434	1.66439	1.5451	0.509112	0.92362	0.909436	1.30504	2.30279	1.79189	2.83052	0.205207	0.177195	0.909713	0.419034	0.44576	0.293749	1.69537	1.33286	0.85248	0.0644863	0.480472	0.0724008	0.856605	0.180485	1.03098	1.67311	0.889657	0.84548	0.782142	0.883588	0.642008	1.83539	1.48558	2.73476	0.486216
HORVU.MOREX.r2.1HG0004050	0.637874	0.981927	1.04117	5.02012	6.13963	5.7791	14.7015	12.8096	12.9847	0.961064	2.8904	1.06266	3.72495	4.24111	4.19981	3.42563	5.91189	2.9478	2.4342	2.81515	3.87223	1.50559	1.12326	1.79234	1.07882	0.944146	0.775555	5.58185	5.99266	4.45704	12.2403	13.5971	13.128	1.14534	2.79172	0.861559	4.5919	4.71222	4.53204	3.28625	5.95705	3.00331	2.54323	2.87131	3.99094	1.50545	1.3444	1.83663	38.0401
HORVU.MOREX.r2.1HG0004060	11.0324	13.7431	9.73976	9.01173	9.05344	9.09038	15.9122	16.0735	16.0571	5.95303	8.82724	5.67346	12.1089	11.924	13.1115	18.6894	22.4099	21.1898	10.5511	9.4125	11.2317	12.3366	10.0531	15.2796	12.5421	13.8001	9.80592	9.05534	8.77578	9.12962	15.0454	17.2889	16.3857	5.62272	9.04497	5.40368	13.6678	12.8085	13.3338	18.3707	22.7191	21.3822	11.0266	10.0285	10.7903	11.1962	9.86109	15.277	12.8967
HORVU.MOREX.r2.1HG0004070	10.9452	11.3203	11.6856	19.0251	19.308	19.2716	53.5083	54.2827	60.4496	15.0648	16.9444	14.3854	31.5269	31.3005	33.3713	52.0679	64.406	49.4267	30.8112	39.1285	47.2084	60.2544	38.8408	36.8335	11.381	11.5953	10.7837	20.6405	20.2127	22.5311	54.0611	60.0305	59.6039	14.8732	16.42	13.9997	34.0002	30.7123	33.364	45.0029	62.345	48.354	32.2871	41.2675	47.6936	54.754	37.7736	37.8405	63.1775
HORVU.MOREX.r2.1HG0004080	6.5014	10.4024	26.1134	91.2736	90.3873	89.2399	32.5032	32.6694	25.8936	16.4794	30.4675	6.78009	57.4357	77.1851	61.0901	17.6149	17.5399	29.3878	84.7072	106.861	125.529	1.75132	5.13615	5.99673	6.84565	8.55128	31.8822	97.5773	93.3419	90.3651	31.2176	29.7415	25.9856	14.3215	29.2332	7.08978	63.0119	76.4033	63.0383	19.5978	15.9648	33.2756	87.6125	106.871	125.435	2.50167	4.70661	5.40563	0
HORVU.MOREX.r2.1HG0004090	0	0	0	0	0	0.0844066	0.146865	0	0.100828	0.224477	0.0714827	0	1.29447	0.155825	0.66266	0	0	0.212893	0.186883	0.135819	0.0535022	0	0	0	0	0	0	0	0	0	0	0	0	0	0	0	0.786959	0.377362	0.239512	0.102888	0	0	0.335451	0	0.0838954	0	0	0	0
HORVU.MOREX.r2.1HG0004100	0	0	0	0	0	0	0	0	0	0	0	0	0	0	0	0	0.335329	2.70704	0	0	0	0	0	0	0	0	0	0	0	0	0	0	0	0	0	0	0	0	0	0.373791	0.33789	4.81667	0	0	0	0	0	0	0
HORVU.MOREX.r2.1HG0004110	0	0	0	0	0	0	0	0	0	0	0	0	0	0	0	0	0	0	0	0	0	0	0	0	0	0	0	0	0	0	0	0	0	0	0	0	0	0	0	0	0	0	0	0	0	0	0	0	0
HORVU.MOREX.r2.1HG0004120	0	0	0	0	0	0	0	0	0	0	0	0	0	0	0	0	0	0	0	0	0	0	0	0	0	0	0	0	0	0	0	0	0	0	0	0	0	0	0	0	0	0	0	0	0	0	0	0	0
HORVU.MOREX.r2.1HG0004130	3.23057	3.12592	3.80923	11.7902	10.369	16.6171	4.33701	6.53958	4.77166	3.44194	3.38289	1.2391	2.14411	1.94683	2.29065	2.13125	2.79558	2.61951	2.59429	2.82814	0.607673	1.98135	3.33746	4.70847	2.599	2.62994	3.78058	10.642	14.1142	14.782	5.36807	6.4293	3.17555	2.93515	2.85248	1.43277	0.462321	1.78585	3.23041	0.973824	3.52117	1.67316	3.45283	1.55429	2.38219	2.90572	1.25995	2.19861	19.2439
HORVU.MOREX.r2.1HG0004140	0	0	0	0	0	0	0	0	0	0	0	0	0	0	0	0	0	0	0	0	0	0	0	0	0	0	0	0	0	0	0	0	0	0	0	0	0	0	0	0	0	0	0	0	0	0	0	0	0
HORVU.MOREX.r2.1HG0004150	0	0	0	0	0	0	0	0	0	0	0	0	0	0	0	0	0	0	0	0	0	0	0	0.127737	0	0	0	0	0	0	0	0.259397	0	0	0	0	0	0	0	0	0	0	0	0	0	0	0	0	0
HORVU.MOREX.r2.1HG0004160	0	0	0	0	0	0	0	0	0	0	0	0	0	0	0	0	0	0	0	0	0	0	0	0	0	0	0	0	0.739369	0	0	0	0	0	0	0	0	0	0	0	0	0	0	0	0	0	0	0	0
HORVU.MOREX.r2.1HG0004170	0	0	0	0.32158	0.315874	0	0	0	0	0	0	0	0	0	0	0	0	0	0	0	0	0	0	0	0	0	0	0	0.318339	0	0	0	0	0	0	0	0	0	0	0	0	0	0	0	0	0	0	0	0
HORVU.MOREX.r2.1HG0004180	0	0	0	0.583709	0.143338	0	0	0	0	0	0	0	0	0	0	0	0	0	0	0	0	0	0	0	0	0	0	0.441336	0.288913	0	0	0	0	0	0	0	0	0	0	0	0	0	0	0	0	0	0	0	1.02419
HORVU.MOREX.r2.1HG0004190	0	0	0	0	0.238562	0	0	0	0	0	0	0	0	0	0	0	0	0	0	0	0	0	0	0	0	0	0	0.244844	0.240424	0	0	0	0	0	0	0	0	0	0	0	0	0	0	0	0	0	0	0	0
HORVU.MOREX.r2.1HG0004200	6.82873	6.91352	15.2646	4.3695	3.87087	4.46798	22.2291	20.9905	19.283	40.1244	27.2683	40.1054	34.9054	31.7592	33.07	20.6462	38.4564	20.8663	37.6836	37.5398	33.2907	55.7148	34.0189	34.3294	6.71085	7.39109	16.1418	4.10577	3.81947	4.06511	21.104	20.0355	17.5449	38.663	26.286	41.0473	34.9658	32.5834	32.8818	21.0003	38.3796	19.7462	36.7737	37.9795	32.1465	55.2015	32.8078	34.9151	35.0937
HORVU.MOREX.r2.1HG0004210	0.357559	0	1.53311	111.88	159.278	252.651	3821.44	1242.88	846.268	5.45562	7.78787	3.45397	1208.24	2435.91	1864.04	812.019	1236.11	1704.62	1994.89	1293.9	772.334	0.194929	3.59128	0.958403	0.71914	0	0.929851	108.607	148.605	248.044	3843.81	1247.78	842.647	6.21473	8.1183	3.06586	1204.3	2342.37	1782.18	830.931	1213.2	1652.16	1998.29	1268.9	803.283	0.584734	4.95826	1.62227	2487.02
HORVU.MOREX.r2.1HG0004220	0.260272	0.0932745	0.0929977	2.74287	3.67061	3.92619	0.111991	0	0	0.0342348	0.163526	0.0369735	0	0	0	0	0	0	0	0.0690455	0	0.0709458	0.317432	0.218011	0.130868	0.0706275	0.193386	3.58168	3.64459	4.54956	0.04505	0.0885434	0.0532999	0	0.145912	0	0	0.0719389	0.0456595	0	0	0.0561662	0.0319745	0	0	0.0709395	0.394755	0.0454183	0
HORVU.MOREX.r2.1HG0004230	4.37061	4.16697	3.06438	3.59283	4.15927	4.35048	8.27467	8.98643	9.59802	6.42136	6.39007	5.37701	6.34618	5.43635	5.49911	9.49574	11.2244	11.5559	4.19408	3.79553	5.77806	8.73283	6.82724	7.14228	4.39519	4.22189	4.02865	3.28097	4.5728	4.77665	8.7497	9.31391	9.5583	6.49334	5.68635	5.76639	5.91376	6.00215	4.88974	10.6392	9.99189	10.8375	4.81211	4.72795	5.58084	8.7433	6.68251	7.42538	5.48533
HORVU.MOREX.r2.1HG0004240	3.57559	3.84418	2.34225	4.38349	4.1401	6.28779	3.89759	8.0422	8.91945	5.33021	6.15708	2.87831	3.95515	4.35302	5.23153	10.2455	13.5369	10.4076	4.35053	4.11033	2.2419	9.58399	3.59128	5.79035	5.19379	3.88108	1.77114	3.39929	2.50345	6.74033	9.48966	4.86559	5.85781	6.59138	8.51921	4.05257	4.5484	5.05124	6.27265	11.2573	10.8256	11.574	4.83188	3.02642	3.32016	6.8219	5.50918	6.44749	0
HORVU.MOREX.r2.1HG0004250	0.905412	1.52812	0.406649	1.20634	1.08373	0.575393	0.041788	0.107511	0.083676	0.0479033	0.122882	0.0172452	0.254178	0.243855	0.153708	0.461104	0.530723	1.24936	0.354496	0.249582	0.218832	0.206816	0.914466	0.945667	0.930852	1.70201	0.372072	1.10794	0.985947	0.639722	0.0630366	0.0929213	0.0248601	0.063939	0.102084	0.0358931	0.395712	0.167768	0.223613	0.45742	0.501698	0.988936	0.421307	0.308253	0.149194	0.165438	1.10911	0.852656	0.82859
HORVU.MOREX.r2.1HG0004260	2.86669	6.07342	0.81341	4.86611	3.30366	3.75308	0.348281	0.256014	0.49814	0.133083	0.706317	0	1.83865	1.29335	1.36648	1.01133	2.09765	4.83824	2.03124	0.939417	1.03087	1.93054	4.86331	3.30521	3.90028	5.76565	1.22162	3.96778	3.04609	3.12102	0.175126	0.3442	0.207196	0.133224	0.709016	0	1.36749	0.74574	1.41996	2.23658	2.84886	4.47593	0.932224	1.01413	0.165793	1.93037	3.28834	1.94213	6.02694
HORVU.MOREX.r2.1HG0004270	0.0291388	0.093983	0.093704	0.148387	0.109315	0.158529	0.0300912	0	0.0344311	0	0	0	0	0.0638539	0.0295157	0.174757	0.204874	0.145398	0.0212725	0.057975	0.0548103	0.0714846	0.0752572	0.029289	0.0293027	0.0158142	0.0324759	0.211921	0.0734455	0.209731	0	0	0.0358032	0	0	0	0.0555999	0.0322157	0.0920127	0.0702688	0.12704	0.226371	0.0322174	0.0934615	0.0286488	0.0714783	0.0505084	0.0305089	0.390542
HORVU.MOREX.r2.1HG0004280	0	0	0	0	0	0	0	0	0	0	0	0	0	0	0	0	0	0	0	0	0	0	0	0	0	0	0	0	0	0	0	0	0	0	0	0	0	0	0.566739	0	0	0	0	0	0	0	0	0	0
HORVU.MOREX.r2.1HG0004290	0	0	0	0	0	0	0	0	0	0	0	0	0	0	0	0	0	0	0	0	0	0	0	0	0	0	0	0	0	0	0	0	0	0	0	0	0	0	0	0	0	0	0	0	0	0	0	0	0
HORVU.MOREX.r2.1HG0004300	0	0	0	0	0	0	0	0	0	0	0	0	0	0	0	0	0	0	0	0	0	0	0	0	0	0	0	0	0	0	0	0	0	0	0	0	0	0	0	0	0	0	0	0	0	0	0	0	0
HORVU.MOREX.r2.1HG0004310	0	0	0	0.485178	0.595712	0.282731	0	0	0	0	0	0	0	0	0	0	0	0	0	0	0	0	0	0	0	0	0	0.366838	0.360217	0.58779	0	0	0	0	0	0	0	0	0	0	0	0	0	0	0	0	0	0	0
HORVU.MOREX.r2.1HG0004320	0.328679	0.883424	0.35232	2.44091	1.98658	1.21921	12.8132	8.64941	7.08786	19.7141	23.9547	8.61453	119.121	97.7751	156.061	7.88487	11.9991	5.53521	118.835	197.688	110.048	2.62058	1.34407	2.89076	0.330528	1.24867	0.732642	1.54674	1.38075	2.5347	9.38693	10.0634	6.5626	17.0734	20.8677	5.97661	108.576	96.2973	162.429	8.32248	13.9715	7.97943	123.073	198.721	119.163	2.01565	1.42431	2.0648	16.3973
HORVU.MOREX.r2.1HG0004330	0.186003	0	0	3.47307	1.62819	1.47191	4.89809	6.30673	5.27485	10.2756	16.8283	3.88418	28.305	22.5199	44.6528	7.69715	8.34968	1.74024	39.3789	54.1788	24.7535	0	0.320261	0	0	0	0	3.26254	1.79717	2.48631	3.47704	5.9797	4.68514	10.8009	20.0209	2.22731	29.8127	24.78	47.3794	8.52244	6.28475	4.45542	40.1711	54.2902	22.2193	0.15209	0.483618	0.194748	1.66197
HORVU.MOREX.r2.1HG0004340	0	0.218155	0	20.1495	9.72684	9.0322	2.40976	1.95106	3.83625	17.8555	22.3528	7.69629	17.1225	10.3382	18.601	0	1.31693	0.759376	9.33243	16.4716	6.48854	8.29655	2.00891	3.3653	0	0	0	22.9174	9.37654	15.3351	1.89657	2.7957	0.997281	15.3096	22.6941	7.28939	17.6166	9.42221	19.3291	0.489326	1.8799	0.525455	10.3201	9.27435	6.08475	6.30482	1.23103	2.76189	0
HORVU.MOREX.r2.1HG0004350	6.22705	4.78201	4.19568	8.75817	11.8659	12.8472	22.7826	28.0918	29.0117	7.02061	11.0292	10.0086	13.495	15.4002	12.7954	25.8221	20.0147	8.65579	9.74141	6.79648	12.0478	35.2086	18.5334	13.7701	8.05124	4.82792	5.35386	10.1993	13.0049	10.4275	21.0638	25.2393	33.6655	3.09235	9.87444	8.6797	14.428	8.85161	14.0453	29.3897	20.9433	13.8218	9.17993	5.9919	15.2184	36.3693	18.812	10.4317	11.6579
HORVU.MOREX.r2.1HG0004360	17.479	17.6193	13.9718	30.7577	32.3261	36.7643	113.511	99.3023	95.5671	15.882	21.6781	14.8283	54.4225	55.9306	49.4415	86.3482	80.4055	65.7873	31.6122	29.1883	38.1867	106.119	54.2986	29.0259	16.6175	17.4629	13.828	30.5875	33.701	36.3656	112.652	104.778	95.9913	14.6278	20.0412	13.1095	60.2776	59.5114	50.0563	84.8607	73.4111	65.4937	32.32	28.5126	38.9814	111.505	58.8227	27.2371	137.255
HORVU.MOREX.r2.1HG0004370	0	0	0	0	0	0	0	0	0	0	0	0	0	0	0	0	0	0	0	0	0	0	0	0	0	0	0	0	0	0	0	0	0	0	0	0	0	0	0	0	0	0	0	0	0	0	0	0	0
HORVU.MOREX.r2.1HG0004380	1.55518	2.717	3.12569	0.247487	0.0810319	0.240366	1.10413	1.47568	1.14852	0.613678	1.13995	0.248539	1.19804	2.76897	1.42761	1.28246	3.04902	1.94003	2.12876	3.51965	3.33667	3.06013	1.75725	1.90514	2.83461	2.26832	3.2499	0.0831655	0.0816643	0	0.807547	1.14079	1.19429	1.19027	0.817362	0.43108	1.29826	1.88059	1.43233	1.52358	3.12528	2.2024	1.79113	4.48155	2.86693	2.98038	1.97966	2.5951	0.289497
HORVU.MOREX.r2.1HG0004390	5.28861	6.68091	4.03916	10.2116	5.67655	8.07591	0.512012	0.33455	0.2734	1.1478	1.60601	0.845194	0.313394	0.869197	0.837032	2.65637	3.00333	3.71101	1.30305	0.999617	0.621744	0.675742	1.56509	0.697706	4.88624	6.06337	4.19967	9.33294	6.10965	7.98696	0.411927	0.438545	0.284295	0.600622	1.58435	0.879571	0.756841	0.730881	0.765418	2.90941	3.6027	3.42381	1.46184	1.1662	1.13743	0.378382	1.60425	0.657551	0
HORVU.MOREX.r2.1HG0004400	0	0	0	0	0	0	0	0	0	0	0	0	0	0	0	0	0	0	0	0	0	0	0	0	0	0	0	0	0	0	0	0	0	0	0	0	0	0	0	0	0	0	0	0	0	0	0	0	0
HORVU.MOREX.r2.1HG0004410	1.74449	1.74019	2.56398	4.51814	4.96273	5.97736	6.9646	5.31521	6.269	1.47612	2.06403	1.4869	3.30802	4.31546	3.06046	4.35753	5.95279	5.24977	2.74403	2.08967	2.18196	2.80899	1.28508	3.09119	1.80856	2.44013	2.34516	3.29302	4.23085	5.30727	6.66781	5.56146	5.90008	1.71923	2.51049	1.19643	3.36299	4.13576	2.57449	3.36116	5.93946	4.72706	3.32734	2.40832	3.02363	2.7058	1.6678	3.84133	15.8552
HORVU.MOREX.r2.1HG0004420	0	0	0.12306	0	0	0	0	0.0774639	0	0.422812	0.609089	1.27206	0	0	0	0	0	0	0	0.12182	0	0	0	0	0.0769653	0	0.1706	0	0	0	0	0	0	0.181398	0.514877	1.15408	0	0	0	0	0	0	0	0	0	0	0	0	0
HORVU.MOREX.r2.1HG0004430	0.844487	0.334498	0.857585	3.28194	3.44603	5.40777	17.0746	15.3853	15.1256	2.24497	2.3085	1.28805	0.674262	1.02269	0.765366	11.7821	12.6925	11.9208	1.42771	1.13193	0.91965	0.945002	1.26272	2.90392	1.02802	0.434198	1.18889	3.68888	3.36089	2.92491	14.2632	14.6518	14.8545	3.16034	2.95271	1.37986	0.466449	1.32678	0.88889	12.4334	13.5645	8.74744	0.982851	0.891005	1.17988	1.05395	1.00156	2.79219	28.5941
HORVU.MOREX.r2.1HG0004440	10.2893	7.3748	6.21194	17.7669	16.367	19.1859	17.9536	19.1525	17.6082	4.76021	8.81767	6.45148	5.94307	8.55255	4.91169	19.151	26.6092	21.245	10.1881	6.02386	6.89632	20.2131	11.8108	10.9367	5.58985	10.3982	6.19517	13.9646	15.3024	15.2009	14.9846	19.5538	16.8567	4.20466	6.66339	4.7207	6.65718	6.14553	7.22019	19.9643	23.4609	20.979	10.6354	5.78491	8.48837	19.0508	15.4776	15.2309	17.2602
HORVU.MOREX.r2.1HG0004450	0	0	0	25.1683	54.7239	63.0517	0	0	0	0	1.15767	0.29447	0	0	0	0	0	0	0	0	0	0.0941729	0.0991428	0.231509	0	0	0	22.5644	58.7309	66.844	0	0	0	0.0909826	1.16209	0.510745	0	0	0	0	0	0	0	0	0	0.0941645	0.0998086	0.120576	0
HORVU.MOREX.r2.1HG0004460	0	0	0	1.62844	5.36399	3.48494	0	0	0	0	0	0	0	0	0	0	0	0	0	0	0	0	0	0	0	0	0	1.37277	5.1835	3.40146	0	0	0	0	0	0	0	0	0	0	0	0	0	0	0	0	0	0	0
HORVU.MOREX.r2.1HG0004470	0	0	0	0	0	0	0	0	0	0	0	0	0	0	0	0	0	0	0	0	0	0	0	0	0	0	0	0	0	0	0	0	0	0	0	0	0	0	0	0	0	0	0	0	0	0	0	0	0
HORVU.MOREX.r2.1HG0004480	0	0	0	0	0	0	0	0	0	0	0	0	0	0	0	0	0	0	0	0	0.256573	0	0	0	0	0	0	0	0	0	0	0	0	0	0	0	0	0	0	0	0	0	0	0	0	0	0	0	0
HORVU.MOREX.r2.1HG0004490	2.62436	2.8215	2.18799	0	0	0.288439	6.62478	0	4.47924	0.920517	2.44275	1.2427	1.65883	0	0.295367	0	0.315416	1.09126	0.212876	2.78478	0	0.238452	0	2.34479	0	0	0.32499	4.24144	0.489986	4.19761	6.05661	0	0	1.15187	0	1.29324	0	0	2.76235	0	0	5.66331	2.57923	0	2.00685	4.76861	0.252722	0.305306	0.86849
HORVU.MOREX.r2.1HG0004500	0.101122	0	0	12.273	9.55991	8.14221	0.0417707	0	0.0955904	0.0319224	0	0	0.575261	0.487509	0.163887	0.145552	0.0875058	0	0.295291	0.128764	0.0380421	0.347307	1.35808	1.38234	0.244057	0	0.045081	13.4282	10.2292	7.1952	0.0420071	0.123844	0.149099	0	0	0	0.771804	0.626078	0.298028	0	0.132261	0	0.357777	0.194606	0.159074	0.330739	1.66518	1.29169	0.722835
HORVU.MOREX.r2.1HG0004510	0	0	0	0.641182	0.682288	0.435913	0	0	0	0	0	0	0	0	0	0	0	0	0.0919189	0	0	0	0.108396	0	0	0	0	0.323194	0.423147	0.323662	0	0	0	0	0	0	0.120124	0	0	0	0	0	0	0	0	0.102953	0.109124	0	0
HORVU.MOREX.r2.1HG0004520	0	0	0	0.294328	0.202374	0.102909	0	0	0	0	0	0	0	0.151987	0.070254	0	0	0	0	0	0.0652304	0	0.119419	0.0697143	0	0	0	0.296717	0.349634	0.178288	0	0	0	0	0	0	0	0	0	0	0	0	0	0.0556148	0	0.113423	0.120221	0	0
HORVU.MOREX.r2.1HG0004530	0	0	0	0.862874	1.05945	0.251414	0	0	0	0	0	0	0	0.278485	0	0	0	0	0	0	0	0	0	0.255475	0	0	0	0.65241	0.427089	0	0	0	0	0	0	0	0.36373	0	0	0	0	0	0	0	0	0	0.220282	0.266116	0
HORVU.MOREX.r2.1HG0004540	0.144087	0	0	0.366874	0	0.142527	0	0	0	0	0	0	0	0.315747	0	0	0	0	0.105189	0	0	0	0.124045	0	0	0	0	0.369852	0.605293	0.370387	0	0	0	0	0	0	0.137466	0	0	0	0	0	0	0	0	0	0	0.150861	0
HORVU.MOREX.r2.1HG0004550	1.29487	3.72733	1.72381	3.82877	2.31569	4.04914	0	0.084554	0	0.362616	0.682333	0.338221	0.0792068	0.709383	0.0634652	0.050102	0	0	0.350677	0.498636	0.294635	0.136629	1.36648	0	2.14225	4.17116	1.81559	3.68115	2.33377	3.393	0	0	0	0.313501	0.790315	0.259352	0.199253	0.438715	0.0879323	0	0	0	0.323281	0.770357	0.246405	0.0341542	1.46616	0	0
HORVU.MOREX.r2.1HG0004560	0	0	0	12.9508	13.3829	12.8741	0	0	0	0	0	0	0.0981955	0	0	0	0	0	0.0252027	0.0274745	0.0324685	0	0	0	0	0	0	12.4799	13.9514	13.7729	0	0	0.0424181	0	0	0	0.0988087	0	0	0	0	0	0	0	0	0	0	0.0361456	1.33668
HORVU.MOREX.r2.1HG0004570	7.93092	6.96546	5.08885	2.22795	3.3059	0.939199	8.70924	16.0544	10.0973	15.4274	21.3353	6.99788	16.7866	16.584	18.2168	12.6616	16.6743	18.8117	10.5197	8.62315	8.98239	11.0984	8.41451	14.0348	8.31253	8.36605	4.5441	1.00355	2.34627	1.55057	8.87453	12.7113	14.926	18.7091	19.1154	14.2678	14.1739	5.68092	15.2261	7.8792	21.7934	9.90727	11.2801	10.6813	6.53458	13.5179	6.29276	9.41491	0.332697
HORVU.MOREX.r2.1HG0004580	0	0	0	0	0	0	0	0	0	0	0	0	0	0	0	0	0	0	0	0	0	0	0	0	0	0	0	0	0	0	0	0	0	0	0	0	0	0	0	0	0	0	0	0	0	0	0	0	0
HORVU.MOREX.r2.1HG0004590	0	0	0	0	0	0	0	0	0	0	0	0	0	0	0	0	0	0	0	0	0	0	0	0	0	0	0	0	0	0	0	0	0	0	0	0	0	0	0	0	0	0	0	0	0	0	0	0	0
HORVU.MOREX.r2.1HG0004600	0	0	0	0	0	0	0	0	0	0	0	0.0382858	0	0	0	0	0	0	0	0	0	0	0	0	0	0	0	0	0	0	0	0	0	0	0	0	0	0	0	0	0	0	0	0	0	0	0	0	0
HORVU.MOREX.r2.1HG0004610	0	0	0	0	0	0	0.597992	0.976824	0	0	0.970187	0	0	0	0	0	0	0	0	0.307231	0	0	0	0	0	0	0	0	0	0	1.20275	1.18197	0.711503	0	0.973894	0	0	0	0	0	0	0	0	0	0	0	0	0	0
HORVU.MOREX.r2.1HG0004620	4.82185	2.8022	2.3748	5.64097	6.41003	5.41421	19.9178	16.8835	20.6346	6.47953	8.84291	3.4434	26.0714	20.8474	16.7647	8.91002	7.75314	3.90168	11.1313	15.2461	14.708	36.873	26.1411	30.1281	4.06266	1.69746	4.06686	6.02128	4.16072	5.226	20.9779	22.8765	20.0158	5.55979	8.54794	9.59442	23.3745	21.9004	18.7926	8.9567	9.37483	7.42443	13.6404	12.6444	18.0662	38.8943	22.1376	24.97	11.6444
HORVU.MOREX.r2.1HG0004630	1.43358	1.88063	1.93144	0.680921	0.548228	0.403302	2.44476	2.74222	3.21696	8.26226	11.2932	6.32249	1.20958	0.994329	1.30558	0.205083	0.298756	0.0984407	1.37302	1.26651	1.06379	2.22631	3.32888	2.63076	1.56068	2.02717	1.71502	0.675196	0.751409	0.838455	2.86835	2.75168	2.7957	7.67878	10.6949	6.31133	0.928538	1.20689	1.27361	0.317166	0.143352	0.0681167	1.24089	1.42374	1.24137	2.31214	2.86109	2.9882	0.0783446
HORVU.MOREX.r2.1HG0004640	0	0	0	0.39768	0.520831	0.617979	10.0806	11.4609	7.65893	0.739575	0.654197	0.465932	23.9156	16.5996	39.1559	0.281011	2.95652	0.487089	7.69646	3.35609	7.12431	0.191581	2.01691	5.33767	0.078532	0.16953	0	0.534544	0.918567	1.04387	10.1377	11.6362	10.0751	1.17224	1.24772	0.554152	24.4375	16.059	33.6193	0.282483	2.63864	0.404454	9.84314	2.37955	6.67983	0.383127	1.62437	2.94353	0
HORVU.MOREX.r2.1HG0004650	0	0	0	0	0	0	0	0	0	0	0	0	51.7955	17.9344	14.7147	0	0.442634	0	20.3141	10.4213	0.384859	0	0	0	0	0	0	0	0	0	0	0	0	0	0	0	65.9783	24.8829	12.2756	0	0	0	17.1927	9.5157	0.804651	0	0	0	0
HORVU.MOREX.r2.1HG0004660	0	0	0	2.3651	1.16156	1.46514	1.10182	1.14342	1.21624	0.0495319	0.105153	0.0213978	2.92771	4.01599	1.95806	2.33371	0.719619	3.67976	1.57616	0.499486	0.743747	0.544026	0.35661	0.870574	0	0	0	1.63249	1.17063	1.31649	1.22538	0.871129	1.44978	0.0694184	0.147777	0.0668042	3.14958	3.73312	2.25931	2.39135	0.793523	3.28302	1.83196	0.775025	1.09837	0.574769	0.228458	0.98569	0.0747718
HORVU.MOREX.r2.1HG0004670	1.04987	0.89249	1.59648	0	0	0	0.731196	0.988481	1.06745	0.423917	0.736323	0.728366	0.787074	0.7223	0.643017	0.29286	0.528202	0.426407	0.606029	0.388621	1.28593	1.11809	1.57646	1.34978	1.00667	1.35159	2.313	0.0835624	0.041027	0	0.735333	0.598038	0.899992	0.385789	0.533821	0.563079	0.465876	0.539875	0.513988	0.176636	0.345954	0.189678	0.413926	0.469872	1.05622	1.37752	1.16384	1.86614	0.509037
HORVU.MOREX.r2.1HG0004680	6.6441	9.46118	11.9564	0.0746897	0.201752	0.0435243	7.77003	7.54865	7.07095	2.76068	2.80137	2.83152	6.32034	6.19509	4.63525	2.00555	4.06937	3.48546	5.18774	3.09907	6.86953	13.601	8.75036	14.396	5.53102	8.95501	11.4998	0.112944	0.147874	0.158351	7.74545	6.44407	7.5149	1.65122	2.31256	2.65397	5.56221	5.76465	3.70513	1.67121	2.68568	1.994	4.02168	3.40476	6.59727	14.3014	9.59089	13.5905	11.336
HORVU.MOREX.r2.1HG0004690	0	0	0	0.443725	1.32117	0.484827	0	0	0	0	0	0	0.0309807	0	0	0	0	0	0.0834904	0	0	0	0	0	0	0	0	0.643033	0.851052	0.369579	0	0	0.0401487	0	0	0	0.0311741	0	0.0171968	0	0	0	0.0240851	0	0.0321261	0	0	0	0
HORVU.MOREX.r2.1HG0004700	1.10079	1.61687	0.448721	6.18468	9.1124	6.96268	9.5585	9.18003	10.2043	2.47166	4.32504	3.42264	0.602699	0.475654	1.28778	5.05834	6.33931	6.53721	0.860216	0.283795	0.874901	6.50406	3.16338	3.81809	0.888707	0.925585	0.725749	7.07063	8.93602	7.33328	10.3855	8.52876	9.1631	2.79277	4.96738	3.20429	0.636046	0.479956	1.28923	5.70175	5.94837	5.6811	0.959962	0.509721	1.24996	6.54152	3.25181	3.36026	16.0698
HORVU.MOREX.r2.1HG0004710	0	0	0	0	0	0	0	0	0	0	0	0	0	0	0	0	0	0	0	0	0	0	0	0	0	0	0	0	0	0.404577	0	0	0	0	0	0	0	0	0	0	0	0	0	0	0	0	0	0	0
HORVU.MOREX.r2.1HG0004720	2.61195	1.09206	0.466637	0	0	0	0	0	0	0	0	0	0	0	0	0	0	0	0	0	0	0	0	0	1.31332	0	0	0	0	0	0	0	0	0	0	0	0	0	0	0	0	0	0	0	0	0	0	0	0
HORVU.MOREX.r2.1HG0004730	0.490067	0.52688	0.525316	0	0	0	0	0	0	0	0	0	0	0	0	0	0	0	0	0	0	0	0	0	0.739236	0.531938	0.136548	0	0	0	0	0	0	0	0	0	0	0	0	0	0	0	0	0	0	0	0	0	0
HORVU.MOREX.r2.1HG0004740	0	0.302022	0	0	0	0	0	0	0	0	0	0	0	0	0	0	0	0	0	0	0	0	0	0.564734	0	0	0	0	0	0	0	0	0	0	0	0	0	0.310583	0	0	0	0	0	0	0	0	0	0.294128	0
HORVU.MOREX.r2.1HG0004750	0	0	0	0.282363	0	0	1.03068	1.852	0.196556	0	0.278699	0	0.157716	0.364521	0.336991	0	0	0	0.364313	1.98576	2.19026	0	0	0.334402	0	0	0	0.426984	0	0	0.863764	1.18838	1.02194	0	0	0	0.793504	0.183909	0.52527	0	0	0	1.10351	2.00078	1.30837	0	0	0.174165	0
HORVU.MOREX.r2.1HG0004760	29.813	29.8435	32.9438	23.9046	24.9078	23.118	28.5109	32.9259	33.5587	43.375	31.8954	42.4122	60.267	61.4386	60.8307	133.002	99.662	140.726	57.0131	40.3845	52.1332	20.9317	23.0313	38.7221	27.0106	29.9907	32.7025	23.5127	25.1741	20.884	26.1162	34.0525	33.4496	40.8341	35.2568	44.2322	57.8664	60.2432	61.1616	133.157	101.683	143.016	55.1824	38.2358	52.0582	21.5774	22.8707	36.2342	17.7845
HORVU.MOREX.r2.1HG0004770	0	0	0	0	0	0	0	0	0	0	0	0	0	0	0	0	0	0	0	0	0	0	0	0	0	0	0	0	0	0	0	0	0	0	0	0	0	0	0	0	0	0	0	0	0	0	0	0	0
HORVU.MOREX.r2.1HG0004780	0	0	0	0	0	0	0	0	0	0	0	0	0	0	0	0	0.166404	0	0	0	0	0	0	0	0	0	0	0	0	0	0	0	0	0	0	0	0	0	0	0	0.167675	0	0	0	0	0	0	0	0
HORVU.MOREX.r2.1HG0004790	2.27047	0.757558	0.419616	0.132898	0	0.154889	1.94042	2.85273	4.62559	0.988616	0.39352	0.86751	2.96924	2.48772	0.951654	2.25382	2.96406	3.32066	3.14359	2.61695	3.75532	2.81702	2.29166	4.95781	1.81084	0.594868	1.30887	0.0669885	0	0.0805026	2.68318	3.51576	4.52131	1.73192	1.64593	0.694457	1.4192	3.54892	1.9778	2.36003	2.4747	2.43291	3.00087	2.32284	2.61717	2.88078	1.76422	2.70511	5.82963
HORVU.MOREX.r2.1HG0004800	1.20279	1.54342	1.49725	0.954984	0.614577	0.690832	3.7263	5.0659	5.54743	2.23532	2.79527	1.42203	2.86939	2.89082	1.80786	3.90929	3.81918	3.38807	2.69089	2.84082	4.34244	3.77566	2.97284	5.73292	1.01446	1.17921	2.37837	0.531165	0.358585	0.638321	5.35916	5.90014	6.29289	2.51358	2.57756	1.34221	2.36908	3.21724	1.79694	3.74264	3.72149	3.36589	3.97529	2.98675	4.6158	4.15603	3.19457	4.30613	7.51145
HORVU.MOREX.r2.1HG0004810	195.592	169.646	207.169	62.5094	59.2349	62.6772	114.704	153.205	221.424	56.7766	199.982	46.1128	143.873	154.879	135.739	369.314	162.439	324.955	103.194	95.7139	117.065	81.9428	52.2252	118.825	189.612	172.832	213.192	61.6133	59.7546	60.9352	115.992	156.82	226.552	52.8679	199.884	44.0474	142.75	158.207	135.836	371.042	154.814	326.795	98.2972	88.8192	118.681	85.4007	50.0583	123.274	36.4413
HORVU.MOREX.r2.1HG0004820	99.4051	112.661	60.2233	38.6072	46.59	36.6576	66.8767	79.2642	80.3832	74.7	90.397	76.4032	64.9217	56.3909	70.4121	140.97	168.217	89.7722	47.2231	46.1605	61.0117	98.293	91.7481	80.1354	105.715	105.681	61.6646	41.3988	45.2377	34.7833	73.6181	78.0687	79.6626	74.3101	91.4606	80.7294	66.8859	52.5081	72.9725	145.066	169.583	89.6199	49.0211	43.4427	56.5884	97.5556	93.3942	80.324	95.003
HORVU.MOREX.r2.1HG0004830	0.331789	0.237808	0.355653	627.593	688.374	718.861	433.202	392.345	355.72	1.30925	3.15005	2.45091	2.20206	2.78711	36.0726	279.111	415.477	132.722	26.6441	1.40828	1.45622	0.18088	0.952128	0.666997	0.222437	0	0	624.929	693.374	706.763	436.917	391.104	363.1	1.39802	2.97608	1.8639	2.00478	4.03506	33.1772	289.908	420.58	144.63	28.6137	1.24156	0.434946	0	0.958523	0.694778	3993.98
HORVU.MOREX.r2.1HG0004840	6.08039	5.5351	5.06671	2.95701	2.79353	2.87558	7.79162	7.43446	8.94159	5.18398	7.30586	5.29606	4.22908	4.37662	5.28238	10.727	13.6823	9.71664	4.63333	4.20326	5.30121	8.49272	6.80121	7.98539	6.36007	4.86562	4.67447	2.75316	3.31874	2.00797	8.25054	10.4181	8.50717	6.20635	6.92324	5.94451	4.48838	4.12179	5.06869	10.2213	14.0045	8.61986	5.43058	4.25285	4.01453	9.2722	6.96228	6.50569	13.7476
HORVU.MOREX.r2.1HG0004850	7.06772	11.1812	10.4427	0.288222	0.371578	0.524866	3.46306	4.46826	5.09109	5.77889	5.01397	4.28743	7.64694	5.90683	5.7187	1.83299	3.87993	4.60693	6.69368	6.35114	7.00652	5.81433	5.73746	7.23214	8.17466	10.1827	11.1179	0.217921	0.320981	0.829299	4.16596	4.87379	4.79847	6.23778	4.56908	4.48064	6.176	5.81945	5.69679	2.76388	3.60883	4.42444	6.91487	5.4461	7.03234	5.97	6.97166	9.22226	1.51715
HORVU.MOREX.r2.1HG0004860	0.198966	0	0.426553	673.618	728.594	779.375	480.9	452.503	420.246	1.09917	1.58343	3.39173	2.0751	3.48806	43.2301	315.263	421.076	96.3025	31.5198	0.475038	0.561383	0	0	0.199991	0.900382	0	0.443504	675.512	717.815	780.691	484.86	455.67	417.801	1.80771	1.67314	2.73551	1.42368	3.95955	46.074	328.909	411.064	89.7798	32.2647	1.1168	1.17372	0.162689	0.344882	0.208321	3857.53
HORVU.MOREX.r2.1HG0004870	0.0693961	0	0.0743876	60.4597	89.9336	75.8183	110.148	120.565	131.979	1.67042	1.62776	2.30682	128.83	126.867	107.971	125.483	155.46	106.22	96.283	52.9642	63.0482	2.8658	1.31436	21.24	0	0	0	64.0678	87.7203	77.7776	114.231	120.296	132.08	1.75444	1.77988	2.15443	130.032	125.329	105.696	123.044	155.55	103.825	99.951	55.9245	61.3381	2.26974	0.902171	18.964	40.2012
HORVU.MOREX.r2.1HG0004880	0	0	0	0	0	0	0	0	0	0	0	0	0	0	0	0	0	0	0	0	0	0	0	0	0	0	0	0	0	0	0	0	0	0	0	0	0	0	0	0	0	0	0	0	0	0	0	0	0
HORVU.MOREX.r2.1HG0004890	0	0	0	0	0	0	0	0	0	0	0	0	0	0	0	0	0	0	0	0	0	0	0	0	0	0	0	0	0	0	0	0	0	0	0	0	0	0	0	0	0	0	0	0	0	0	0	0	0
HORVU.MOREX.r2.1HG0004900	1.25676	1.45125	2.17041	6.63694	7.0896	9.23616	12.7043	13.0405	13.6346	0.466532	1.12689	0.301519	4.52356	4.53393	4.59698	6.37037	16.1116	10.9975	5.20246	4.03407	6.247	5.68666	2.41635	4.29031	1.1	1.38939	1.63413	6.48373	7.43824	8.91646	11.7127	12.9213	12.9998	0.433932	1.05683	0.441773	4.76496	4.64698	4.8259	6.69558	15.7527	11.4388	5.09153	4.07951	6.15066	5.73183	2.364	4.4885	63.7857
HORVU.MOREX.r2.1HG0004910	16.0556	23.6165	21.3836	1.83301	1.96632	2.22065	17.4021	22.2906	30.6234	20.9243	27.3049	21.2661	36.5888	38.2664	18.0192	14.5205	14.0782	17.0865	38.8772	28.767	42.0138	17.6377	15.8285	23.0508	16.2889	24.0591	20.8082	2.23692	2.6263	2.27912	17.5006	22.1866	29.3298	19.6444	27.6721	22.7108	38.3626	36.6959	16.9298	14.7679	12.9468	15.6375	35.8809	27.9592	40.9589	16.6137	15.8363	23.0587	15.404
HORVU.MOREX.r2.1HG0004920	2.31003	3.72534	1.41496	0	0.275116	0	5.45265	3.50711	6.82398	5.85994	9.12289	3.79724	9.85598	8.49716	3.34273	1.58333	2.8557	2.05834	10.1185	6.95977	8.84556	1.3493	0.852308	4.31217	0.829653	2.1492	1.47119	0	0.277263	0.339323	4.11263	6.56756	4.86577	5.99653	8.18647	2.92717	8.18589	8.02673	2.95253	2.9843	0.359689	1.4955	14.3516	8.46781	8.76031	0.809511	0.715027	3.45521	1.47433
HORVU.MOREX.r2.1HG0004930	0	0	0	0	0	0	0.062884	0	0.143907	0.0961154	0	0	0.115471	0.133441	0	0	0.131736	0	0	0.290772	0.229083	0	0	0.122415	0	0.264386	0	0	0	0	0.12648	0	0.448925	0.0962177	0	0	0.232383	0.134647	0	0	0	0.0788444	0.448848	0.195314	0.239479	0	0	0	0
HORVU.MOREX.r2.1HG0004940	0.1835	0.394569	0	0.155743	0	0	0.189498	0	0	0.14482	0.307443	0	0.173983	0	0.371747	0	0	0	0.401888	0.146038	0.172583	0	0	0	0.184533	0.597536	0	0	0	0	0	0	0.112734	0	0.462927	0	0.612742	1.01438	0.289723	0	0	0	0	0.220714	0	0	0	0.192128	0
HORVU.MOREX.r2.1HG0004950	0.201579	0	0	0.0855436	0	0	0	0	0	0	0.168867	0.171814	0	0	0	0	0	0	0	0	0.189586	0	0	0	0	0	0	0.172476	0	0	0	0	0	0	0.084756	0	0	0	0	0	0	0	0	0	0	0	0	0	0
HORVU.MOREX.r2.1HG0004960	5.57284	12.9245	10.582	1.21625	0.796446	1.73251	11.1811	15.0682	17.6855	6.84851	11.6045	3.39283	29.2118	35.8514	12.0963	7.73492	7.31982	9.63337	28.7694	20.8451	26.431	13.0205	8.01899	11.2831	8.16611	12.8757	11.1799	2.04354	1.93977	2.12836	11.6578	15.2752	18.3902	4.59149	12.5861	5.86118	33.5717	30.1024	11.7317	8.54338	5.98736	8.24645	32.2752	19.3429	26.2216	9.89472	9.52182	12.0865	25.3715
HORVU.MOREX.r2.1HG0004970	0.27649	1.63493	1.92645	0.117333	0.345754	0	2.56975	2.3787	2.94037	2.7276	2.2004	1.29615	5.63622	4.5442	3.08073	0.663288	1.64492	2.24193	10.0924	4.95098	7.28112	2.261	2.02327	1.66749	0.973161	2.1008	2.00301	0.236572	0	0	1.72286	3.52728	2.88768	1.74752	2.09256	0.858374	5.8033	6.11372	3.63785	1.33352	1.20545	2.50597	7.33685	4.76672	3.9417	2.2608	0.838707	1.44745	9.05851
HORVU.MOREX.r2.1HG0004980	9.66149	12.3122	7.67678	2.58043	3.40769	2.84034	12.3844	13.3689	14.6096	13.4369	17.7437	11.6901	26.264	25.2064	15.9458	9.88689	12.4239	10.156	32.2083	24.5727	25.9574	8.78466	6.36909	9.94897	9.8857	12.027	8.5466	3.35289	3.91678	3.02197	11.7528	14.2389	15.0673	13.2911	16.107	10.6074	26.5247	29.4307	16.2498	9.2055	13.5866	10.4975	34.6613	24.1897	24.4451	9.00486	6.52898	9.76207	10.5646
HORVU.MOREX.r2.1HG0004990	0.335415	1.44244	0.35954	0.569356	0	0	0.692755	1.01846	0.792669	0	0.842949	0.571776	3.6572	2.20505	0.849382	0	0	0.418418	1.4692	0.800815	0.315459	0	0.86628	0.337143	0.674603	0	0.373828	0	0	0	0.348338	1.19812	1.23638	0	0.564113	0.297516	1.44001	0.741665	0.353051	0.808859	0.365586	0.43429	2.8432	1.07583	3.29775	0.27426	0.436049	1.93152	2.997
HORVU.MOREX.r2.1HG0005000	0	0	0.151255	0	0.235272	0	0.437152	1.42818	0.333468	0.445445	1.41848	0.481081	1.60544	0.463822	0.857583	0.338505	0.610529	0	1.33916	1.57217	1.3271	0	0	0.283665	0	0	0	0	0	0	0.879252	1.00807	0.693511	0.668879	1.66122	0.625809	1.61546	0.936032	0.297049	0	0.615193	0.730806	1.24811	0.678885	0.277466	0	0.244589	0.14774	0.420269
HORVU.MOREX.r2.1HG0005010	0.69751	0	0	0	0.096916	0	0.240103	0.470652	0.137366	0.917466	1.36341	0.79269	0.220444	0	0.23551	0	0	0	0	0.185037	0	0	0.200163	0	0.350717	0	0	0.198936	0	0.478136	0.241461	0.474579	0.428519	0.642909	0.782066	0.412465	0	0	0	0	0	0.150521	0.257068	0.559308	0	0	0.201508	0.365153	0
HORVU.MOREX.r2.1HG0005020	0.438619	0.277393	0.0553139	0.0875932	0.301136	0.229697	0.506244	0.574516	0.579258	1.1403	0.994248	0.219914	0.318017	0.310969	0.365888	0	0	0.193116	0.131851	0	0.0727981	0.421977	0.222123	0.155604	0.363248	0.112022	0.0575119	0.220761	0.260131	0.265296	0.375133	0.368652	0.253617	0.611522	0.932957	0.411945	0.344619	0.285256	0.380208	0	0	0.200442	0.209198	0.289646	0.0507346	0.337551	0.089446	0.0810428	0.768462
HORVU.MOREX.r2.1HG0005030	0.387167	0.224135	0.0638485	0.0505541	0.1738	0.117839	0.123022	0.241149	0.492678	1.59829	1.39714	0.507691	0.169424	0.130527	0.0603346	0	0	0	0.239163	0.142212	0.112041	0.292251	0.102558	0.239484	0.269547	0.129307	0.132771	0.0509646	0.150134	0.275607	0.309295	0.182371	1.17099	1.17646	1.42753	0.422672	0.369378	0.0658538	0	0	0	0	0.351239	0.119406	0.0585626	0.243521	0.15487	0	0.887031
HORVU.MOREX.r2.1HG0005040	7.58424	1.79663	1.92909	3.38215	3.80438	5.14977	3.51782	5.13922	8.58199	51.6378	48.5662	23.447	4.26576	4.71835	1.69272	1.46479	1.25142	1.1225	2.90916	3.22255	0.846288	7.25318	3.59665	4.52231	6.1403	1.60459	2.50719	3.02465	4.42809	4.69225	1.86899	5.1821	9.95062	47.0719	41.3472	25.3699	5.27352	4.19254	2.02958	1.31747	1.12087	0.49932	3.22156	1.59769	2.65408	7.35765	4.12215	3.63394	4.78579
HORVU.MOREX.r2.1HG0005050	2.28267	0.785324	0.636181	1.14305	1.86494	1.2193	1.15506	1.73278	3.20973	17.4205	19.3135	8.09375	1.38513	0.975422	1.13297	0.657121	0.444444	0.626459	1.43314	0.762993	0.322028	2.16531	0.903973	1.10133	2.77756	0.768086	0.636021	0.957021	2.03292	1.2205	1.06678	1.60746	2.58036	17.3488	17.4678	8.56468	1.08889	1.53946	1.15329	0.275235	0.373199	0.443335	1.56478	0.805371	0.695728	2.78106	1.16723	1.2906	1.49571
HORVU.MOREX.r2.1HG0005060	0	0	0	0	0.434579	0	0	0	0	0	0	0	0	0	0	0	0	0	0	0	0	0	0	0	0	0	0	0	0	0.268	0	0	0	0	0	0	0	0	0	0	0	0	0	0	0	0	0	0	0
HORVU.MOREX.r2.1HG0005070	0	0	0	0	0	0	0	0	0	0	0	0	0	0	0	0	0	0	0	0	0	0	0	0	0	0	0	0	0	0	0	0	0	0	0	0	0	0	0	0	0	0	0	0	0	0	0	0	0
HORVU.MOREX.r2.1HG0005080	0.174874	0.250681	0.124968	12.4427	9.67061	9.2545	8.69842	7.37488	7.26669	0	0.683645	0.198737	0.110536	0.35128	0.206659	0.454475	0.504426	0.581732	0.361718	0.394323	0.438586	0.0953355	0.0501834	0.175775	0.0586194	0.126544	0.0649672	11.2968	10.1624	11.7777	6.29588	8.15032	7.87857	0.276317	0.441166	0.31023	0.139033	0.322233	0.368138	0.421713	0.571814	0.226425	0.300767	0.373935	0.171934	0.095327	0.0505204	0.122065	0.694462
HORVU.MOREX.r2.1HG0005090	0	0.0608219	0	4.00123	4.27609	4.73794	2.84317	2.82478	3.69888	0.119059	0.126378	0.0964378	0.0715173	0.123971	0.0382026	0.113095	0.101989	0.141144	0.0275333	0.135068	0.177355	0.154206	0.0649378	0.151637	0.037927	0.0409372	0	4.2596	4.54712	5.19648	2.64383	3.65666	2.03899	0.0595929	0.253721	0.10036	0.161919	0.0833946	0.119094	0.045475	0.205537	0.146498	0.194598	0.120969	0.296645	0.0925155	0.0326869	0.0987204	0
HORVU.MOREX.r2.1HG0005100	0	0	0	0	0	0	0	0	0	0	0	0	0	0	0	0	0	0	0	0	0	0	0	0	0	0	0	0	0	0	0	0	0	0	0	0	0	0	0	0	0	0	0	0	0	0	0	0	0
HORVU.MOREX.r2.1HG0005110	0	0	0	0	0	0	0	0	0	0	0	0	0	0	0	0	0	0	0	0	0	0	0	0	0	0	0	0	0	0	0	0	0	0	0	0	0	0	0	0	0	0	0	0	0	0	0	0	0
HORVU.MOREX.r2.1HG0005120	0	0	0	0	0	0	0	0	0	0	0	0	0	0	0	0	0	0	0	0	0	0	0	0	0	0	0	0	0	0	0	0	0	0	0	0	0	0	0	0	0	0	0	0	0	0	0	0	0
HORVU.MOREX.r2.1HG0005130	0	0	0	0	0	0	0	0	0	0	0	0	0	0	0	0	0	0	0	0	0	0	0	0	0	0	0	0	0	0	0	0	0	0	0	0	0	0	0	0	0	0	0	0	0	0	0	0	0
HORVU.MOREX.r2.1HG0005140	0	0	0	0	0	0	0	0	0	0	0	0	0	0	0	0	0	0	0	0	0	0	0	0	0	0	0	0	0	0	0	0	0	0	0	0	0	0	0	0	0	0	0	0	0	0	0	0	0
HORVU.MOREX.r2.1HG0005150	0	0	0	0	0	0	0	0	0	0	0	0	0	0	0	0	0	0	0	0	0	0	0	0	0	0	0	0	0	0	0	0	0	0	0	0	0	0	0	0	0	0	0	0	0	0	0	0	0
HORVU.MOREX.r2.1HG0005160	0	0	0	0	0	0	0	0	0	0	0	0	0	0	0	0	0	0	0	0	0	0	0	0	0	0	0	0	0	0	0	0	0	0	0	0	0	0	0	0	0.25057	0	0	0	0	0	0	0	0
HORVU.MOREX.r2.1HG0005170	0	0	0	0	0	0	0	0	0	0	0	0	0	0	0	0	0	0	0	0	0	0	0	0	0	0	0	0	0	0	0	0	0	0	0	0	0	0	0	0	0	0	0	0	0	0	0	0	0
HORVU.MOREX.r2.1HG0005180	0	0	0	0	0	0	0	0	0	0	0	0	0	0	0	0	0	0	0	0	0	0	0	0	0	0	0	0	0	0	0	0	0	0	0	0	0	0	0	0	0	0	0	0	0	0	0	0	0
HORVU.MOREX.r2.1HG0005190	0	0	0	0	0	0	0	0	0	0	0	0	0	0	0	0	0	0	0	0	0	0	0	0	0	0	0	0	0	0	0	0	0	0	0	0	0	0	0	0	0	0	0	0	0	0	0	0	0
HORVU.MOREX.r2.1HG0005200	0	0	0	0	0	0	0	0	0	0	0	0	0	0	0	0	0	0	0	0	0	0	0	0	0	0	0	0	0	0	0	0	0	0	0	0	0	0	0	0	0	0	0	0	0	0	0	0	0
HORVU.MOREX.r2.1HG0005210	0	0	0	0	0	0	0	0	0	0	0	0	0	0	0	0	0	0	0	0	0	0	0	0	0	0	0	0	0	0	0	0	0	0	0	0	0	0	0	0	0	0	0	0	0	0	0	0	0
HORVU.MOREX.r2.1HG0005220	0	0	0	0	0	0	0	0	0	0	0	0	0	0	0	0	0	0	0	0	0	0	0	0	0	0	0	0	0	0	0	0	0	0	0	0	0	0	0	0	0	0	0	0	0	0	0	0	0
HORVU.MOREX.r2.1HG0005230	0	0	0	0	0	0	0	0	0	0	0	0	0	0	0	0	0	0	0	0	0	0	0	0	0	0	0	0	0	0	0	0	0	0	0	0	0	0	0	0	0	0	0	0	0	0	0	0	0
HORVU.MOREX.r2.1HG0005240	0	0	0	0	0	0	0	0	0	0	0	0	0	0	0	0	0	0	0	0	0	0	0	0	0	0	0	0	0	0	0	0	0	0	0	0	0	0	0	0	0	0	0	0	0	0	0	0	0
HORVU.MOREX.r2.1HG0005250	0	0	0	0	0	0	0	0	0	0	0	0	0	0	0	0	0	0	0	0	0	0	0	0	0	0	0	0	0	0	0	0	0	0	0	0	0	0	0	0	0	0	0	0	0	0	0	0	0
HORVU.MOREX.r2.1HG0005260	0	0	0	0	0	0	0	0	0	0	0	0	0	0	0	0	0	0	0	0	0	0	0	0	0	0	0	0	0	0	0	0	0	0	0	0	0	0	0	0	0	0	0	0	0	0	0	0	0
HORVU.MOREX.r2.1HG0005270	0	0	0	0	0	0	0	0	0	0	0	0	0	0	0	0	0	0	0	0	0	0	0	0	0	0	0	0	0	0	0	0	0	0	0	0	0	0	0	0	0	0	0	0	0	0	0	0	0
HORVU.MOREX.r2.1HG0005280	0	0	0	0	0	0	0	0.14184	0	0.110599	0	0	0	0	0	0.168093	0	0	0.102307	0	0	0	0	0	0	0	0	0	0	0	0	0.143024	0	0	0	0	0.1337	0	0	0	0.152745	0	0	0	0	0	0	0	0
HORVU.MOREX.r2.1HG0005290	0.16567	0	0	0	0	0	0.171085	0	0.19576	0	0	0.282416	0	0	0	0	0	0	0.120946	0	0	0	0.142626	0	0.166602	0	0	0	0	0	0	0	0.407122	0	0	0.146951	0	0.183164	0	0	0	0	0	0	0	0	0	0.17346	0
HORVU.MOREX.r2.1HG0005300	3.54888	4.49197	3.54976	4.81868	4.6942	4.84067	8.28031	7.76621	8.3444	3.40239	3.84347	3.11374	5.89438	5.31068	5.62709	12.3175	9.56002	11.5679	4.36791	3.65135	5.431	6.24817	6.22503	6.33922	3.9015	4.22287	3.41832	4.82396	4.60094	4.67689	7.68116	7.7356	8.24837	3.34351	3.97607	2.84171	5.90374	5.19572	5.2872	12.2347	9.96616	12.1324	4.2962	3.73375	5.00933	6.38874	5.95209	6.13644	6.12567
HORVU.MOREX.r2.1HG0005310	0	0	0	0.215082	0.181085	0.143241	0	0.0732834	0.0427775	0	0.0303273	0	0.068649	0	0	0	0.0391596	0	0.0528581	0	0.0340483	0	0	0	0	0	0	0.201341	0.0608328	0.223347	0.037597	0.0369475	0	0	0.121773	0	0.0690777	0	0	0	0	0	0.0266847	0	0.0355935	0	0	0	0
HORVU.MOREX.r2.1HG0005320	0	0	0	0	0	0	0	0	0	0	0	0	0	0	0	0	0	0	0	0	0	0	0	0	0	0	0	0	0	0	0	0	0	0	0	0	0	0	0	0	0	0	0	0	0	0	0	0	0
HORVU.MOREX.r2.1HG0005330	0	0	0	0	0	0	0	0	0	0	0	0	0	0	0	0	0	0	0	0	0	0	0	0	0	0	0	0	0	0	0	0	0	0	0	0	0	0	0	0	0	0	0	0	0	0	0	0	0
HORVU.MOREX.r2.1HG0005340	48.9296	49.51	47.3885	78.8275	73.2833	68.8412	44.1672	44.5009	48.6937	45.9716	57.3731	44.8963	54.6565	52.0232	36.1853	72.7194	65.7091	70.9702	53.2538	41.8243	40.0448	96.5937	76.7949	58.6113	48.061	48.7726	47.6674	76.3239	69.8551	70.2451	42.1278	44.4202	45.9343	46.2273	57.1691	44.026	54.7097	52.4158	37.0507	71.6925	67.5166	69.0878	50.3485	42.5683	38.5567	96.6756	78.6891	57.9541	22.7247
HORVU.MOREX.r2.1HG0005350	4.77836	4.79734	6.21426	18.9955	19.7715	28.4293	12.5178	10.9174	11.9567	3.90976	4.59159	3.53375	5.82971	8.04586	5.4096	9.18731	12.8077	10.1247	6.59204	5.31279	5.02278	5.97618	4.53719	6.07436	4.09859	5.18663	7.36186	18.0675	20.1915	27.2037	12.5886	12.2277	11.8288	3.21996	5.08186	3.397	6.20132	6.09868	5.62132	7.4985	13.1354	8.82551	6.50042	4.22603	4.69802	5.65962	4.68946	5.77557	21.6618
HORVU.MOREX.r2.1HG0005360	5.00776	6.32229	5.98144	13.5765	14.6597	16.3892	10.5793	10.3254	10.685	1.98737	4.98617	1.29269	6.36235	7.36817	5.9566	4.35915	9.51817	6.51473	5.17044	4.94191	5.44993	5.33532	3.71996	5.19177	3.95681	5.74624	6.45833	14.7029	15.0986	16.3302	10.7135	11.8572	11.3393	1.85384	5.25789	1.16759	6.10177	7.21334	5.9036	4.10595	9.74683	5.53918	4.37674	4.77277	5.20491	5.67412	2.96371	4.26948	30.2138
HORVU.MOREX.r2.1HG0005370	0	0	0	3.41908	4.06545	2.20215	0	0	0	0	0	0	0	0	0	0	0	0	0	0	0	0	0	0.213116	0	0	0	3.26543	3.38462	5.88628	0	0	0	0	0	0	0	0	0	0	0	0.137263	0	0	0	0	0	0.110996	0
HORVU.MOREX.r2.1HG0005380	0	0	0	2.75189	3.07589	1.32714	0	0	0	0	0	0	0	0	0	0	0	0	0	0	0	0	0	0	0	0	0	1.72193	2.72415	1.60946	0	0	0	0	0.188038	0	0	0	0	0	0	0	0	0	0	0	0	0	0
HORVU.MOREX.r2.1HG0005390	3.37044	4.22291	3.8074	2.03543	2.15061	2.1286	7.05491	6.33725	7.81201	4.81864	5.47321	3.90033	3.24479	3.59351	2.63931	3.54519	5.21625	4.38238	2.98106	3.17755	3.65759	5.06712	4.33012	5.58988	3.1026	3.8554	4.40659	1.77466	1.88422	1.81278	6.40823	6.60181	6.7535	4.4858	6.14818	3.39206	3.33925	3.21038	2.86541	3.59502	4.80396	4.31364	3.05767	3.51343	4.33339	5.00307	4.71872	5.41553	6.71809
HORVU.MOREX.r2.1HG0005400	3.64201	3.89462	3.53449	8.06445	7.09723	8.40175	5.84977	6.24683	6.27849	1.80157	3.62849	1.75722	2.94747	3.73396	2.62191	4.46992	6.01481	4.02404	3.64162	3.63345	4.14097	5.22257	3.53855	3.77845	3.20469	3.32491	3.48648	6.87232	8.15257	8.05142	5.87612	5.86088	6.3289	1.96277	3.31421	1.73062	2.78594	3.37945	2.70399	3.84247	6.07493	4.53037	3.557	3.7913	4.22659	5.26997	3.56232	4.26267	6.77961
HORVU.MOREX.r2.1HG0005410	0	0	0	0	0	0	0	0	0	0	0	0	0	0	0	0	0	0	0	0	0	0	0	0	0	0	0	0	0	0	0	0	0	0	0	0	0	0	0	0	0	0	0	0	0	0	0	0	0
HORVU.MOREX.r2.1HG0005420	0	0	0	0	0	0	2.76303	1.43368	1.48778	0	0	0	0	0	0	0.377564	0	0	0	0	0	0	0	0.316396	0	0	0	0	0.264467	0	1.30761	2.4094	0	0	0	0	0	0	0	0	0.686176	0	0	0.252406	0	0	0.818431	1.15351	0.937524
HORVU.MOREX.r2.1HG0005430	0	0	0	0.974237	1.7628	1.88245	0.0311944	0.0305738	0.178467	0.0476793	0	0.0257468	0.0286404	0.066195	0	0.0362327	0.0653495	0.0753646	0	0	0.0284099	0.0494037	0.0520109	0	0	0	0	1.05968	1.81463	1.83254	0.141169	0.246632	0.0742317	0	0.0254018	0.026794	0	0	0	0.0364226	0.131697	0	0.0222657	0	0	0.0246996	0.0785404	0	0.179938
HORVU.MOREX.r2.1HG0005440	4.98354	8.14171	7.96546	8.65508	8.13187	9.68376	14.4869	15.7783	15.6542	0.755816	3.0011	0.332559	7.76859	4.99402	6.77258	5.95637	9.76454	7.27873	3.18503	2.08892	2.93565	2.72652	2.51925	6.70273	5.54662	7.96962	8.20293	8.5129	8.86586	9.53731	17.0001	16.2539	14.2732	0.770631	2.92309	0.330354	7.17414	6.03918	7.01898	5.66681	8.15739	5.74076	2.94131	2.1616	3.10375	2.53776	2.42857	5.53353	33.9118
HORVU.MOREX.r2.1HG0005450	0	0	0	0	0	0	0	0	0	0	0	0	0	0	0	0	0	0	0	0	0	0	0	0	0	0	0	0	0	0	0	0	0	0	0	0	0	0	0	0	0	0	0	0	0	0	0	0	0
HORVU.MOREX.r2.1HG0005460	0	0	0	0	0	0	0	0	0	0	0	0	0	0	0	0	0	0	0	0	0	0	0	0	0	0	0	0	0	0	0.634286	0	0	0	0	0	0	0	0	0	0	0	0	0	0	0	0	0	0
HORVU.MOREX.r2.1HG0005470	0	0	0	0	0	0	0	0	0	0	0	0	0	0	0	0	0	0	0	0	0	0	0	0	0	0	0	0	0	0	0	0	0	0	0	0	0	0	0	0	0	0	0	0	0	0	0	0	0
HORVU.MOREX.r2.1HG0005480	0	0	0	0	0	0	0	0	0	0	0	0	1.07177	0.619283	1.71753	0	0	0	0.165048	0.629738	0.637889	0	0	0	0	0	0	0	0	0	0	0.230735	0	0	0	0	0.754925	0.624883	0.475936	0	0	0	0.333289	0.815787	0.777977	0	0	0	0
HORVU.MOREX.r2.1HG0005490	0	0	0	0	0	0	0	0	0	0	0	0	0	0	0	0	0	0	0	0	0	0	0	0	0	0	0	0	0	0	0	0	0	0	0	0	0	0	0	0	0	0	0	0	0	0	0	0	0
HORVU.MOREX.r2.1HG0005500	0	0	0	0	0	0	0	0	0	0	0	0	0	0	0	0	0	0	0	0	0	0	0	0	0	0	0	0	0	0	0	0	0	0	0	0	0	0	0	0	0	0	0	0	0	0	0	0	0
HORVU.MOREX.r2.1HG0005510	0	0	0	0.0348003	0	0.0811175	0	0	0	0	0	0	0.311007	0.0449259	0.0830658	0	0	0	0	0	0	0	0	0	0	0	0	0	0	0	0	0	0	0	0.13792	0	0	0.271993	0.258951	0.0988786	0	0	0	0	0	0	0	0	0
HORVU.MOREX.r2.1HG0005520	0	0	0	0	0.098978	0	0	1.68233	1.96404	0	0	0	0.78797	0.520341	0.962085	0.284816	0	0.296211	0	0	0	0	0	0	0	0	0	0	0	0.244155	0.493197	0.242338	0.291758	0	0	0	0	0.656309	1.12471	0.286308	0.258809	0	0	0	0	0	0	0	0
HORVU.MOREX.r2.1HG0005530	0	0	0	0	0.583152	5.36242	0	0	0	0	3.2229	0	0	0.383214	0.354272	0	0	0	0	0	0	5.14812	3.9143	1.23043	0	0	0	0	0.881555	5.03474	0	0	0	0.552635	2.35288	0	0	0.38668	0	0	0	0	0	0	0	6.29158	6.06245	0.732387	5.20846
HORVU.MOREX.r2.1HG0005540	0	0	0	0.115321	0.226548	3.59527	0	0	0	0.321697	0.796767	0	0.128826	0.0744373	0	0	0.0734865	0	0	0	0	2.13888	0.848063	0.682869	0	0	0	0	0.428093	3.21333	0	0	0	0.268366	0.571294	0	0	0.0751105	0.0715089	0	0	0	0	0	0	2.30534	1.20704	0.355656	6.7785
HORVU.MOREX.r2.1HG0005550	0	0	0	0	0	0	0	0	0	0	0	0	0	0	0	0	0	0	0	0	0	0	0	0	0	0	0	0	0	0	0	0	0	0	0	0	0	0	0	0	0	0	0	0	0	0	0	0	0
HORVU.MOREX.r2.1HG0005560	0	0	0	3.34692	3.76718	5.03896	1.42346	1.34661	1.17554	0	0	0	0.0227288	0	0.0849879	0	0.54454	0.0299045	0.0175007	0	0	0	0	0	0	0	0	3.98943	3.60524	5.04074	1.49375	1.32115	2.04712	0	0	0	0	0.0265035	0.100931	0	0.3658	0.0310389	0.01767	0	0	0	0	0	7.1756
HORVU.MOREX.r2.1HG0005570	57.9055	96.2064	54.2276	65.2254	74.1542	74.9457	111.218	116.86	115.015	22.7363	42.2151	24.9783	64.1309	65.4647	63.9879	51.8885	72.9384	89.7722	97.9669	83.3294	107.028	60.1518	62.7526	50.0879	59.7422	95.9529	54.839	63.1614	73.0973	73.6464	109.255	117.822	113.306	22.523	43.596	24.1632	66.775	66.2878	65.9147	52.2391	72.4276	89.5237	97.1425	81.4871	107.158	58.8858	63.0948	53.2685	27.979
HORVU.MOREX.r2.1HG0005580	0	0	0	0.0130305	0.0511972	0	0.705534	1.08775	0.743796	0.0121166	0.0578763	0.0261718	2.62746	2.31302	2.0839	0.377517	0.647676	0.383044	4.23671	5.29063	5.40757	0.156935	0.132174	0.378084	0.0154393	0.0166646	0	0.0394089	0.0386976	0.0157864	1.0045	0.830454	0.801732	0	0.0258211	0	2.25571	2.41032	2.5533	0.462798	0.585687	0.576483	4.28901	5.33679	5.19259	0.150644	0.0465715	0.345608	4.52699
HORVU.MOREX.r2.1HG0005590	0	0	0	0	0	0	0	0	0	0	0	0	0	0	0	0	0	0	0.115342	0	0	0	0	0	0	0	0	0	0	0	0	0	0	0	0	0	0	0	0	0	0	0	0	0.12669	0	0	0	0	0
HORVU.MOREX.r2.1HG0005600	1.05829	2.03177	1.45853	0	0.315096	0.149548	0.468378	1.5302	1.96508	2.08803	2.0264	2.25507	0.860057	0.496952	0	0.362684	0.163535	0	0.82778	1.02272	0.710947	2.96714	1.62694	6.38247	1.06424	2.78973	1.01099	0	0.254044	0.46636	0	0.46289	1.20745	2.5083	2.41554	2.07858	1.08178	0.250723	0.795668	0	1.15349	0	0.780068	0.424303	0.966175	3.89403	1.63787	5.54026	0
HORVU.MOREX.r2.1HG0005610	1.16613	0.911803	0.681822	0.449879	0.176759	0	0.218954	0.858391	0.751598	0.669322	0.710465	0.271075	0.402053	0.81309	0.429532	0	0	0	0.154786	0.506215	0.199409	1.56044	2.28165	5.22135	1.38591	2.41646	0.945222	0.362825	0.178138	0	0	0.432777	1.5631	1.25631	0.891475	0	0.606846	0.468824	0.446344	0.25565	0	0.274525	0.781415	0.340029	0	1.64698	1.7457	3.77388	0
HORVU.MOREX.r2.1HG0005620	0.49458	0.854569	0.435483	0.944475	1.07497	1.27548	1.86057	2.48504	2.94291	0.68307	0.695463	0.36133	1.32304	1.14187	0.823033	0.444928	0.802472	0.528832	0.799496	0.379552	0.681118	0.635552	1.01885	1.97076	0.42631	1.0545	0.452789	0.649875	1.21693	0.926277	2.38473	2.9204	2.32227	0.418651	0.564438	0.642378	1.02797	1.4256	1.11554	0.362066	0.770097	0.43454	0.611932	0.212457	0.468897	0.881027	0.841983	1.71995	10.4166
HORVU.MOREX.r2.1HG0005630	0.703624	1.29047	0.354934	0.140515	0	0.0818833	0.256455	0.0837842	0.0978141	1.01261	0.797477	1.09362	0.2747	0.2721	0.3354	0.0992919	0.358166	0.206528	0.423025	0.263518	0.0778542	1.92924	1.56783	2.24656	0.457848	1.12315	0.553557	0.141656	0.278198	0	0.171937	0.126725	0.508559	0.980992	0.382859	0.8444	0.0789759	0.274561	0.261395	0.199624	0.180451	0	0.18305	0.199133	0.244162	2.36903	1.90121	2.64348	0.739651
HORVU.MOREX.r2.1HG0005640	8.96213	12.5121	6.15108	3.17392	3.27885	3.85856	1.53141	1.79461	2.70461	2.97675	3.48381	2.3356	1.86451	2.93177	2.15522	1.23739	1.91792	0.643449	2.32996	1.74463	1.84951	5.35158	4.02429	6.99926	8.81803	11.5125	6.71888	2.75835	3.14193	3.48055	2.0088	1.57927	2.85199	3.26008	3.65977	2.17324	1.69161	2.17416	1.83238	0.971778	2.24881	0.500894	2.16239	1.52517	1.71157	4.9557	4.91746	5.43434	3.26459
HORVU.MOREX.r2.1HG0005650	0	0	0	0	0	0	0	0	0	0	0	0	0	0	0	0	0	0	0	0	0	0	0	0	0	0	0	0	0	0	0	0	0	0	0	0	0	0	0	0	0	0	0	0	0	0	0	0	0
HORVU.MOREX.r2.1HG0005660	0	0	0	2.65538	2.57721	2.39476	0	0.0753957	0	0	0	0	0.0706277	0.163238	0.0754548	0	0	0	0.108763	0	0	0.0609152	0.545105	0.524126	0	0	0	2.86815	2.28439	2.834	0	0	0.0915284	0	0	0	0.0710687	0.247072	0.156816	0	0	0	0	0.059732	0	0	0.129121	0.311976	0
HORVU.MOREX.r2.1HG0005670	0	0	0	0	0	0	0	0	0	0	0	0	0	0	0	0	0	0	0	0	0	0	0	0	0	0	0	0	0	0	0	0	0	0	0	0	0	0	0	0	0	0	0	0	0	0	0	0	0
HORVU.MOREX.r2.1HG0005680	0	0	1.06985	1077.22	1094.16	1066.9	126.602	96.6405	73.1189	53.5621	40.9687	30.1995	17.9796	13.1228	16.1755	1.19715	1.97926	0	12.7509	12.0469	9.85616	30.1981	155.236	61.0284	0	0.361113	1.11236	1043.55	1115.69	1030.69	125.246	109.5	75.6238	50.9907	42.5241	35.7068	13.4896	15.0805	10.8556	2.20628	2.7196	0	8.58286	11.071	8.17734	30.1954	134.076	61.6545	88.1882
HORVU.MOREX.r2.1HG0005690	0	0	0	0	0	0	0	0	0	0	0	0	0	0	0	0	0	0	0	0	0	0	0	0	0	0	0	0	0	0	0	0	0	0	0	0	0	0	0	0	0	0	0	0	0	0	0	0	0
HORVU.MOREX.r2.1HG0005700	0	0	0	0	0	0	0	0	0	0	0	0	0	0	0	0	0	0	0	0	0	0	0	0	0	0	0	0	0	0	0	0	0	0	0	0	0	0	0	0	0	0	0	0	0	0	0	0	0
HORVU.MOREX.r2.1HG0005710	0	0	0	0	0	0	0	0	0	0	0	0	0	0	0	0	0	0	0	0	0	0	0	0	0	0	0	0	0	0	0	0	0	0	0	0	0	0	0	0	0	0	0	0	0	0	0	0	0
HORVU.MOREX.r2.1HG0005720	0	0	0	0	0	0	0	0	0	0	0	0	0	0	0	0	0	0	0	0.149387	0	0	0.0807998	0	0.188765	0	0.209206	0	0.157709	0	0	0	0	0.148299	0.157848	0	0	0	0	0	0	0	0	0	0	0.30697	0	0.196535	0
HORVU.MOREX.r2.1HG0005730	0	0	0	0	0	0	0	0	0	0	0	0	0	0	0	0	0	0	0	0	0	0	0	0	0	0	0	0	0	0	0	0	0	0	0	0	0	0	0	0	0	0	0	0	0	0	0	0	0
HORVU.MOREX.r2.1HG0005740	0.0734221	0	0.157406	0	0	0	0	0.148627	0	0	0.246028	0.125162	0	0	0	0	0	0	0.053601	0.116865	0	0	0	0	0.0738351	0.0796953	0.0818307	0	0	0	0	0	0	0	0.0617421	0.130252	0	0.16235	0	0	0	0	0	0	0	0	0.190902	0	0
HORVU.MOREX.r2.1HG0005750	0	0	0	0	0	0	0	0	0	0	0	0	0	0	0	0.711352	0	0	0	0	0	0	0	0	0	0	0	0	0	0	0	0	0.72869	0	0	0	0	0	0	0	0.646398	0	0	0	0	0.484924	0	0	0
HORVU.MOREX.r2.1HG0005760	0	0	0	0	0	0	0	0	0	0	0	0	0	0	0	0	0	0	0	0	0	0	0.510561	0	0	0	0	0	0	0	0	0	0	0	0	0	0	0	0	0	0	0	0	0	0	0	0	0	0
HORVU.MOREX.r2.1HG0005770	0	0.268259	0	0	0.0832059	0	0.103068	0.252545	0.0589668	0	0.0836096	0.0850691	0	0	0.202194	0	0.107959	0	0.0728626	0.119146	0	0.122425	0.128886	0	0.0501839	0	0	0.128095	0.0838553	0	0.0518258	0.254652	0.0613166	0	0.0839291	0.0442646	0	0.110345	0.105054	0	0	0.129228	0	0.0800311	0	0.0408046	0.173002	0.261248	0
HORVU.MOREX.r2.1HG0005780	0	0	0	0	0	0	0	0	0	0	0	0	0	0	0	0	0	0	0	0	0	0	0	0	0	0	0	0	0	0	0	0	0	0	0	0	0	0	0	0	0	0	0	0	0	0	0	0	0
HORVU.MOREX.r2.1HG0005790	0	0	0	0	0	0	0	0	0	0	0	0	0	0	0	0	0	0	0	0	0	0	0	0	0	0	0	0	0	0	0	0	0	0	0	0	0	0	0	0	0	0	0	0	0	0	0	0	0
HORVU.MOREX.r2.1HG0005800	27.6606	30.1274	14.72	22.9391	23.2484	21.4416	41.3915	41.3309	42.9618	20.5094	21.6312	18.9638	36.7163	36.4348	32.7822	58.8349	59.1229	66.7547	28.986	31.3468	37.4841	41.5778	28.6536	29.1213	26.2245	29.5167	15.5066	22.8416	24.595	22.4898	35.1917	40.7527	43.0994	20.1978	21.6632	17.0209	36.7586	32.8146	33.1768	63.5779	59.0652	59.8796	29.1219	30.9554	38.2219	39.7746	30.8449	29.261	17.9136
HORVU.MOREX.r2.1HG0005810	14.9293	18.6527	12.6063	15.996	16.3616	16.3387	31.8185	32.7164	33.9321	14.3906	16.3839	12.8022	19.4469	18.2305	18.8148	45.1311	44.6342	45.3234	16.365	14.1264	18.2803	25.9815	18.973	20.4872	15.3403	17.8466	12.4329	15.8152	16.5909	16.2995	31.4566	33.6687	35.1356	15.1229	17.0507	12.6923	18.0891	17.0826	19.0258	45.4222	44.1508	42.9886	15.7986	13.7845	16.8569	25.336	18.3532	19.8122	43.8347
HORVU.MOREX.r2.1HG0005820	0	0	0	0	0	0	0	0	0	0	0	0	0	0	0	0	0	0	0	0	0	0	0	0	0	0	0	0	0	0	0	0	0	0	0	0	0	0	0	0	0	0	0	0	0	0	0	0	0
HORVU.MOREX.r2.1HG0005830	0	0	0	0	0	0	0	0	0	0	0	0	0	0	0	0	0	0	0	0	0	0	0	0	0	0	0	0	0	0	0	0	0	0	0	0	0	0	0	0	0	0	0	0	0	0	0	0	0
HORVU.MOREX.r2.1HG0005840	0	0	0	0	0	0	0	0	0	0	0	0	0	0	0	0	0	0	0	0	0	0	0	0	0	0	0	0	0	0	0	0	0	0	0	0	0	0	0	0	0	0	0	0	0	0	0	0	0
HORVU.MOREX.r2.1HG0005850	23.5222	26.4036	48.2571	0.338374	0.0797687	0.331267	0.510522	0.38738	0.640684	42.3507	21.789	46.3912	0.257041	1.01344	0.484604	0.210412	0.431249	0.27851	4.34251	4.75932	3.55463	0.195612	0.329497	0.432794	21.7621	26.2416	47.6865	0.136448	0.160783	0.32795	0.347795	0.341786	0.666214	42.1438	22.0198	48.1224	0.456435	1.00498	0.3525	0.211514	0.486688	0.536855	5.01927	5.39633	3.54347	0.182555	0.22114	0.300547	0
HORVU.MOREX.r2.1HG0005860	4.19664	3.85481	3.29744	6.27642	5.41777	7.63742	11.0449	12.8046	11.8916	1.92933	2.69643	1.30229	8.30561	8.30353	7.59386	6.86645	11.1283	10.3941	5.93408	6.01502	6.95506	10.312	5.55966	9.37846	3.38029	3.1621	2.31592	6.25766	7.17167	6.80785	11.1285	11.8511	11.189	2.02795	3.06649	1.19263	7.48285	7.27499	8.12696	6.01812	11.3021	9.73326	6.81737	4.80266	7.15052	11.3439	5.08497	8.97988	13.8948
HORVU.MOREX.r2.1HG0005870	11.8198	12.386	11.0662	9.80967	11.2883	8.69492	11.6654	12.6069	13.1711	39.0549	48.6625	47.344	13.7957	13.9754	12.0485	21.6254	26.3395	27.8565	9.2297	7.88859	15.6195	47.1354	33.1356	38.8004	11.7735	15.1846	13.5904	9.85731	12.2249	10.4998	12.0422	10.8034	14.3393	42.8494	50.5469	53.0851	14.4528	12.8612	10.394	20.2503	27.9269	19.3239	9.6774	9.9578	12.6876	43.5528	30.7647	32.5447	12.1432
HORVU.MOREX.r2.1HG0005880	4.41756	4.37445	5.98144	4.44	4.2643	5.86466	7.32313	4.58885	4.25834	9.2664	11.0046	6.53969	4.18843	5.47714	5.88776	5.71709	7.16765	6.67091	5.3467	4.07081	5.68542	15.0202	14.6119	5.49198	3.15645	7.06632	4.27565	5.76913	4.88362	3.94463	7.00238	5.33901	1.99976	10.5621	6.54981	8.66177	4.54732	9.25395	4.89456	3.36412	5.57518	7.07449	4.28446	3.16941	4.91477	13.4029	15.3146	7.30306	41.2031
HORVU.MOREX.r2.1HG0005890	0	0	0	0	0	0	0.155361	0	0	0	0	0	0	0	0	0.902266	0	0.563018	0.0549148	0	0.141492	0	0	0	0	0	0	0	0	0	0	0	0	0	0	0	0.430593	0	0.316707	0.453496	0.327952	0.292188	0.055446	0.120635	0.147914	0	0	0	0
HORVU.MOREX.r2.1HG0005900	0	0	0	0	0	0	0	0	0	0	0	0	0	0	0	0	0	0	0	0	0	0	0	0	0	0	0	0	0	0	0	0	0	0	0	0	0	0	0	0	0	0	0	0	0	0	0	0	0
HORVU.MOREX.r2.1HG0005910	0	0	0	0	0	0	0	0	0	0	0	0	0	0	0	0	0	0	0	0	0	0	0	0	0	0	0	0	0	0	0	0	0	0	0	0	0	0	0	0	0	0	0	0	0	0	0	0	0
HORVU.MOREX.r2.1HG0005920	0	0	0	0	0	0	0	0	0	0	0.0584649	0	0	0	0	0	0	0	0	0	0	0	0	0	0	0	0	0	0	0	0	0	0	0	0.0293442	0	0	0	0	0	0	0	0	0	0	0	0	0	0
HORVU.MOREX.r2.1HG0005930	0	0	0	0	0	0	0	0	0	0	0	0	0	0	0	0	0	0	0	0	0	0	0	0	0	0	0	0	0	0	0	0	0	0	0	0	0	0	0	0	0	0	0	0	0	0	0	0	0
HORVU.MOREX.r2.1HG0005940	0	0	0	0	0	0	0	0	0	0	0	0	0	0	0	0	0	0	0	0.0961608	0	0	0	0	0	0	0	0	0	0	0	0	0	0	0	0	0	0	0	0	0	0	0	0	0	0	0	0	0
HORVU.MOREX.r2.1HG0005950	0	0	0	0	0	0	0	0	0	0	0	0	0	0	0	0	0	0	0	0	0	0	0	0	0	0	0	0	0	0	0	0	0	0	0	0	0	0	0	0	0	0	0	0	0	0	0	0	0
HORVU.MOREX.r2.1HG0005960	2.2215	2.28453	2.17421	2.13139	1.89226	2.62738	4.58821	4.64357	4.50811	4.04002	3.43878	1.76999	2.01469	2.75155	2.39698	3.30183	4.96265	4.57856	1.09294	1.49893	2.4981	4.42309	3.70026	2.5242	1.55408	2.62098	0.753538	1.94209	2.31278	1.93662	3.7114	3.89371	4.21304	3.70094	4.30475	2.78438	2.21157	1.60179	1.37248	2.91151	4.31627	3.43913	1.49508	0.968118	1.5194	3.0406	3.64141	2.6799	6.04116
HORVU.MOREX.r2.1HG0005970	0	0	0	0.256315	0.125883	0.149364	15.5154	12.0737	10.3932	0.119169	0	0	0.21475	0	0.53533	0	0	0	0.688968	0.0901286	0.213022	22.8436	16.1844	27.4716	0	0	0	0.129198	0.253732	0.155262	13.7998	11.7892	8.99837	0.14912	0	0	0.288121	0.125207	0.397345	0.091034	0	0	0.278253	0.242161	0	19.9401	18.8778	28.3786	13.8293
HORVU.MOREX.r2.1HG0005980	0	0	0	0	0	0	0	0	0	0	0	0	0	0	0	0	0	0	0	0	0	0	0	0	0	0	0	0	0	0	0	0	0	0	0	0	0	0	0	0	0	0	0	0	0	0	0	0	0
HORVU.MOREX.r2.1HG0005990	0	0	0	0	0	0	8.80876	8.1754	9.21528	0.0549543	0	0.0593505	0	0	0	0	0	0	0	0	0	8.42738	5.39521	20.6124	0	0	0	0	0	0	10.2687	9.6294	7.22965	0	0	0	0	0	0	0	0	0	0.0513261	0	0	7.08861	5.19005	22.2729	1.24436
HORVU.MOREX.r2.1HG0006000	0.0818412	0	0.307047	0	0	0	1.39452	3.02347	1.06376	1.03343	0.445639	0.453418	0	0	0	0	0	0	0	0	0	35.1359	28.8171	54.2524	0.0823016	0	0.182428	0	0.0687613	0	1.61489	2.75635	1.30727	0.711241	0.37852	0.362969	0	0	0	0	0	0	0.0603252	0	0	35.7016	28.5851	54.8411	1.70629
HORVU.MOREX.r2.1HG0006010	28.4366	13.2872	41.1123	5.70697	6.60784	10.7759	44.7279	43.6859	35.6432	133.201	78.9236	142.48	2.74246	2.0168	3.80506	0	0	0	6.77368	4.57405	7.31327	66.8129	81.2697	84.541	29.352	10.846	37.5964	6.84611	6.40692	11.7808	49.2333	41.2901	35.1249	130.494	83.1738	145.043	2.68791	2.45035	3.63767	0	0	0	6.11928	4.09657	8.60543	66.2233	75.7274	83.8932	49.8999
HORVU.MOREX.r2.1HG0006020	115.686	131.067	142.009	0	0	0	9.24395	8.97376	11.0808	201.573	137.12	222.277	37.8282	31.5721	25.9925	0.920312	0.922153	0.531739	36.2218	57.9412	69.9161	199.103	268.105	259.814	121.395	136.027	140.811	0.145886	0	0	7.61408	9.8317	13.5126	209.668	142.447	230.183	32.371	33.6484	22.7924	0.513963	0.557518	0.441528	36.4465	57.1489	70.6584	210.587	270.719	257.514	10.4104
HORVU.MOREX.r2.1HG0006030	0	0	0	0	0	0	0	0	0	0	0	0	0	0	0	0	0	0	0	0	0	0	0	0	0	0	0	0	0	0	0	0	0	0	0	0	0	0	0	0	0	0	0	0	0	0	0	0	0
HORVU.MOREX.r2.1HG0006040	0	0	0	0	0	0	0	0	0	0	0	0	0	0	0	0	0	0	0	0	0	0	0	0	0	0	0	0	0	0	0	0	0	0	0	0	0	0	0	0	0	0	0	0	0	0	0	0	0
HORVU.MOREX.r2.1HG0006050	0	0	0	0.350697	0.654501	0.837891	44.8681	47.0075	40.8419	0.03261	0.138458	0.0352188	0	0.0452737	0	0	0	0	0.0301652	0	0.0777232	81.6352	25.8613	73.5133	0.0415525	0	0.0460521	0.212126	0.364521	1.23211	46.6453	48.1167	42.3679	0.0652894	0.208481	0.0366512	0.0394215	0	0	0	0	0	0	0	0.0406252	82.9793	26.4468	76.5104	45.1043
HORVU.MOREX.r2.1HG0006060	0.0726401	0	0	11.4056	9.87098	10.4547	5.7761	7.64628	6.26583	0.057328	0	0	0.0688724	0	0	0	0	0	0	0	0	1.30683	1.18819	1.64282	0	0	0	11.0942	9.97853	9.97127	7.16668	8.00663	7.76507	0.057389	0	0	0	0	0	0.0875865	0	0	0	0	0	1.36611	1.0073	1.97745	10.1685
HORVU.MOREX.r2.1HG0006070	0	0	0	0	0	0	0	0	0	0	0	0	0	0	0	0	0	0	0	0	0	0	0	0	0	0	0	0	0	0	0	0	0	0	0	0	0	0	0	0	0	0	0	0	0	0	0	0	0
HORVU.MOREX.r2.1HG0006080	0	0	0	0	0	0	0	0	0	0	0	0	0	0	0	0	0	0	0	0	0	0	0	0	0	0	0	0	0	0	0	0	0	0	0	0	0	0	0	0	0	0	0	0	0	0	0	0	0
HORVU.MOREX.r2.1HG0006090	0	0	0	0	0	0	0	0	0	0	0	0	0	0	0	0	0	0	0	0	0	0	0	0	0	0	0	0	0	0	0	0	0	0	0	0	0	0	0	0	0	0	0	0	0	0	0	0	0
HORVU.MOREX.r2.1HG0006100	0	0	0	0	0	0	14.1653	18.4132	12.554	0	0	0.0310122	0	0	0	0	0	0	0.0531245	0	0	0.297535	0.501179	4.68123	0	0	0	0	0	0	15.4925	18.7525	11.2213	0.0574911	0	0	0	0	0	0	0	0	0	0	0	0.535515	0.504545	5.60003	3.14268
HORVU.MOREX.r2.1HG0006110	0	0	0	0	0	0	0	0	0	0	0	0	0	0	0	0	0	0	0	0	0	0	0	0	0	0	0	0	0	0	0	0	0	0	0	0	0	0	0	0	0	0	0	0	0	0	0	0	0
HORVU.MOREX.r2.1HG0006120	0	0	0	0	0	0	0	0	0	0	0	0	0	0	0	0	0	0	0	0	0	0	0	0	0	0	0	0	0	0	0	0	0	0	0	0	0	0	0	0	0	0	0	0	0	0	0	0	0
HORVU.MOREX.r2.1HG0006130	0	0	0	0	0	0	1.87435	2.00407	1.16983	0	0	0	0	0	0.334273	0	0	0	0	0	0	4.31777	2.27282	9.28775	0	0	0	0	0	0.339323	0.856798	1.68399	2.0274	0.260719	0	0.439076	0	0	0	0	0	0	0	0	0	4.18247	1.57306	9.50184	0
HORVU.MOREX.r2.1HG0006140	0	0	0	0	0	0	0.136121	0.44471	0.207671	0.0693517	0	0.224699	0	0	0	0	0	0	0	0	0	2.29952	0.643044	2.34069	0	0	0	0.0751882	0	0.0451782	0.273783	0.313895	0.593853	0.208276	0	0.155892	0	0	0	0	0	0	0	0	0	1.90412	1.37089	2.85222	0.261728
HORVU.MOREX.r2.1HG0006150	0	0.0760858	0.101147	0	0	0	0.493309	0.644659	0.787452	0	0.0592851	0	0	0	0	0	0	0	0	0	0	0.192906	0.233549	0.183764	0.0355839	0.0384081	0.0723016	0	0	0	0.545097	0.493548	0.536225	0.00931854	0.0099186	0.0104622	0	0	0	0	0	0	0	0	0	0.221822	0.235118	0.0864467	2.59963
HORVU.MOREX.r2.1HG0006160	0	0	0	0	0	0	0	0	0.104773	0.174945	0	0	0.945783	0.534341	1.34723	0	0.383648	0	0.485487	0.370474	0.750538	0	0	0	0	0	0	0	0	0	0.0460425	0.0678705	0.108948	0.105078	0	0	1.29007	0.686221	1.58662	0	0.241611	0	0.555541	0.497702	0.544861	0	0	0	0
HORVU.MOREX.r2.1HG0006170	0	0	0	0	0	0	0	0.174022	0.101581	0	0.21605	0	0.855841	0.659354	1.74159	0.206232	0.371961	0	0.345179	0.923629	0.727675	0	0	0	0	0	0	0	0	0	0	0.263212	0	0.135837	0	0.0762541	2.09145	0.71284	2.17171	0	0.327952	0	0.760402	0.448073	0.887482	0	0	0	0
HORVU.MOREX.r2.1HG0006180	0.165715	0.320694	0.532904	2.67231	2.56963	3.50792	4.72323	5.2163	6.10937	0.706231	1.13835	0.776853	0.722751	0.490243	0.688219	0.596314	2.38406	0.496137	0.314544	0.329709	0.529909	15.4485	6.14886	3.83109	0.233306	0.107924	0.221632	2.59476	3.06307	3.05006	5.55882	5.37822	5.8845	1.03429	0.947601	1.24942	0.758885	0.751176	0.2442	0.47955	2.69126	0.600784	0.488595	0.27905	0.391029	13.916	5.65875	3.53954	40.966
HORVU.MOREX.r2.1HG0006190	0.823905	0	0.294389	0.466184	0.801345	0.407493	4.39597	2.77969	4.05644	1.08372	1.15033	0.117041	1.69254	1.50457	0.695467	2.96476	3.8619	3.08337	1.30321	1.42068	0.904032	2.91957	1.77326	2.7605	0	0.2981	1.22435	1.17492	0.692228	0.141195	3.13738	2.24231	2.8683	1.30184	0.230946	0.974415	1.5721	2.27726	2.02352	1.82129	2.24504	3.20034	0.607301	1.43143	1.48509	3.14387	1.78517	4.16945	6.54379
HORVU.MOREX.r2.1HG0006200	1.35383	1.36162	1.0767	1.22317	1.14686	1.07998	4.91583	4.2876	5.83123	0.965052	0.695111	0.818915	1.75979	2.22506	1.23863	4.47878	3.5902	3.94974	1.21152	0.7125	1.3965	2.32132	1.56029	2.39238	1.18578	1.5169	1.21683	0.784702	1.30258	1.50432	5.64664	5.39308	5.527	0.74181	0.789578	0.639167	1.77078	1.66578	1.97663	4.63389	3.33202	4.12784	1.3681	0.840455	1.374	2.05329	2.32777	2.44631	9.36523
HORVU.MOREX.r2.1HG0006210	0	0	0	0	0	0	0	0	0	0	0	0	0	0	0	0	0	0	0	0	0	0	0	0	0	0	0	0	0	0	0	0	0	0	0	0	0	0	0	0	0	0	0	0	0	0	0	0	0
HORVU.MOREX.r2.1HG0006220	0	0	0	0	0	0	0	0	0	0	0	0	0	0	0	0	0	0	0	0	0	0	0	0	0	0	0	0	0	0	0	0	0	0	0	0	0	0	0	0	0	0	0	0	0	0	0	0	0
HORVU.MOREX.r2.1HG0006230	0	0	0	0	0	0	0	0	0	0	0	0	0	0	0	0	0	0	0	0	0	0	0	0	0	0	0	0	0	0	0	0	0	0	0	0	0	0	0	0	0	0	0	0	0	0	0	0	0
HORVU.MOREX.r2.1HG0006240	111.862	79.2832	78.182	242.913	233.879	236.415	196.243	175.56	159.68	53.3668	59.4717	39.3853	34.1657	30.3881	44.1734	46.2701	107.273	40.3663	38.3577	39.84	40.6183	115.103	69.3018	107.343	114.081	78.3416	74.8953	242.892	239.235	240.503	195.25	175.878	163.353	52.8778	59.0197	40.7795	34.3791	30.2617	42.6121	45.722	107.225	38.8053	40.3769	41.465	41.3797	112.757	71.5124	108.505	64.054
HORVU.MOREX.r2.1HG0006250	37.0843	34.1372	32.2513	75.6662	69.2547	75.3944	202.844	179.955	155.778	78.033	106.7	69.695	57.3965	41.8752	70.2888	127.252	85.5515	110.491	33.8545	22.7735	24.5302	32.9103	25.4037	58.3746	37.8752	32.8412	33.264	74.4845	69.7344	77.0566	192.916	183.723	155.464	76.7626	111.572	70.8818	59.021	42.414	70.6018	126.522	86.4679	112.434	33.6484	22.6168	25.3114	33.9333	27.6864	56.1578	20.4088
HORVU.MOREX.r2.1HG0006260	0	0	0	0.245447	0.602728	0.500607	0	0	0	0	0.121131	0	0	0	0	0	0	0	0	0	0	0	0	0	0	0	0	0.247439	0.668175	0.148678	0	0.295145	0	0	0	0	0	0	0	0.174348	0	0	0	0	0	0	0	0	0
HORVU.MOREX.r2.1HG0006270	0	0	0	0	0	0	0	0	0	0	0	0	0	0	0	0	0	0	0	0	0	0	0	0	0	0	0	0	0	0	0	0	0	0	0	0	0	0	0	0	0	0	0	0	0	0	0	0	0
HORVU.MOREX.r2.1HG0006280	18.2493	21.209	15.1411	32.2708	30.4757	27.106	35.0061	39.1215	37.9431	26.6622	28.4738	27.4281	21.5171	20.6607	18.0792	21.4224	22.7884	27.0812	19.6704	16.3106	19.717	25.2189	24.4885	36.8709	18.8128	21.6116	15.8833	31.7094	30.521	25.7026	36.7746	36.4315	36.5695	27.6137	29.5267	26.237	21.0831	20.3283	20.1132	21.2584	23.1373	26.5362	18.3577	15.9471	19.9586	24.233	22.4984	36.5355	7.64297
HORVU.MOREX.r2.1HG0006290	16.0041	21.2029	11.8795	13.124	12.8766	13.0514	23.8625	25.4192	27.8197	15.8398	18.8457	15.5599	19.8734	18.9314	17.8021	39.2722	29.0915	32.8097	14.2191	15.0424	14.461	19.9092	22.8381	20.63	18.2177	19.6636	12.585	13.6487	12.5225	12.3644	24.4144	26.2191	29.8718	16.1875	18.0078	18.391	19.9975	17.9255	18.1131	35.8584	31.7296	31.8624	14.5496	14.4705	16.0438	21.8197	23.5057	19.6255	41.7927
HORVU.MOREX.r2.1HG0006300	0	0	0	0	0	0.193673	0	0	0	0	0	0	0.185637	0	0	0	0	0	0	0	0	0.160109	0	0	0	0	0.109108	0	0.493502	0	0	0	0	0.154685	0	0	0	0	0	0	0	0	0	0.156999	0	0	0	0	0
HORVU.MOREX.r2.1HG0006310	0	0	0	0.101552	0.149625	0	0	0	0	0	0	0	0.113445	0	0	0	0	0	0	0	0.056266	0	0.103008	0	0	0	0	0.153564	0.0502641	0	0.186391	0	0	0	0	0.159197	0	0	0	0	0	0	0	0	0.117639	0	0.1037	0	0
HORVU.MOREX.r2.1HG0006320	0	0	0	0	0	0.140547	0	0	0	0.112135	0	0	0.269431	0	0	0	0	0	0.103728	0	0	0	0.244644	0.285635	0	0	0	0.243143	0	0	0.295119	0	0.349164	0	0	0	0.542228	0.314177	0.299112	0	0	0	0	0	0	0	0.369431	0	0
HORVU.MOREX.r2.1HG0006330	0	0	0	0.26923	0	0.47067	0	0	0	0.751042	0.797208	0.405562	0	0	0	0	0	0	0	0.252453	0	0	0.273091	0	0	0	0	0.271416	0.533034	0.326171	0	0.647488	0	0.501227	1.06701	0.140686	0	0	0	0	0	0	0.233819	0.381544	0	0	0.54985	0	0
HORVU.MOREX.r2.1HG0006340	0	0	0	0	0	0	0	0	0	0	0	0	0	0	0	0	0	0	0	0	0	0	0	0	0	0	0	0	0	0	0	0	0	0	0	0	0	0	0	0	0	0	0	0	0	0	0	0	0
HORVU.MOREX.r2.1HG0006350	0	0	0	0.954223	3.55947	1.85353	0	0	0	0	0.0224247	0	0	0	0	0	0	0	0.0195423	0	0	0	0	0	0	0.0290559	0	1.01923	3.08122	1.5689	0	0	0	0	0	0	0	0	0	0	0	0	0.0197313	0	0	0	0	0	0
HORVU.MOREX.r2.1HG0006360	0	0	0	0.0326826	0.232744	0.133317	0	0	0	0	0	0	0	0	0.0195027	0	0	0.0240183	0	0	0	0	0	0	0	0	0	0.115318	0.194119	0.257366	0.0199955	0	0	0	0	0	0.0367381	0	0.0202661	0	0	0	0	0	0	0	0	0	0
HORVU.MOREX.r2.1HG0006370	4.04005	4.10571	2.43365	10.1781	10.7158	11.9199	11.0495	10.4879	12.1891	4.28188	4.5841	4.00916	9.40516	8.15163	6.76941	17.1494	15.289	15.773	5.9413	4.16964	4.79614	5.20793	4.33009	3.46403	3.67641	4.46106	2.46547	10.5496	11.0342	12.3546	10.193	10.5873	11.6591	4.10246	4.50371	3.65586	8.1976	7.10546	6.3971	17.8288	15.7357	15.5875	6.05026	4.21985	4.36132	4.96946	4.22799	3.73021	12.8305
HORVU.MOREX.r2.1HG0006380	0	0	0	0	0	0	0	0	0	0	0	0	0.280333	0.129584	0.119797	0	0	0	0	0	0	0	0	0	0	0	0	0	0	0	0	0	0	0	0	0	0.112834	0.261512	0.248972	0	0	0	0	0	0	0	0	0	0
HORVU.MOREX.r2.1HG0006390	22.6204	27.2117	63.4366	48.0487	34.76	48.0168	34.3452	33.9094	35.9756	22.9666	13.5208	21.99	42.3147	53.5889	30.2204	47.5189	31.8749	39.8105	59.8961	52.8394	56.1189	112.387	87.7911	81.7303	21.887	24.0223	60.3702	53.4606	40.0651	46.5183	30.2221	31.8214	31.7002	21.1556	15.6289	24.0775	40.5958	47.3144	32.9476	47.0307	34.1175	38.7877	66.7844	49.023	52.7751	117.176	89.0166	81.806	25.4924
HORVU.MOREX.r2.1HG0006400	25.6572	29.5379	17.5806	26.1105	28.7175	28.8039	41.8862	43.1279	46.9699	21.9346	28.1678	20.0167	40.9941	33.5464	32.9526	68.2061	49.2917	54.1047	22.9878	24.8059	28.7836	26.8639	23.5152	21.668	25.8262	30.3278	18.4024	26.4381	27.2604	29.4995	41.3583	44.5652	46.9108	20.3286	27.6457	19.1975	40.196	33.1575	30.2237	67.9566	50.8457	57.5718	22.1967	26.7654	27.676	26.9719	22.8326	21.915	38.2088
HORVU.MOREX.r2.1HG0006410	0	0	0	0	0	0	0	0	0	0	0	0	0	0	0	0	0	0	0	0	0	0	0	0	0	0	0	0	0	0	0	0	0	0	0	0	0	0	0	0	0	0	0	0	0	0	0	0	0
HORVU.MOREX.r2.1HG0006420	0	0	0	0	0	0	0.0564947	0.0415281	0.161607	0	0	0	1.02442	0.659354	0.3879	0	0	0	0.289551	0.174152	0	0	0	0	0	0	0	0	0	0	0.0852216	0.139582	0.0336093	0	0	0	0.952523	0.831646	0.54704	0	0.0596276	0	0.201622	0.109668	0.0268934	0	0	0	0
HORVU.MOREX.r2.1HG0006430	0	0	0	0	0	0.073685	1.94238	2.37496	1.91445	0	0	0	0.282511	0.204048	0.264092	0	0	0	0.0543816	0.0592836	0.105089	0	0	0.224626	0	0	0	0	0.0625862	0.0382973	1.99206	2.01466	2.21956	0	0	0	0.284275	0.0823572	0.313632	0	0	0	0.137269	0.029866	0.109858	0	0	0.272979	0
HORVU.MOREX.r2.1HG0006440	0	0	0	0.0933621	0	0	0.227194	0	0.129981	0	0.0921504	0	0.104296	0.241054	0.445697	0	0.118988	0	0.240917	0.175089	0.206914	0.0899536	0.0947009	0	0	0	0	0.09412	0.0924211	0.169661	0.11424	0	0.13516	0	0.0462512	0	0	0	0.115785	0	0.239793	0.142429	0	0	0.108152	0	0	0.230348	1.96578
HORVU.MOREX.r2.1HG0006450	0	0	0.0824509	0.19585	0	0.0760858	0.0794325	0.0778522	0.0454444	0	0.257744	0	0.0729288	0.0842784	0	0	0	0	0.0561535	0.244861	0.072342	0.0628999	0.0662194	0.270602	0.0773511	0	0	0.230346	0.0646253	0.0790902	0.0798819	0	0	0	0.0646822	0.0682273	0.146768	0.0850405	0	0	0	0	0.0566966	0.0616781	0.226875	0	0.133328	0.16107	0.572735
HORVU.MOREX.r2.1HG0006460	0	0	0	0	0	0	0	0	0	0	0	0	0	0	0	0	0	0	0	0	0	0	0	0	0	0	0	0	0	0	0	0	0	0	0	0	0	0	0	0	0	0	0	0	0	0	0.709307	0.285631	0
HORVU.MOREX.r2.1HG0006470	0	0	0	0	0	0	0	0	0	0	0	0	0	0	0	0	0	0	0	0	0	0	0.314542	0	0	0	0	0	0	0	0	0	0	0	0	0	0	0	0	0	0	0	0	0	0	0	0.63331	0.382541	1.0882
HORVU.MOREX.r2.1HG0006480	0	0	0	0	0	0	0	0	0	0	0	0	0	0	0	0	0	0	0	0	0	0	0	0.507796	0	0	0	0.432255	0	0	0	0	0	0	0	0	0	0	0	0	0	0	0	0	0	0	0	1.05789	0
HORVU.MOREX.r2.1HG0006490	0	0	0	0	0	0	0	0	0	0	0	0	0	0	0	0	0	0	0	0	0	0	0	0	0	0	0	0	0	0	0	0	0	0	0	0	0	0	0	0	0	0	0	0	0	0	0	0.157517	0.896162
HORVU.MOREX.r2.1HG0006500	0	0	0	0.463076	0	0	0	0	0	0	0	0	0	0	0	0	0	0	0	0	0	0	0	0.548419	0	0	0	0	0	0.280507	0.283315	0	0	0	0	0	0	0	0	0	0	0	0	0	0	0	0	0	0
HORVU.MOREX.r2.1HG0006510	0.0221592	0.0952949	0	0.705271	0.637336	5.68806	0	0	0	0.0174882	0	0.0377744	0	0	0	0	0	0.0552855	0	0	0	0	0	0.245007	0.0445676	0.0481049	0.0246969	0.739437	0.437516	4.8076	0	0	0	0.0350135	0	0.0393108	0	0	0	0	0	0	0	0	0	0	0	0.0696032	0
HORVU.MOREX.r2.1HG0006520	0	0	0	0	0	0	0	0	0	0	0	0	0	0	0	0	0	0	0	0	0	0	0	0	0	0	0	0	0	0	0	0	0	0	0	0	0	0	0	0	0	0	0	0	0	0	0	0	0
HORVU.MOREX.r2.1HG0006530	2.69806	1.74044	2.3137	1.94645	1.96814	5.33771	0	0	0	1.49053	1.58215	1.83974	0.767436	1.40421	1.57145	0.24272	0	0	3.69317	9.01841	7.42229	5.571	3.01961	27.0518	2.78107	1.90358	1.87941	1.84682	2.15351	5.40977	0	0	0	1.75856	2.49574	1.43592	1.02964	1.04404	1.41996	0	0	0	4.67355	9.24887	7.82545	5.51535	2.45529	28.673	0
HORVU.MOREX.r2.1HG0006540	25.1795	27.4795	25.6325	36.5317	41.8245	43.3599	53.9346	59.1447	56.9231	35.6193	42.903	30.1811	47.2965	44.9749	38.3379	68.0784	50.3273	61.7542	34.8218	44.4134	43.2818	56.177	40.7912	55.6484	27.8054	24.2711	23.9331	41.5166	41.0333	41.1641	51.0164	54.8543	57.7125	35.0566	42.3478	30.7625	49.4955	45.1365	41.772	75.4618	48.8131	62.2924	37.1663	44.1398	44.0004	55.4469	40.8455	57.8336	53.9584
HORVU.MOREX.r2.1HG0006550	0	0	0	0	0	0	0	0	0	0	0	0	0	0	0	0	0	0	0	0	0	0	0	0	0	0	0	0	0	0	0	0	0	0	0	0	0	0	0	0	0	0	0	0	0	0	0	0	0
HORVU.MOREX.r2.1HG0006560	0	0	0	0.146132	0.143539	0	0	0	0.101724	0	0	0	0.979476	1.50921	0.479609	0	0	0	0.534206	0.0685129	0	0	0	0	0	0	0	0.147318	0	0.0885189	0.089405	0.0878603	0	0	0	0	1.06772	0.571072	1.08738	0	0	0	0.380734	0.345155	0	0	0	0	0
HORVU.MOREX.r2.1HG0006570	6.05401	6.32798	3.87565	1.42729	1.61226	1.91298	4.51525	5.02114	6.16001	2.52165	4.01498	3.29672	5.81972	4.60645	5.2806	7.66506	4.82046	6.08368	7.24334	9.50227	9.25244	11.0015	11.7992	12.0859	4.81972	4.01577	5.71649	1.36693	2.40194	0.778118	4.97741	6.35026	6.71542	5.24795	4.66669	2.46123	5.13408	4.46218	3.62868	6.4886	4.67399	4.79028	5.88791	7.55143	9.58967	13.6818	9.03637	11.3568	5.25912
HORVU.MOREX.r2.1HG0006580	4.44129	4.61167	4.27246	0.83766	1.74053	1.31421	3.68484	4.41836	4.61998	8.23847	5.27873	5.95326	4.24692	3.99282	3.46056	5.37275	5.2147	4.78269	4.68335	4.68256	7.17595	14.3722	12.2222	13.2017	4.46627	6.01564	4.86531	1.59148	1.56276	1.56126	4.41529	4.53271	4.99064	7.1376	5.68195	5.75768	4.8891	5.91749	4.63485	4.6228	4.05468	5.79967	3.44156	4.44403	6.68054	13.9054	11.1857	12.2016	10.7406
HORVU.MOREX.r2.1HG0006590	0	0	0	9.3324	8.12248	8.67378	0.57494	1.127	0.986792	0	0	0	8.70979	9.30272	11.1379	1.6695	8.88278	5.72976	8.43372	13.8463	9.42513	0	0	0.839417	0	0	0	8.45544	9.23834	9.01629	0.722741	2.13076	0.684076	0	0.234088	0	7.0379	10.0024	7.91121	3.69214	4.24776	2.88345	8.82308	8.3706	5.88435	0	0.12063	0.14573	0
HORVU.MOREX.r2.1HG0006600	0	0	0	0.145927	0	0	0	0	0	0	0	0	0.163017	0	0.174159	0	0.278971	0	0	0.136834	0	0	0	0	0	0	0	0.588448	0	0	0	0	0	0	0	0	0	0	0.180975	0	0	0	0.126734	0.0689344	0.0845221	0	0	0	0
HORVU.MOREX.r2.1HG0006610	0	0	0	0	0.0363952	0	0	0.0441864	0	0	0	0	0	0	0	0	0	0	0	0	0	0	0	0	0	0	0	0	0	0	0	0	0	0	0	0	0	0	0	0	0	0	0	0	0	0	0	0	0
HORVU.MOREX.r2.1HG0006620	42.0254	47.4342	31.8037	21.2435	22.0381	21.454	44.4531	47.4868	49.8305	41.7775	40.9027	39.6393	48.7197	48.1383	44.7041	54.2885	52.3703	53.9301	49.7464	53.8929	59.886	110.85	82.4033	70.1056	41.6218	49.5157	32.1367	21.6882	20.84	19.0433	43.6445	48.0996	47.1412	41.3296	39.2864	39.7816	49.9726	47.9287	44.8769	56.2033	51.3977	52.9548	49.0941	53.6839	58.8368	107.404	82.3477	69.8192	23.4148
HORVU.MOREX.r2.1HG0006630	0	0	0	5.37627	4.96402	7.95768	0	0	0	0	0	0	0	0	0	0	0	0	0	0	0	0	0	0	0	0	0	6.99169	6.65261	9.70484	0	0	0	0	0	0	0	0	0	0	0	0	0	0	0.124559	0.103591	0	0	0
HORVU.MOREX.r2.1HG0006640	0	0	0	0	0	0	0	0	0	0	0	0	0.0484977	0	0	0	0	0	0	0	0	0	0	0	0	0	0	0	0	0	0	0	0	0	0	0	0	0	0	0	0	0	0	0	0	0	0	0	0
HORVU.MOREX.r2.1HG0006650	0	0	0	0	0	0	0	0	0	0	0	0	2.67173	2.14784	2.48203	0	0	0.30567	2.14661	1.17005	0	0	0	0	0	0	0	0	0	0	0	0	0	0	0	0	1.98709	2.97998	4.77147	0.295452	0	0.317266	1.71584	1.47363	0.120457	0	0	0	0
HORVU.MOREX.r2.1HG0006660	0.580892	0.451048	0.276744	1.47907	1.39901	1.72381	3.29933	3.16836	3.47011	0.534851	0.811039	0.385092	0.887339	0.919352	0.588405	1.97417	2.09448	2.45573	0.494753	0.102733	0.485627	1.3459	0.777922	0.940704	0.454346	0.525436	0.431612	1.29779	1.16591	1.32732	3.01636	2.60195	2.81534	0.382442	0.651311	0.343504	0.831302	1.0347	0.611435	1.9456	2.00496	1.9639	0.380601	0.310531	0.190375	1.42494	1.23066	0.675783	9.13124
HORVU.MOREX.r2.1HG0006670	0	0	0	0	0	0	0	0	0	0	0	0	0	0	0	0	0	0	0	0	0	0	0	0	0	0	0	0	0	0	0	0	0	0	0	0	0	0	0	0	0	0	0	0	0	0	0	0	0
HORVU.MOREX.r2.1HG0006680	3.23798	2.08116	1.09408	1.40396	1.203	1.11406	6.86936	7.44515	4.94895	1.13884	1.38574	1.67992	3.13678	3.2393	1.92514	2.6174	0.875623	2.98554	1.54164	1.84867	2.74742	2.07223	1.9392	0.955174	3.32698	2.10114	1.09833	1.83696	1.24196	1.19424	6.72547	5.0288	5.53537	0.750763	1.27265	1.40484	3.79435	4.74725	1.51889	1.86724	1.26592	2.64309	2.15324	1.43932	2.07622	2.30228	2.22675	0.884408	7.5475
HORVU.MOREX.r2.1HG0006690	0	0	0	0	0	0	0	0	0	0	0	0	0	0	0	0	0	0	0	0	0	0	0	0	0	0	0	0	0	0	0	0	0	0	0	0.259264	0	0	0	0	0	0	0	0	0	0	0	0	0
HORVU.MOREX.r2.1HG0006700	0	0	0	0	0	0	0	0	0	0	0	0	0	0	0	0	0	0	0	0	0	0	0	0	0	0	0	0	0	0	0	0	0	0	0	0	0	0	0	0	0	0	0	0	0	0	0	0	0
HORVU.MOREX.r2.1HG0006710	0	0	0	0	0.304593	0	0	0	0	0	0	0	0	0	0	0	0	0	0	0	0	0	0	0	0.367418	0	0	0	0	0	0	0	0	0	0	0	0	0	0	0	0	0	0	0	0	0	0	0	0
HORVU.MOREX.r2.1HG0006720	205.517	239.626	196.182	63.9116	86.3997	57.1694	19.096	23.1282	42.7033	122.52	385.561	115.602	7.59963	3.62078	3.34732	5.31314	2.9661	6.22738	7.44275	6.32304	9.65455	20.4111	81.4135	58.9409	217.067	227.045	191.283	63.107	86.0107	58.1979	18.6929	23.7518	43.0227	120.54	372.962	122.923	9.65948	5.20822	2.14621	6.44308	2.14578	9.83197	6.47823	8.85155	8.84839	22.3065	81.8993	56.2428	8.58591
HORVU.MOREX.r2.1HG0006730	0	0	0	0	0	0	0	0	0	0	0	0	0	0	0	0	0	0	0	0	0	0	0	0	0	0	0	0	0	0	0	0	0	0	0	0	0	0	0	0	0	0	0	0	0	0	0	0	0
HORVU.MOREX.r2.1HG0006740	0	0	0.51706	0	0	0	0	0	0	0	0	0	0	0	0.122151	0	0	0	0	0	0	0.197226	0.207635	0	0	0	0	0	0	0	0	0	0	0	0	0	0	0	0	0	0	0	0	0	0	0	0	0	0
HORVU.MOREX.r2.1HG0006750	0	0.588227	0	0.174137	0.114031	0.0676506	0	0.276885	0.242437	0.161924	0.630216	0.174877	0.0648437	0.14987	0.138551	0.0820334	0.147956	0.17063	0.0499281	0	0	0.16778	0.0588781	0.0687434	0.137551	0	0	0.468136	0.229843	0.210966	0.213078	0.279195	0	0.324192	0.46009	0	0	0.0756126	0.143974	0.164926	0.0745429	0	0.100822	0.109681	0.201723	0.0559216	0	0.358033	0.203696
HORVU.MOREX.r2.1HG0006760	0	0	0	0	0	0	0	0	0	0	0	0	0	0	0	0	0	0	0	0	0	0	0	0	0	0	0	0	0	0	0	0	0	0	0	0	0	0	0	0	0	0	0	0	0	0	0	0	0
HORVU.MOREX.r2.1HG0006770	0	0	0	0	0	0	0	0	0	0	0	0	0	0	0	0	0	0	0	0	0	0	0	0	0	0	0	0	0	0	0	0	0	0	0	0	0	0	0	0	0	0	0	0	0	0	0	0	0
HORVU.MOREX.r2.1HG0006780	0	0	0.224943	0	0	0	0	0	0	0	0	0	0	0	0	0	0	0	0.153198	0	0	0.858019	1.35495	4.53501	0	0	0.233882	0	0	0	0	0	0	0	0.176466	0	0	0	0	0	0	0	0	0	0	0.686354	2.45529	4.17461	0
HORVU.MOREX.r2.1HG0006790	0	0	0	0	0	0	0.169032	0	0	0	0	0	0	0	0	0	0	0	0.238989	0	0	1.33851	0.704575	2.79694	0	0.177667	0.364856	0	0	0	0	0	0	0	0	0	0	0	0	0	0	0	0	0	0	1.20455	0.851168	1.88516	0
HORVU.MOREX.r2.1HG0006800	0.412183	0.258502	0.810022	0	0	0	0	0.0695311	0	0.108432	0.172647	0	0.065134	0.225811	0	0	0	0	0	0.0546723	0.12922	0.505593	0.857554	1.96796	0.207251	0.410116	0.0765646	0	0	0	0	0	0.0844089	0.217095	0	0	0	0	0	0	0	0	0.0506367	0.110172	0.067542	0.870666	1.13124	1.83414	0
HORVU.MOREX.r2.1HG0006810	0	0	0	0	0	0	0	0	0	0	0	0	0.144231	0	0.0513629	0	0	0	0	0.08071	0	0	0	0	0	0	0	0	0	0	0	0	0	0	0	0	0	0.0560614	0.0533732	0	0	0	0.0373762	0	0	0	0	0	0
HORVU.MOREX.r2.1HG0006820	6.39622	5.64872	4.26069	0.348987	0.304706	0.225964	0.0943612	0.23121	0.0539852	0.955503	1.4161	0.778824	2.33915	1.12633	1.55032	0.438407	0.247097	0.512939	1.2174	1.05444	0.730474	1.28894	1.78962	1.26287	7.35109	5.52938	4.60822	0.234547	0.134349	0.211398	0.142343	0.139883	0.0280682	1.11895	1.34468	1.09418	2.9204	1.64163	1.10606	0.358071	0.373477	0.591553	1.21234	0.824288	0.898382	1.41958	1.44528	1.96125	0
HORVU.MOREX.r2.1HG0006830	0	0	0	0	0	0	0	0	0	0	0	0	0	0	0	0	0	0	0	0	0	0	0	0	0	0	0	0	0	0	0	0	0	0	0	0	0	0	0	0	0	0	0	0	0	0	0	0	0
HORVU.MOREX.r2.1HG0006840	0	0	0	0	0	0	0	0	0	0	0	0	0	0	0	0	0	0	0	0	0	0	0	0	0	0	0.34035	0	0	0	0	0	0	0	0	0	0	0	0	0	0	0	0	0	0	0	0	0	0
HORVU.MOREX.r2.1HG0006850	0	0.611035	0	0	0	0	0.293459	0.14381	0	0	0	0	0	0.311362	0	0.170428	0	0	0.103728	0.226156	0	0.11619	0	0	0.571539	0.30845	0	0	0	0	0	0	0	0.336762	0.238965	0	0.135557	0	0	0.171321	0.154866	0	0.209463	0.227866	0	0.11618	0.246287	0.297532	0
HORVU.MOREX.r2.1HG0006860	0	0.439945	0	0	0	0	0	0	0	0	0	0	0	0	0	0	0	0	0	0	0	0	0	0	0.411508	0	0.912139	0	0	0	0	0	0	0	0	0	0	0	0	0	0	0	0	0	0	0	0	0	0
HORVU.MOREX.r2.1HG0006870	0	0.165393	0.329804	0	0	0	0	0	0	0.121409	0	0	0	0	0	0	0	0	0	0	0	0	0	0	0	0.166981	0	0	0	0	0	0	0	0	0	0	0	0	0	0	0	0	0	0	0	0	0	0	0
HORVU.MOREX.r2.1HG0006880	0	0.136629	0.544893	0	0	0	0	0	0	0	0	0	0	0	0	0	0	0	0	0	0	0	0	0	0	0.413822	0.283273	0	0	0	0	0	0	0	0	0	0	0	0	0	0	0	0	0	0	0	0	0	0
HORVU.MOREX.r2.1HG0006890	0	0	0	0.0654144	0.128507	0.228716	0.175103	0.0936103	0.273214	0	0	0	0	0	0.0312279	0.184894	0.083369	0.153833	0	0	0	0	0	0	0.0310026	0	0	0.131891	0.220167	0.221898	0.032017	0.0629276	0.340921	0	0	0	0.0294127	0	0.0324502	0.241622	0.168012	0.099793	0	0.0247208	0.0606216	0	0	0	1.79052
HORVU.MOREX.r2.1HG0006900	0.102387	0.110078	0.219502	5.53258	5.87542	6.85318	4.47604	4.47335	4.27473	0.0538695	0.257314	0.0290895	0.355946	0.149578	0.881544	5.36273	4.87303	3.66142	0.336359	0.135807	0.224689	0.0279089	0.0293818	0	0.0343209	0.222269	0.133131	6.01552	5.92127	6.22893	4.99758	5.36405	5.43053	0	0.157848	0.0302727	0.39073	0.301862	0.62866	7.05745	4.96605	3.57936	0.201252	0.191567	0	0.0558128	0	0.0357336	19.8217
HORVU.MOREX.r2.1HG0006910	0	0	0	0	0	0	0.102073	0	0	0	0	0	0	0	0	0	0	0	0	0	0	0	0	0	0	0	0	0	0	0	0	0	0	0	0	0	0	0	0	0	0	0	0	0	0	0	0	0	0
HORVU.MOREX.r2.1HG0006920	0	0	0	0	0	0	0	0	0	0	0	0	0	0	0	0	0	0	0	0	0	0	0	0	0	0	0	0	0	0	0	0	0	0	0	0	0	0	0	0	0	0	0	0	0	0	0	0	0
HORVU.MOREX.r2.1HG0006930	0	0	0	0	0	0	0	0	0	0	0	0	0	0	0	0	0	0	0	0	0	0	0	0	0	0	0	0	0	0	0	0	0	0	0	0	0	0	0	0	0	0	0	0	0	0	0	0	0
HORVU.MOREX.r2.1HG0006940	0	0	0	0	0	0	0	0	0	0	0	0	0	0	0	0	0	0	0	0	0	0	0	0	0	0	0	0	0	0	0	0	0	0	0	0	0	0	0	0	0	0	0	0	0	0	0	0	0
HORVU.MOREX.r2.1HG0006950	0	0	0	0	0	0	0	0	0	0	0	0	0	0	0	0	0	0	0	0	0	0	0	0	0	0	0	0	0	0	0	0	0	0	0	0	0	0	0	0	0	0	0	0	0	0	0	0	0
HORVU.MOREX.r2.1HG0006960	0	0	0	0	0	0	0	0	0	0	0	0	0.10237	0	0	0	0	0	0.0788223	0	0	0	0	0	0	0	0	0	0	0	0	0	0	0	0	0	0	0	0.227294	0	0	0	0.0795847	0	0	0	0	0	0
HORVU.MOREX.r2.1HG0006970	0.132955	0.238237	0.071259	0.0282109	0.0831308	0.0657579	0.148742	0.257924	0.209471	0.375995	0.306292	0.339969	0.178583	0.212445	0.162732	0.159476	0.0838927	0.179678	0.250745	0.132265	0.213618	0.190267	0.133539	0.189323	0.155987	0.144315	0.148181	0.0473998	0.0651619	0.0455697	0.155337	0.293999	0.19059	0.227588	0.260877	0.324314	0.21141	0.281739	0.21575	0.307264	0.108686	0.172148	0.220503	0.350931	0.206972	0.172131	0.134435	0.243611	0.428993
HORVU.MOREX.r2.1HG0006980	0	0	0	0	0	0	0	0.270898	0.210841	0	0.597906	0	0.676712	0.586519	0	0	0	0.445177	0.390789	0.781027	0.167817	0	0	0.358705	0	0	0.198868	0	0	0	0	0.364212	0.657727	0.14097	0.450143	0	0.170234	0.591823	0	0	0	0.462065	0.131523	0.858473	0.175433	0.21885	0	0.186823	2.12578
HORVU.MOREX.r2.1HG0006990	0.193936	0.104252	0.155914	0	0	0	0.100138	0.343509	0.5729	0.0765279	0	0	0.459694	0.531233	0.736668	0.116311	0.104889	0	0.212372	0.308687	0.455995	0	0	0.0974679	0.195027	0	0	0	0	0	0.100704	0.296893	0.357438	0.0766093	0.244627	0.0860117	0.832615	0	0.663434	0.233841	0.211381	0.125553	0.571803	0.155511	0.476689	0.0792886	0	0.101528	3.03251
HORVU.MOREX.r2.1HG0007000	0	0	0	0	0	0	1.02237	0	0	0	0	0	0.469332	1.26553	0	0	0	0	0.240917	0.262633	0.620741	0	0	0.331705	0	0	0	0	0	0	0	0	0.40548	0.260719	0.555015	0.146359	0.629684	0.547277	0	0.994766	0	0	0.486494	0.264619	0.162228	0	0	0	1.96578
HORVU.MOREX.r2.1HG0007010	0.783498	0.997524	1.03877	0.244993	0.532859	0.163161	0.894276	1.52341	2.04651	2.19674	0.759985	0.31633	1.32933	0.994015	1.83788	2.07743	4.52744	3.00932	2.31804	1.50963	1.06654	0.876753	0.710018	1.61652	0.912312	0.73854	0.413634	0.282265	0.675603	0.424011	1.0064	1.24153	1.95072	1.5475	1.14433	0.329196	1.25894	0.82064	2.27876	2.18775	4.04515	2.50946	2.44685	1.75251	1.27712	0.859816	0.661178	1.12257	3.1319
HORVU.MOREX.r2.1HG0007020	17.9705	25.6811	23.9402	0.376598	0	0	0	0	0.349538	30.2326	19.0192	27.1043	7.08183	5.0238	3.37092	0	0	0	4.31908	4.11985	3.19943	17.5377	23.3656	6.46705	23.0544	25.7671	22.9958	0	0	0	0.307209	0	0	26.1165	22.0769	25.058	9.45436	5.23276	3.34717	0	0	0	2.72554	2.54991	3.56276	14.2708	23.7789	6.58156	0
HORVU.MOREX.r2.1HG0007030	0	0	0	0	0	0	0	0	0	0	0	0	0	0	0	0	0	0	0	0	0	0	0.308123	0	0	0	0	0.153117	0	0	0	0	0	0	0	0	0	0	0	0	0	0	0	0	0	0	0	0	0
HORVU.MOREX.r2.1HG0007040	0	0.0878134	0	2.01036	1.46399	2.84798	0	0	0	0	0	0	0	0	0	0	0	0	0	0	0	0	0.193371	0	0.102672	0.310297	0.182064	2.35864	1.7156	2.89745	0	0	0	0	0	0	0	0	0	0	0	0	0	0	0	0	0.0353945	0.0427591	0
HORVU.MOREX.r2.1HG0007050	0	0	0.0388062	0.122904	0.0603617	0.0716207	0	0	0	0	0.0606546	0	0.0343245	0	0	0	0	0	0	0	0	0	0.0311667	0	0	0.0392954	0	0.0309755	0.0304164	0.0930611	0	0	0	0	0.0608863	0	0	0	0	0	0	0	0	0	0	0	0.062752	0.0379044	0.862599
HORVU.MOREX.r2.1HG0007060	0	0	0	0	0	0	0	0	0	0	0	0	0	0	0	0	0	0	0	0	0	0	0	0	0	0	0	0	0	0	0	0	0	0	0	0	0	0	0	0	0	0	0	0	0	0	0	0	0
HORVU.MOREX.r2.1HG0007070	3.6115	4.29151	2.49203	7.29692	8.00852	7.11589	15.0541	16.2493	16.8279	5.41195	6.896	5.65797	14.5424	14.6588	13.0333	16.9243	21.2565	20.1732	8.50737	9.83278	9.72233	9.29034	6.93581	10.3906	3.91119	5.30082	2.90068	7.08093	7.48136	7.02102	15.6859	18.1457	18.271	4.55134	6.97153	4.72085	14.2147	15.6804	13.7281	17.5595	23.1879	20.6734	8.04001	9.13333	11.4574	10.0786	7.10912	9.55278	17.3324
HORVU.MOREX.r2.1HG0007080	0	0	0	0	0	0	0	0	0	0	0	0	0	0	0	0	0	0	0	0	0	0	0	0	0	0	0	0	0	0	0	0	0	0	0	0	0	0	0	0	0	0	0	0	0	0	0	0	0
HORVU.MOREX.r2.1HG0007090	5.51501	1.99392	0.523158	0.552304	1.5597	2.15638	0.420005	0.790365	1.53786	0.231105	4.42923	0.318925	0.0925479	0	0.0329577	0.351245	0.844676	0.162354	0.0712597	0.207155	0.122404	0	0	0	5.44787	1.97774	0.634605	0.765583	1.06614	2.57608	0.608229	0.996201	0.839548	0.154234	5.07545	0.404048	0	0	0.0684954	0.372701	0.886592	0.126385	0.047966	0.234812	0.159949	0	0	0	0
HORVU.MOREX.r2.1HG0007100	0	0	0	0	0	0	0	0	0	0	0	0	0	0	0	0	0	0	0	0	0	0	0	0	0	0	0	0	0	0	0	0	0	0	0	0	0	0	0	0	0	0	0	0	0	0	0	0	0
HORVU.MOREX.r2.1HG0007110	181.904	261.359	143.324	52.0433	36.7067	29.2202	0	0	0	5.30066	65.4861	3.49844	0.412746	0.27256	0	0	0.269078	0	1.08962	0.494931	0.116979	10.9847	35.7641	8.75137	191.495	251.11	141.534	47.5704	37.4634	31.4611	0	0.126939	0	6.19069	60.5067	4.35784	0.593319	0.275025	0.392755	0	0	0	0.916797	0.598409	0.244575	10.2718	35.088	7.48805	0
HORVU.MOREX.r2.1HG0007120	6.30961	9.84607	5.84414	6.70697	6.20494	5.21119	0.632606	1.08504	1.19434	0.725182	6.51729	0.339385	0.464648	1.10748	0.806659	0.330651	0.132525	0.764176	1.18511	4.36332	2.13171	0.300564	1.47665	0.862036	6.62232	9.20918	6.62257	6.34211	6.81952	6.48777	0.699804	0.937791	1.35484	0.992137	5.51193	0.244515	0.730546	0.846586	0.644793	0.221589	0.200306	0.515557	1.46749	3.48758	2.71027	0.250447	1.24766	0.897942	0.729809
HORVU.MOREX.r2.1HG0007130	2.72521	5.79139	3.13964	1.14568	0.870555	1.10852	0.644392	0.966691	0.827615	0.281407	1.10948	0.238794	1.13497	1.11625	0.928752	0.672095	0.70252	0.746641	0.715852	0.658762	1.13781	0.333239	0.548165	0.358407	3.12473	5.28026	3.00892	1.1114	0.791754	0.890405	0.687714	0.831793	0.751064	0.392376	1.28506	0.169436	0.753269	0.689887	0.991911	0.414582	0.652366	0.643056	0.835417	0.867972	1.12684	0.354035	0.893991	0.653336	0.227573
HORVU.MOREX.r2.1HG0007140	0.492228	1.08487	0.369343	0.0835542	0.164143	0.04869	1.09288	1.29533	1.27958	0.077694	0.536054	0.293683	2.80019	2.21124	2.19382	0.649458	0.532438	0.368422	1.61706	2.21332	2.45359	0.362267	0.339009	0.940053	0.445498	0.828141	0.65832	0.0421163	0.124068	0.101225	1.17574	1.20567	1.20961	0.0777766	0.848545	0.305628	3.24032	2.28566	2.07244	0.415457	1.01936	0.350532	2.2495	1.95377	3.09729	0.523228	0.298626	0.798828	0.586422
HORVU.MOREX.r2.1HG0007150	0	0	0	0	0	0	0	0	0	0	0	0	0	0	0	0	0	0	0	0	0	0	0	0	0	0	0	0	0	0	0	0	0	0	0	0	0	0	0	0	0	0	0	0	0	0	0	0	0
HORVU.MOREX.r2.1HG0007160	0	0	0	0	0	0	0	0	0	0	0	0	0	0	0	0	0	0	0	0	0	0	0	0	0	0	0	0	0	0	0	0	0	0	0	0	0	0	0	0	0	0	0	0	0	0	0	0	0
HORVU.MOREX.r2.1HG0007170	0.629548	0	0	0	0	0	0	0	0	0	0	0	0	0	0	0	0	0	0	0	0	0	0	0	0	0	0	0	0	0	0	0	0	0	0	0	0	0	0	0	0	0	0	0	0	0	0	0	0
HORVU.MOREX.r2.1HG0007180	0	0	0	0	0	0	0	0	0.589668	0	0	0	0	0	0	0	0	0	0	0	0	0	0	0	0	0	0	0	0	0	0	0	0	0	0	0	0	0	0	0	0	0	0	0	0	0	0	0	0
HORVU.MOREX.r2.1HG0007190	0	0	0	0	0	0	0	0	0	0	0	0	0	0	0	0	0	0	0	0	0	0	0	0	0	0	0	0	0	0	0	0	0	0	0	0	0	0	0	0	0	0	0	0	0	0	0	0	0
HORVU.MOREX.r2.1HG0007200	0	0.141008	0	0	0	0	0	0	0	0	0	0	0	0	0	0	0	0	0	0	0	0	0	0	0	0	0	0.11222	0	0	0	0	0	0	0	0	0	0	0	0	0	0	0	0	0	0	0	0	0
HORVU.MOREX.r2.1HG0007210	0	0	0	0	0	0	0.370685	0	0	0	0	0	0	0	0	0	0	0	0	0	0	0	0	0	0	0	0	0	0	0	0	0	0	0	0	0	0	0	0	0	0	0	0	0	0	0	0	0	0
HORVU.MOREX.r2.1HG0007220	2.20083	4.66718	2.48899	0.891116	0.269324	0.39945	0.166808	0.122617	0.14315	0.0318699	0.270631	0.0688388	0.153151	0	0.0818089	0.0968749	0.043681	0	0.0589612	0.0642759	0.0759591	0.0990674	0.93866	0.0405902	2.45686	4.31749	2.43037	0.483727	0.271426	0.415224	0	0.0412134	0	0.0319038	0.322602	0.0358194	0	0	0.255033	0	0	0.0522863	0	0.097143	0.0794063	0.0330195	1.04996	0	0
HORVU.MOREX.r2.1HG0007230	1.77916	2.67793	1.71641	1.66103	2.07653	2.28787	0	0.720302	0.420459	0	1.63948	0.151645	0.168688	0.389879	0	0	0	0.221943	0.909198	0.707967	0.836651	0.29098	0.153168	0.71533	2.50483	2.89675	2.57778	1.82675	1.94325	2.19527	0	0.363156	0.218607	0.140561	1.94497	0	0.169741	0.196702	0	0	0	0	0.655709	0.570657	0.524772	0	0.154197	0.186281	1.05981
HORVU.MOREX.r2.1HG0007240	0	0	0	0	0	0	0	0	0	0	0	0	0	0	0	0	0.263472	0	0.177819	0.193848	0	0	0	0	0	0	0	0	0	0	0	0	0	0	0.204827	0.216053	0	0	0	0	0	0	0	0	0	0	0	0	0
HORVU.MOREX.r2.1HG0007250	0.149345	0	0	0.253509	0.124505	0	0.308453	0	0.17647	0.353593	0	0.254586	0	0	0	0	0.161545	0.372605	0.218056	0	0	0	0	0	0	0	0	0	0	0	0	0.15242	0.734008	0.471958	0	0	0	0	0	0	0.162779	0.38674	0	0	0	0.122116	0	0	0.889621
HORVU.MOREX.r2.1HG0007260	0.411952	0.147633	0.147194	0.116546	0.228956	0.135831	0.567222	0.138984	0	0.541859	0.6902	0.117041	0.130195	0.300913	0	0.329418	0.148535	0.342597	0.100247	0.218567	0.774885	0.224582	0	0	0.41427	1.1924	0.306087	0.352476	0.115371	0	0.142608	0.140144	0.168723	0.976383	0.692837	0.243604	0	0.455452	0	0.331144	0.299339	0.711187	0.404867	0.22022	0.675042	0	0	0.287548	0.817974
HORVU.MOREX.r2.1HG0007270	0	0	0	0	0	0	0	0	0	0	0	0	0	0	0	0	0	0	0	0	0	0	0	0	0	0	0	0	0	0	0	0	0	0	0	0	0	0	0	0	0	0	0	0	0	0	0	0	0
HORVU.MOREX.r2.1HG0007280	0	0	0	0	0	0	0	0	0	0	0	0	0	0	0	0	0	0	0	0	0	0	0	0	0	0	0	0	0	0	0	0	0	0	0	0	0	0	0	0	0	0	0	0	0	0	0	0	0
HORVU.MOREX.r2.1HG0007290	0	0	0	0	0	0	0	0	0	0	0.0469803	0	0.0797586	0.0307237	0.0284033	0	0	0	0.0307061	0	0	0	0	0	0	0	0	0	0	0	0	0.0286178	0	0	0	0	0.214018	0.062003	0.0590299	0	0.0305629	0	0	0.0224848	0.0275691	0	0	0	0
HORVU.MOREX.r2.1HG0007300	0	0	0	0	0	0	0.170912	0.083756	0.0488906	0	0.0693224	0	0.0784593	0.181339	0.0838217	0	0	0	0	0.0329287	0	0	0	0	0	0	0	0	0	0	0	0.0844549	0.0508388	0	0	0	0.138161	0	0	0	0	0	0	0	0	0	0	0	0
HORVU.MOREX.r2.1HG0007310	0	0	0	0	0	0	0	0	0	0	0	0	0	0	0	0	0	0	0	0	0	0	0	0	0	0	0	0	0	0	0	0	0	0	0	0	0	0	0	0	0	0	0	0	0	0	0	0	0
HORVU.MOREX.r2.1HG0007320	0	0	0	0	0	0	0	0	0	0	0	0	0	0	0	0	0	0	0	0	0	0	0	0	0	0	0	0	0	0	0	0	0	0	0	0	0	0	0	0	0	0	0	0	0	0	0	0	0
HORVU.MOREX.r2.1HG0007330	13.9502	19.7044	20.5741	5.0218	4.93269	4.56801	11.2269	11.7825	14.8924	23.0442	23.7757	25.8717	12.8618	11.5428	10.9147	11.3092	13.5808	11.6416	9.65743	9.76228	12.9392	19.3932	15.1572	25.2398	15.8669	17.074	21.3917	4.56866	5.05202	4.6	10.9907	11.5372	14.0081	24.3989	22.653	24.7906	12.5749	12.3386	10.8356	11.2524	14.5234	11.5849	10.1409	11.7262	10.9725	16.8741	18.5109	23.672	13.0379
HORVU.MOREX.r2.1HG0007340	3.96209	5.74723	7.82	3.41613	1.83505	2.05291	5.97501	5.91979	6.91108	6.10491	4.10938	5.84284	5.4858	7.09752	5.2237	3.47003	4.96602	3.84421	6.06043	5.2053	5.44166	6.83998	5.57668	7.5225	3.92113	5.80241	6.37843	2.42147	2.1664	2.19864	7.57634	4.30039	6.80011	7.05544	4.86548	6.69411	6.96007	6.11873	5.75914	3.41237	5.82652	4.72291	5.09921	6.55583	6.9871	7.35361	5.99568	10.4039	12.9246
HORVU.MOREX.r2.1HG0007350	0	0	0	0	0	0	0	0	0	0	0	0	0	0	0	0	0	0	0	0	0	0	0	0	0	0	0	0	0	0	0	0	0	0	0	0	0	0	0	0	0	0	0	0	0	0	0	0	0
HORVU.MOREX.r2.1HG0007360	0	0	0	0	0	0	0	0	0	0	0	0	0	0	0	0	0	0	0	0	0	0	0	0	0	0	0	0	0	0	0	0	0	0	0	0	0	0	0	0	0	0	0	0	0	0	0	0	0
HORVU.MOREX.r2.1HG0007370	0	0	0	0	0	0	0	0	0	0	0	0	0	0	0	0	0	0	0	0	0	0	0	0	0.215449	0	0	0	0	0	0	0	0	0	0	0	0	0	0	0	0	0	0	0	0	0	0	0	0
HORVU.MOREX.r2.1HG0007380	0	0	0	0	0	0	0	0	0	0	0	0	0	0	0	0	0	0	0	0	0	0	0	0	0	0	0	0	0	0	0	0	0	0	0	0	0	0	0	0	0	0	0	0	0	0	0	0	0
HORVU.MOREX.r2.1HG0007390	0	0	0	0	0	0	0	0	0	0	0	0	0	0	0	0	0	0	0	0	0	0	0	0	0	0	0	0	0	0	0	0	0	0	0	0	0	0	0	0	0	0	0	0	0	0	0	0	0
HORVU.MOREX.r2.1HG0007400	0	0	0	0	0	0	0	0	0	0	0	0	0	0	0	0	0	0	0	0	0	0	0	0	0	0	0	0	0	0	0	0	0	0	0	0	0	0	0	0	0	0	0	0	0	0	0	0	0
HORVU.MOREX.r2.1HG0007410	1.49429	6.179	2.58748	59.608	73.4993	69.6988	0.712215	0.930727	1.76569	0	0	0	7.41088	6.42315	14.2047	0.275749	0	0	3.69225	1.18923	1.83781	1.78593	21.9685	18.8327	3.00539	4.24206	4.0995	59.4035	66.6367	84.0338	0.596871	1.17312	2.11852	0	0	0	6.03152	8.2604	17.7854	0	0	0	4.06687	0.184341	1.58218	2.63167	23.0126	17.5711	0
HORVU.MOREX.r2.1HG0007420	0	0	0	0	0	0	0	0	0	0	0	0	0	0	0	0	0	0	0	0	0	0	0	0	0	0	0	0	0	0	0	0	0	0	0	0	0	0	0	0	0	0	0	0	0	0	0	0	0
HORVU.MOREX.r2.1HG0007430	0	0	0	0	0	0	0	0	0	0.0263846	0	0	0	0	0	0	0	0	0	0	0	0	0	0	0	0	0	0	0	0	0	0	0	0	0	0	0	0	0	0	0	0	0	0	0	0	0	0	0.0995736
HORVU.MOREX.r2.1HG0007440	0	0	0	0	0	0	0	0	0	0	0	0	0	0	0	0	0	0	0	0	0	0	0	0	0	0	0	0	0	0	0	0	0	0	0	0	0	0	0	0	0	0	0	0	0	0	0	0	0
HORVU.MOREX.r2.1HG0007450	0	0	0	0	0	0	0	0	0	0	0	0	0	0	0	0	0	0	0	0	0	0	0	0	0	0	0	0	0	0	0	0	0	0	0	0	0	0	0	0	0	0	0	0	0	0	0	0	0
HORVU.MOREX.r2.1HG0007460	0	0	0	0	0	0	0	0	0	0	0	0	0	0	0	0	0	0	0	0	0	0	0	0	0	0	0	0	0	0	0	0	0	0	0	0	0	0	0	0	0	0	0	0	0	0	0	0	0
HORVU.MOREX.r2.1HG0007470	0	0	0	0	0	0	0	0	0	0	0	0	0	0	0	0	0	0	0	0	0	0	0	0	0	0	0	0	0	0	0	0	0	0	0	0	0	0	0	0	0	0	0	0	0	0	0	0	0
HORVU.MOREX.r2.1HG0007480	0	0	0	0	0	0	0	0	0	0	0	0	0	0	0	0	0	0	0	0	0	0	0	0	0	0	0	0	0	0	0	0	0	0	0	0	0	0	0	0	0	0	0	0	0	0	0	0	0
HORVU.MOREX.r2.1HG0007490	0	0	0	0	0	0	0	0	0	0	0	0	0	0	0	0	0	0	0	0	0	0	0	0	0	0	0	0	0	0	0	0	0	0	0	0	0	0	0	0	0	0	0	0	0	0	0	0	0
HORVU.MOREX.r2.1HG0007500	0	0	0	0	0	0	0	0	0	0	0	0	0	0	0	0	0	0	0	0	0	0	0	0	0	0	0	0	0	0	0	0	0	0	0	0	0	0	0	0	0	0	0	0	0	0	0	0	0
HORVU.MOREX.r2.1HG0007510	0	0	0	0	0	0	0	0	0	0	0	0	0	0	0	0	0	0	0	0	0	0	0	0	0	0	0	0	0	0	0	0	0	0	0	0	0	0	0	0	0	0	0	0	0	0	0	0	0
HORVU.MOREX.r2.1HG0007520	21.9198	35.4856	21.9129	0	0	0	0.0274879	0	0	10.9447	13.457	10.7652	0	0	0	0	0	0	0.0388642	0.0529594	0.0500684	1.33866	4.20499	1.75246	22.177	34.9595	22.4129	0	0	0	0.0276434	0	0	11.6503	12.5124	10.9434	0	0.0294286	0	0	0	0	0.0784804	0.0426879	0.0261703	1.53442	4.29091	2.29923	0
HORVU.MOREX.r2.1HG0007530	0	0	0	1.70192	0.93503	1.46244	0	0	0	0	0	0	0	0	0	0	0	0	0	0	0	0	0.0146299	0	0.0170892	0.0368911	0.0757591	2.29734	1.45632	2.28902	0	0	0	0	0	0	0	0	0	0	0	0	0	0	0	0	0	0	0
HORVU.MOREX.r2.1HG0007540	0	0	0	0.0306177	0.120298	0.0356841	0	0	0	0	0.090661	0	0	0	0	0	0	0	0	0	0.0339282	0	0.0621135	0	0	0	0	0	0.151546	0.0741863	0	0	0	0	0.121343	0	0	0	0	0	0	0	0	0	0	0.0294973	0.0312654	0	0.752113
HORVU.MOREX.r2.1HG0007550	0	0	0	8.37716	7.13018	4.2728	0	0	0	0.0340902	0	0.0736348	0	0.0473287	0	0	0	0	0	0	0	0	0	0	0	0	0	8.92564	6.94993	4.75243	0	0	0	0.0341265	0	0.172417	0	0.0477567	0	0	0	0	0	0	0	0.03532	0	0	0
HORVU.MOREX.r2.1HG0007560	6.08785	12.709	3.19951	85.0292	77.6321	59.8102	0.244149	0.179469	0.209521	0.186585	0.148541	0.151134	0.336238	0.194282	0.179609	0	0	0	0.647238	0.470387	0.277944	0.0966666	0	0.17823	5.67631	13.6651	4.41358	93.5834	71.3353	61.4123	0.0920738	0.120644	0.0726234	0.326871	0.198811	0.052427	0.197364	0.294059	0.311065	0	0	0	0.588149	0.213275	0.145279	0.048329	0.0512258	0.495075	0
HORVU.MOREX.r2.1HG0007570	0	0	0	0	0.289105	0	0	0	0	0	0	0	0	0	0	0	0	0	0	0	0	0	0	0	0	0	0	0	0	0	0	0	0	0	0	0	0	0	0	0	0	0	0	0	0	0	0	0	0
HORVU.MOREX.r2.1HG0007580	0	0	0	0	0	0	0	0	0	0	0	0	0	0	0	0	0	0	0	0	0	0	0	0	0	0	0	0	0	0	0	0	0	0	0	0	0	0	0	0	0	0	0	0	0	0	0	0	0
HORVU.MOREX.r2.1HG0007590	0	0	0	0	0	0	0	0	0	0	0	0	0	0	0	0	0	0	0	0	0	0	0	0	0	0	0	0	0	0	0	0	0	0	0	0	0	0	0	0	0	0	0	0	0	0	0	0	0
HORVU.MOREX.r2.1HG0007600	0	0	0	0	0	0	0.205136	0	0	0	0	0	0	0	0	0	0	0	0	0	0	0	0	0	0	0	0	0	0	0	0	0	0	0	0	0	0	0	0	0	0	0	0	0	0	0	0	0	0
HORVU.MOREX.r2.1HG0007610	0	0	0	0	0	0	0	0	0	0	0	0	0	0	0	0	0	0	0	0	0	0	0	0	0	0	0	0	0	0	0	0	0	0	0	0	0	0	0	0	0	0	0	0	0	0	0	0	0
HORVU.MOREX.r2.1HG0007620	0	0	0	0.977674	1.2347	0.569725	0	0	0	0	0	0	0	0	0	0	0	0	0	0	0	0	0	0	0	0	0	1.97122	2.48868	0.338413	0	0	0	0	0	0	0	0	0	0	0	0	0	0	0	0	0	0	0
HORVU.MOREX.r2.1HG0007630	0	0	0	2.22449	1.97356	2.34168	19.4701	9.24189	4.49561	0	0	0	0	0	0	0	0	0	0	0	0	0	0.291147	0	0	0	0	2.09787	1.63379	2.34722	18.9657	10.6996	5.19417	0	0	0	0	0	0	0.203886	0.0921518	0	0	0	0	0.0691318	0	0	1.51089
HORVU.MOREX.r2.1HG0007640	0	0	0	0	0	0	0	0	0	0	0	0	0	0	0	0	0	0	0.414912	0.603083	0	0	0	0	0	0	0	0	0	0	0	0	0	0	0	0	0	0	0	0	0	0	0	2.27866	0.372523	0	0	0	0
HORVU.MOREX.r2.1HG0007650	1.50273	1.7399	2.6021	28.4517	29.7778	31.4445	0.477492	1.16998	0.682949	0.364913	0.581016	0.295579	4.71277	3.29305	8.43048	0	0	0	3.37555	1.47193	1.95691	1.41791	8.25984	12.4324	0.929961	2.50943	2.06133	25.4188	34.2835	32.0919	0.960388	1.06177	0.852196	0.0913252	0.097206	0.512669	7.27872	2.93942	9.00379	0	0	0	3.15259	2.31729	2.04572	1.13423	6.31163	9.68241	0
HORVU.MOREX.r2.1HG0007660	0	0	0	0	0	0	0	0	0	0	0	0	0	0	0	0	0	0	0	0	0	0	0	0	0	0	0	0	0	0	0	0	0	0	0	0	0	0	0	0	0	0	0	0	0	0	0	0	0
HORVU.MOREX.r2.1HG0007670	4.36113	5.46048	5.59671	12.7021	13.493	14.9045	17.6371	18.0881	19.6367	2.24467	3.43783	1.35642	9.88787	11.6122	9.61706	13.9956	20.9719	19.5312	8.56758	8.82787	10.4962	10.566	5.87081	9.88353	4.14731	5.77752	5.69835	12.2316	12.6765	16.447	18.8058	19.2965	19.2709	2.10261	3.1947	1.44163	10.5505	11.5001	9.92931	13.5055	19.6558	17.6066	8.77025	8.27559	10.4665	10.9084	5.96893	9.41599	29.851
HORVU.MOREX.r2.1HG0007680	0	0	0	0	0	0	0	0	0	0	0	0.0627308	2.86101	0.806404	1.41645	0	0	0	0.0537296	0	0	0.12037	0	0	0	0	0	0	0	0	0.305735	0	0	0.232584	0.12378	0.195847	1.40433	0.976436	1.23949	0	0	0	0	0	0.144721	0	0	0	0
HORVU.MOREX.r2.1HG0007690	0	0	0	0	0	0	0	0.034457	0	0	0.171114	0	0.32278	0.29841	0.310357	0	0	0	0.0745599	0.298029	0.0640365	0	0	0	0	0	0	0	0	0	0	0	0	0	0.0572561	0	0.357275	0.188193	0.465839	0	0	0	0.0501874	0.163791	0.133885	0	0	0	0
HORVU.MOREX.r2.1HG0007700	0	0	0	0	0	0	0	0	0	0	0	0.363316	1.81866	1.16761	2.37473	0.511284	0	0	1.40033	0.678468	1.40313	0	0	0	0	0	0	0	0	0	0	0.870062	0	0	0	1.13428	3.05003	3.06323	3.58935	0	0.464599	0	1.72807	1.709	1.25727	0	0	0	0
HORVU.MOREX.r2.1HG0007710	0	0	0	0	0	0	0.406328	0.199122	0	0.93158	0.329615	0	7.83424	2.15558	4.18484	0.471955	0.212805	0	5.02682	5.1668	4.81074	0	0	0.790989	0	0.427085	0	0	0	0	0.408627	0.401567	0	0.621714	0.661748	0.349009	4.69236	5.8727	6.00525	0.237214	0.42886	0	3.33529	1.41978	4.25536	0	0	0	0
HORVU.MOREX.r2.1HG0007720	0	0	0	0	0	0	0.34924	0	0	0	0.283305	0.288251	1.28258	1.11164	1.7128	1.21694	0	0	0.24689	0.269144	1.27226	0	0	0.339929	0	0	0	0	0	0	0	0	0	0.801549	0	0	0.322648	0.747794	0.711937	0.407772	0	0.21894	0	0.67795	0.3325	0	0	0.708176	0
HORVU.MOREX.r2.1HG0007730	5.08654	5.10056	2.51649	0.207554	0.122323	0.241898	0.252538	0.396022	0.404545	0.656189	1.84374	2.54292	0.579653	0.696656	1.23854	1.46663	0.47614	1.09822	1.10687	2.14082	1.72497	1.99977	1.0316	0.983222	4.86924	5.14952	2.88905	0.0836956	0.287647	0.15087	0.355554	0.698822	0.420666	2.2025	1.13104	2.12576	0.536611	0.811104	0.77221	1.47432	0.533085	0.633268	1.1356	2.29428	2.01964	2.29953	1.75914	1.48505	0.145671
HORVU.MOREX.r2.1HG0007740	1.06287	0.888778	1.70898	1.27797	2.38752	0.730116	12.714	9.2935	10.3264	98.3989	105.956	92.8328	84.1186	82.6524	95.4303	57.5472	33.8522	60.8807	56.9453	102.681	91.1611	113.86	100.094	108.972	0.564116	0.512749	1.87561	0.530495	2.03407	1.06253	10.9769	9.91343	11.2458	95.7512	99.4093	91.3709	80.3624	85.3257	97.3008	58.0978	33.2419	67.6628	54.2971	101.398	94.5726	113.005	102.583	110.976	1.31903
HORVU.MOREX.r2.1HG0007750	0	0	0	0	0	0	0	0	0	0	0	0	0	0.126775	0	0	0	0	0	0	0	0	0	0	0	0	0	0	0	0	0	0	0	0	0	0	0	0	0	0	0	0	0	0	0	0	0	0	0
HORVU.MOREX.r2.1HG0007760	62.1616	67.0671	68.594	36.4631	35.4296	35.619	91.8559	99.7572	104.96	57.1641	73.0015	52.8789	83.618	75.8079	72.5043	155.619	113.764	117.26	69.5667	89.4478	96.0466	88.1988	76.0932	109.441	59.2974	66.7842	65.9089	38.1368	35.5832	35.8465	93.6424	99.5439	104.766	54.3145	75.3115	56.7392	82.5807	73.068	73.7243	152.787	118.089	116.591	66.1755	92.1	100.837	85.1988	80.1776	107.154	88.4294
HORVU.MOREX.r2.1HG0007770	43.1818	47.1314	54.1066	44.017	46.7933	46.1055	70.7314	70.284	74.8563	36.1517	48.0286	33.1064	54.4626	49.2717	51.4983	85.2614	95.036	77.6168	46.3547	45.8891	57.1458	72.8904	49.7975	53.119	42.3244	46.5546	52.5171	39.4751	44.5846	47.2511	71.0938	74.0715	75.4642	33.3088	47.7521	33.7413	53.9328	48.0641	50.6731	82.9816	97.5906	76.8779	43.1202	45.9437	60.3488	72.7049	48.1089	57.2026	75.0604
HORVU.MOREX.r2.1HG0007780	0	0	0	0	0	0	0	0	0	0	0	0	0	0	0	0	0	0	0	0	0	0	0	0	0	0	0	0	0	0	0	0	0	0	0	0	0	0	0	0	0	0	0	0	0	0	0	0	0
HORVU.MOREX.r2.1HG0007790	11.792	17.2763	26.4425	30.3904	31.5226	26.0171	0.184042	0.210444	0.280781	43.2147	35.8932	51.7605	1.23914	0.602081	1.57957	4.36441	2.10446	3.05689	0.889054	1.89111	1.71804	59.6792	80.6007	82.6112	10.783	18.2966	24.1994	30.4719	31.544	25.4105	0.277625	0.272828	0.364962	41.7705	35.5432	51.3365	1.38856	0.558267	0.95357	4.79914	2.18529	3.38437	0.842919	1.66723	1.25575	57.5244	79.7133	83.2843	0.132701
HORVU.MOREX.r2.1HG0007800	0	0	0	0	0	0	0	0	0	0	0	0	0	0	0	0	0	0	0	0	0	0	0	0	0	0	0	0	0	0	0	0	0	0	0	0	0	0	0	0	0	0	0	0	0	0	0	0	0
HORVU.MOREX.r2.1HG0007810	0	0	0	0	0	0	0	0	0	0	0	0	0	0	0	0	0	0	0	0	0	0	0	0	0	0	0	0	0	0.147119	0	0	0	0	0	0	0	0	0	0	0	0	0	0	0	0	0	0	0
HORVU.MOREX.r2.1HG0007820	0	0	0	0	0	0	0	0	0	0	0	0	0	0	0	0	0	0	0	0	0	0	0	0	0	0	0	0	0	0	0	0	0	0	0	0	0	0	0	0	0	0	0	0	0	0	0	0	0
HORVU.MOREX.r2.1HG0007830	0	0	0	0	0	0	0	0	0	0	0	0	0	0	0	0	0	0	0	0	0	0	0	0	0	0	0	0	0	0	0	0	0	0	0	0	0	0	0	0	0	0	0	0	0	0	0	0	0
HORVU.MOREX.r2.1HG0007840	6.74033	14.7077	4.06147	0	0	0.0789038	0	0	0	0.0629528	0	0	0.0756299	0	0.161598	0.0956789	0.0862834	0.199013	0.1747	0	0	0	0.34336	0	5.93598	13.074	4.97854	0	0.0670188	0.0820195	0	0	0	0	0	0	0.0761021	0	0.0839613	0.19236	0.0869424	0.206563	0.117593	0.0639625	0	0.0652237	0.345666	0.167036	0
HORVU.MOREX.r2.1HG0007850	5.26552	5.01408	6.45057	2.29835	2.69654	3.57156	5.9037	7.23281	5.42191	2.01842	2.26853	1.66698	5.56297	4.12096	3.88592	3.42861	5.93975	5.91169	4.77759	2.51432	2.26388	4.85948	2.9789	4.00729	6.88368	5.55211	8.21596	3.53988	3.72879	5.10481	6.32771	4.91329	5.45312	1.84229	3.03626	1.13428	4.01886	4.15823	4.75061	2.90238	5.32922	6.91511	5.32281	2.29207	3.69784	4.79754	4.23759	3.93793	7.61738
HORVU.MOREX.r2.1HG0007860	0	0	0	0	0	0	0	0	0	0	0	0	0	0	0	0	0	0	0	0	0	0	0	0	0	0	0	0	0	0	0	0	0	0	0	0	0	0	0	0	0	0	0	0	0	0	0	0	0
HORVU.MOREX.r2.1HG0007870	0	0	0	0	0	0	0	0	0	0	0	0	0	0	0	0	0	0	0	0	0	0	0	0	0	0	0	0	0	0	0	0	0	0	0	0	0	0	0	0	0	0	0	0	0	0	0	0	0
HORVU.MOREX.r2.1HG0007880	0	0	0	5.82266	7.56163	4.50235	0.204365	0.200299	0.428706	8.8763	9.61533	10.9358	4.37808	3.50545	2.27183	0	0	0	5.8752	3.54364	5.21142	9.03548	4.25925	13.8247	0	0	0	5.75705	7.9809	4.61231	0	0.40394	0.891578	10.5795	9.2915	11.5854	5.31797	4.37586	2.49962	0	0	0	5.37287	3.35886	4.28052	8.84589	4.002	13.0537	0
HORVU.MOREX.r2.1HG0007890	0.134386	0.120401	0.336122	6.98606	5.09756	3.29005	169.622	162.711	142.61	1.25502	0.863096	1.04043	3.14292	3.77929	20.6342	50.5206	45.3657	23.2603	5.26509	5.30297	6.56178	5.72365	7.19229	21.2636	0.0450474	0.121557	0.174739	7.17692	5.55134	3.39694	174.152	164.16	140.863	1.57487	0.828725	1.08275	4.14551	4.40777	19.7444	51.7845	45.224	25.1142	5.67922	4.40916	6.15489	5.39349	6.65824	20.2967	67.4098
HORVU.MOREX.r2.1HG0007900	0	0	0	0	0	0	0	0	0	0	0	0	0	0	0	0	0	0	0	0	0	0	0	0	0	0	0	0	0	0	0	0	0	0	0	0	0	0	0	0	0	0	0	0	0	0	0	0	0
HORVU.MOREX.r2.1HG0007910	0	0	0	0	0	0	0	0	0	0	0	0	0	0	0.309327	0	0	0	0	0	0	0	0	0	0	0	0	0	0.256572	0	0	0	0	0	0	0	0	0	0	0	0	0	0	0	0	0	0	0	0
HORVU.MOREX.r2.1HG0007920	0	0	0	0	0	0	0	0	0	0	0	0	0	0	0	0	0	0	0	0	0	0	0	0	0	0	0	0	0	0	0	0	0	0	0	0	0	0	0	0	0	0	0	0	0	0	0	0	0
HORVU.MOREX.r2.1HG0007930	0	0	0	0	0	0	0	0	0	0	0	0	0	0	0	0	0	0	0	0	0	0	0	0	0	0	0	0	0	0	0	0	0	0	0	0	0	0	0	0	0	0	0	0	0	0	0	0	0
HORVU.MOREX.r2.1HG0007940	0	0	0	0	0	0	0	0	0	0	0	0	0	0	0	0	0	0	0	0	0	0	0	0	0	0	0	0	0	0	0	0	0	0	0.00825862	0	0	0	0	0	0	0	0	0	0	0	0	0	0
HORVU.MOREX.r2.1HG0007950	0	0	0	0	0	0	0	0	0	0	0	0	0	0	0	0	0	0	0	0	0	0	0	0	0	0	0	0	0	0	0	0	0	0	0	0	0	0	0	0	0	0	0	0	0	0	0	0	0
HORVU.MOREX.r2.1HG0007960	0	0	0	0	0	0	0	0	0	0	0	0	0	0	0	0	0	0	0	0	0	0	0	0	0	0	0	0	0	0	0	0	0	0	0	0	0	0	0	0	0	0	0	0	0	0	0	0	0
HORVU.MOREX.r2.1HG0007970	0	0	0	0	0	0	0	0	0	0	0	0	0	0	0	0	0	0	0	0	0	0	0	0	0	0	0	0	0	0	0	0	0	0	0	0	0	0	0	0	0	0	0	0	0	0	0	0	0
HORVU.MOREX.r2.1HG0007980	0	0	0	0	0	0	0	0	0	0	0	0	0	0	0	0	0	0	0	0	0	0	0	0	0	0	0	0	0	0	0	0	0	0	0	0	0	0	0	0	0	0	0	0	0	0	0	0	0
HORVU.MOREX.r2.1HG0007990	0.157791	0.188494	0.187934	40.0578	52.9548	47.4667	179.932	185.242	202.879	12.7712	10.6335	11.7606	229.065	197.94	184.482	112.425	111.36	115.632	131.065	146.814	170.054	35.3839	18.5049	56.4104	0.035262	0.418668	0.175862	41.3281	51.954	45.2308	171.846	188.488	200.149	12.3693	10.7331	11.5391	222.634	202.967	186.646	112.506	115.02	114.684	127.138	147.123	175.461	35.6675	19.6928	59.329	79.0067
HORVU.MOREX.r2.1HG0008000	0.224838	0	0	0	0.749767	1.33443	2.08968	1.36541	0	0	0	0	0	0.492704	0	0	1.45923	0	0.164141	0.715747	0	0	0	0	0	0	0.501175	0.577132	0.755619	0.924747	1.63451	1.14733	1.10505	0	0	0	0.858031	0	0	0.542202	1.9605	1.16447	0	0	0	0	0	0	0.66966
HORVU.MOREX.r2.1HG0008010	0	0	0	1.10423	1.56885	1.51676	1.43953	1.92821	2.07265	0	0.038925	0	0.0220277	0	0.0235332	0.0278671	0.0376959	0	0.0339216	0.055469	0	0.0189985	0	0.0934098	0	0	0	0.993925	1.47374	1.28999	1.9061	1.92059	1.65569	0	0.0195369	0	0	0	0	0.0280131	0	0.0150407	0	0.0558885	0.0228421	0.0569905	0	0	0.0691965
HORVU.MOREX.r2.1HG0008020	0.389034	0.650623	0.973037	2.53143	2.3784	3.4634	5.04419	3.2813	2.70708	0.614056	0.977702	1.06846	0.491807	0.520983	0.831916	2.95537	2.9457	3.55891	0.18934	0.27521	0.243925	1.37857	2.19559	1.12967	0.738975	0.891465	0.963527	1.96022	2.6875	3.86684	5.83588	3.30868	2.92117	0.751311	0.87239	1.07357	0.618598	0.477904	0.909975	2.08481	3.06243	2.96632	0.955858	0.138645	0.254995	1.94397	2.54751	1.13146	4.37731
HORVU.MOREX.r2.1HG0008030	0	0.19128	0	0	1.03826	0	0	0	0	0	0.149043	0	0.337375	0.194939	0	0	0	0	0.259771	0.141593	0	0.29098	0	0	0	0.386233	0	0	0	0	0	0	0.874427	0.281123	0	0	0	0	0.18727	0	0	1.38218	0	0	0.349848	0	0.462591	0	0
HORVU.MOREX.r2.1HG0008040	0.705527	1.51705	0.378137	0.598805	0.58818	1.39578	1.09288	2.14228	0.833669	0.83521	0.295517	1.80405	0.334467	0.386518	0.714652	0.423132	0.381581	0.44006	0.257531	0.561491	0	1.15389	1.21478	1.06374	0.709496	0	0.393163	0.9055	0.296385	0.362724	0.73271	1.08008	0.433445	1.3935	0.889938	0.312905	0.67311	0.780027	0.742624	0	0	0.456754	0.780068	0.282869	0.346832	1.73068	1.22294	0.36935	4.20269
HORVU.MOREX.r2.1HG0008050	3.99225	5.36518	7.48896	0.564727	2.3575	0.658173	16.491	19.8669	13.5624	2.62559	2.09024	1.41782	16.7179	17.6793	21.3989	30.5274	39.4052	30.7112	17.9728	13.2384	14.2367	1.63233	1.14565	5.85204	5.01839	6.31947	5.19104	0	2.51566	0.684163	10.1924	21.7303	22.6871	4.074	1.5387	0.590194	19.8376	16.3679	20.6606	40.5153	31.7287	33.8146	18.7597	15.6061	11.4483	1.63218	3.74837	6.61828	9.41335
HORVU.MOREX.r2.1HG0008060	0.368654	2.17991	0.987926	0.469334	0	0.364663	6.28161	7.08946	10.4547	2.18208	3.86035	2.35664	7.34019	8.88643	6.16146	11.7181	5.98154	6.89824	3.76785	3.96079	2.08032	0.904399	2.22163	1.29694	0.741456	2.00076	3.28699	1.104	0.774339	0	9.9543	9.97043	8.60641	2.91253	3.7201	2.7795	8.44117	4.89098	8.92486	14.002	7.23267	7.87591	3.12496	3.10391	1.63105	0.904318	1.27803	2.31593	22.509
HORVU.MOREX.r2.1HG0008070	29.8636	20.0799	26.6937	12.4667	15.0028	17.2238	2.9132	8.66417	11.2644	67.6348	129.65	58.1214	5.07266	7.24767	5.12375	20.419	11.5744	11.7707	10.6523	14.0898	10.5211	6.76149	8.79323	6.25772	26.3143	24.3905	27.3208	13.0673	17.9804	18.204	5.05117	6.35379	11.8328	70.8577	134.808	53.6689	5.84678	4.94717	6.3482	18.0628	6.78564	11.0837	10.7553	13.4163	11.3812	6.76089	6.66029	8.0461	0
HORVU.MOREX.r2.1HG0008080	208.063	196.693	188.145	296.732	302.563	289.319	392.101	448.438	440.912	248.206	519.879	204.222	775.255	708.565	913.31	1383.54	1182.5	1119.03	890.327	1093.7	921.281	64.7749	46.9877	36.0338	210.433	198.513	180.927	306.215	308.723	290.716	391.516	444.385	436.548	252.306	518.61	202.43	776.582	712.173	910.485	1401.16	1166.79	1102.03	903.922	1086.73	908.545	63.6569	47.4121	36.5925	85.0819
HORVU.MOREX.r2.1HG0008090	0	0	0	0	0	0	0	0	0	0	0	0	0	0	0	0	0	0	0	0	0	0	0	0	0	0	0	0	0	0	0	0	0	0	0	0	0	0	0	0	0	0	0	0	0	0	0	0	0
HORVU.MOREX.r2.1HG0008100	1.87667	2.95265	4.71022	6.02154	6.67788	7.74237	0.709028	0.509609	0.811288	17.484	9.3177	14.9033	0.303789	0.551674	0.463645	0	0.891209	0.342597	0.70173	0.437134	1.07623	3.55589	4.17701	2.80651	2.02532	3.32878	6.12174	7.63699	5.384	7.05973	0.855648	0.186859	0.899858	14.8989	9.31481	16.6462	0.349355	0.303635	0.289075	0.110381	0.399118	0.177797	0.236173	0.55055	0.765048	3.36843	4.16539	3.8819	0.272658
HORVU.MOREX.r2.1HG0008110	9.69287	9.64295	13.8456	7.3705	7.7699	8.0478	13.4746	12.8514	14.7442	9.17269	14.2925	7.99996	8.69111	8.16949	7.95233	14.3094	13.4261	12.8575	8.08478	8.74373	9.48742	9.97068	9.85498	12.2557	10.1002	9.85454	14.078	7.78684	8.45698	8.20775	14.7806	14.5924	15.8437	8.29885	14.1627	7.2555	9.79148	9.74657	7.27103	12.5863	12.7399	13.2317	8.2438	7.78995	8.08531	10.1132	8.07758	11.8936	16.4594
HORVU.MOREX.r2.1HG0008120	0.879425	0.83331	0.431396	0.354223	0.347937	0.35386	0.123142	0.120692	0.176127	0.329379	0.936496	0.30491	0.141324	0.195981	0.211376	0.214546	0.193478	0	0.108816	0.0711749	0.112149	0.0975117	0.0513289	0.329611	0.689511	0.889847	0.332251	0.25507	0.363176	0.0919582	0	0.182548	0.146516	0.211969	0.614182	0.30409	0.341295	0.197753	0.0627569	0.14378	0.0324926	0.173695	0.087895	0.0956176	0.293098	0.097503	0.129184	0.156064	0.355157
HORVU.MOREX.r2.1HG0008130	0	0	0	0	0	0	0	0	0	0	0	0	0.138895	0	0	0	0	0	0	0.349759	0	0	0	0	0	0	0	0	0	0	0	0	0	0	0	0	1.1181	0	0	0.353273	0	0	0.215961	0	0	0	0	0	0
HORVU.MOREX.r2.1HG0008140	0	0	0	0	0	0	2.00236	1.53322	2.86394	0	0	0	0	0	0	0	0.262172	0	0	0	0	0	0	0	0	0	0	0	0	0	3.33517	1.85522	1.41458	0	0	0	0	0	0	0	0.0660436	0	0	0	0	0	0	0	5.05319
HORVU.MOREX.r2.1HG0008150	0.32391	0	0	3.43641	1.89024	0.801009	0	0	0	0	0	0	0	0	0	0	0	0	0	0	0	0.132438	0	0	0	0	0.180502	3.18717	0.680356	1.33222	0	0	0	0	0	0	0	0	0	0	0	0	0	0	0	0	0	0	0
HORVU.MOREX.r2.1HG0008160	0	0	0	0.962196	0.472561	0.160202	0	0	0	0	0	0	0	0	0	0	0	0	0	0	0	0	0	0	0	0	0	1.10858	0.136071	1.33222	0	0	0	0	0	0	0	0	0	0	0	0	0	0	0	0	0	0.33914	0
HORVU.MOREX.r2.1HG0008170	0	0	0	0	0	0	0	0.205036	0.47874	0	0	0	0.19207	0	0	0	0	0	0.147889	0	0	0	0	0	0	0	0	0	0	0	0	0.206747	0.248909	0	0.170351	0	0	0.223968	0	0	0	0.262294	0	0	0	0	0	0	0
HORVU.MOREX.r2.1HG0008180	0.462849	0.421061	1.24035	9.1712	8.97878	12.7138	27.1344	25.4774	22.6969	1.18015	1.37199	1.44146	4.8779	4.29116	6.61779	54.1084	64.9123	49.6997	9.20122	5.65285	6.12784	4.19255	2.59005	4.95653	0.572865	0.347812	1.38884	8.48407	9.00398	11.6051	26.456	25.9262	23.6232	1.27985	1.33233	1.51588	5.21407	4.7236	7.51389	54.1986	64.9619	44.7624	9.74949	5.09607	6.58096	4.80354	3.27087	5.4612	14.1036
HORVU.MOREX.r2.1HG0008190	0	0	0	0	0	0	0	0	0	0	0	0	0	0	0	0	0	0	0	0	0	0	0	0	0	0	0	0	0	0	0	0	0	0	0	0	0	0	0	0	0	0	0	0	0	0	0	0	0
HORVU.MOREX.r2.1HG0008200	0	0	0	0	0	0	0	0	0	0	0	0	0	0	0	0	0	0	0	0	0	0	0	0	0	0	0	0	0	0	0	0	0	0	0	0	0	0	0	0	0	0	0	0	0	0	0	0	0
HORVU.MOREX.r2.1HG0008210	0	0	0	0	0	0	0	0	0	0	0	0	0	0	0	0	0	0	0	0	0	0	0	0	0	0	0	0	0	0	0	0	0	0	0	0	0	0	0	0	0	0	0	0	0	0	0	0	0
HORVU.MOREX.r2.1HG0008220	0	0	0	0	0	0	0	0	0	0	0	0	0	0	0	0	0	0	0	0	0	0	0	0	0	0	0	0	0	0	0	0	0	0	0	0	0	0	0	0	0	0	0	0	0	0	0	0	0
HORVU.MOREX.r2.1HG0008230	0	0	0	0	0	0	0	0	0	0	0	0	0	0	0	0.271178	0	0	0	0	0	0	0	0	0	0	0	0	0	0	0	0	0	0	0	0	0	0	0	0	0	0	0	0	0	0	0	0	0
HORVU.MOREX.r2.1HG0008240	0	0	0	0	0	0	0	0	0	0	0	0	0	0	0	0	0	0	0	0	0	0	0	0	0	0	0	0	0	0	0	0	0	0	0	0	0	0	0	0	0	0	0	0	0	0	0	0	0
HORVU.MOREX.r2.1HG0008250	0	0	0	0	0	0	0	0	0	0	0	0	0	0	0	0	0	0	0	0	0	0	0	0	0	0	0	0	0	0	0	0	0	0	0	0	0	0	0	0	0	0	0	0	0	0	0	0	0
HORVU.MOREX.r2.1HG0008260	0	0	0	0.137457	0.135017	0	0	0	0	0	0	0	0	0	0	0	0	0	0	0	0	0	0	0	0	0	0	0.138573	0.272142	0.166528	0	0	0	0	0	0	0	0	0	0	0	0	0	0	0	0	0	0	0
HORVU.MOREX.r2.1HG0008270	10.0403	16.5546	13.2948	5.72877	6.29534	7.13575	20.9112	21.3491	21.6341	8.02376	14.5601	7.01162	14.6793	19.6909	14.1015	14.5226	19.3025	15.9456	12.1958	14.5374	14.6405	18.9392	11.4766	15.1381	11.115	15.6604	13.8702	5.95576	6.80524	6.24633	19.5838	18.0829	22.5481	9.96537	14.5448	6.6981	16.5016	18.4231	13.6765	15.1582	22.0249	16.2774	13.2156	14.3429	14.3095	19.3515	10.9687	15.106	35.8095
HORVU.MOREX.r2.1HG0008280	0	0	0	0	0	0	0	0	0	0	0	0	0	0	0	0	0	0	0	0	0	0	0	0	0	0	0	0	0	0	0	0	0	0	0	0	0	0.0672237	0	0	0	0.0787272	0	0	0.119562	0	0	0	0
HORVU.MOREX.r2.1HG0008290	0	0	0	0	0	0	0	0	0	0	0	0	0	0	0	0	0	0	0	0	0	0	0	0	0	0	0	0	0	0	0	0	0	0	0	0	0	0	0	0	0	0	0	0	0	0	0	0	0
HORVU.MOREX.r2.1HG0008300	0.248004	0	0	0	0	0	0	0.251014	0	0	0	0	0	0	0	0.594949	0	0.309375	0	0.197373	0.116624	0	0	0	0	0	0	0	0	0	0.257559	0.253109	0.304725	0	0	0	0	0	0	0.299033	0	0	0.182804	0.39773	0	0	0	0	0
HORVU.MOREX.r2.1HG0008310	0.257362	0.328575	0.103453	0.054608	0	0	0.996653	1.30243	0.874304	0.431613	0.781539	0.397591	1.09806	0.881212	1.01018	1.04186	2.0357	1.26413	0.880709	1.0241	1.01358	1.13121	1.48171	1.27727	0.129405	0.139676	0.107564	0.082577	0.0540576	0	0.768424	1.00139	1.10678	0.559152	0.689842	0.542171	0.797996	0.78248	0.998922	1.53219	1.82333	1.41622	0.829946	0.941561	1.23354	1.56514	1.11526	0.976804	0.910253
HORVU.MOREX.r2.1HG0008320	13.2678	15.3155	18.2641	12.2684	11.2939	14.2984	14.711	16.3266	14.5223	8.98302	10.0032	8.15415	16.3535	16.3736	12.6613	13.4853	17.5996	12.4568	12.7447	11.1148	10.7051	9.2508	9.25806	8.14206	16.0811	15.9173	15.0207	12.4874	14.8435	13.5706	17.55	16.7479	13.9856	9.98562	9.57164	6.9373	12.3917	16.9849	14.8474	14.1454	16.9729	13.1102	14.2578	10.359	10.0238	8.56479	7.86774	12.0638	7.48739
HORVU.MOREX.r2.1HG0008330	12.6521	17.0031	19.2294	18.6752	18.1018	18.8785	62.1247	64.0283	57.9042	11.5166	17.012	10.6797	31.4239	29.9689	28.2317	41.0372	47.3211	38.6379	28.7916	31.776	33.571	21.5921	18.6931	23.9908	12.5081	17.3488	16.4853	18.9706	17.3316	18.5555	61.8256	60.5859	59.1414	10.8891	15.8691	10.1382	30.5267	28.6519	27.471	40.681	44.768	36.9578	30.0612	33.1068	34.1931	21.3028	19.3483	24.2061	39.9585
HORVU.MOREX.r2.1HG0008340	0.495189	0.967976	1.08574	23.2111	23.1652	22.0757	83.2726	81.6728	84.9099	5.4624	7.51406	4.355	43.4612	38.3622	33.5725	46.0055	58.5917	57.1681	18.6834	13.6679	19.4335	10.3996	6.25901	9.44575	1.0299	1.36818	1.15397	23.0144	23.9795	22.7507	81.0906	84.7779	86.4958	5.28149	6.46388	5.05122	44.8492	39.3935	33.2755	45.9344	60.8057	58.8996	18.1424	13.4734	20.0056	10.5367	6.36932	9.66243	38.7824
HORVU.MOREX.r2.1HG0008350	0	0	0	0	0	0	0	0	0	0	0	0	0	0	0	0	0	0	0	0	0	0	0	0	0	0	0	0	0	0	0	0	0	0	0	0	0	0	0	0	0	0	0	0	0	0	0	0	0
HORVU.MOREX.r2.1HG0008360	0	0	0	0	0	0	0	0	0	0	0	0	0	0	0	0	0	0	0	0	0	0	0	0	0	0	0	0	0	0	0	0	0	0	0	0	0	0	0	0	0	0	0	0	1.25727	0	0	0	0
HORVU.MOREX.r2.1HG0008370	2.23376	4.08776	4.05015	1.79502	1.94147	1.88049	3.82826	4.28124	4.54887	2.51307	3.26476	2.59258	3.3571	3.54106	2.91256	3.64847	5.5779	6.64025	3.71252	3.55546	5.34154	3.8282	2.94596	4.41888	2.91545	3.48216	3.60194	2.05359	1.51738	1.85701	4.12139	5.45683	6.33604	2.29045	2.8376	2.14999	3.19669	3.20527	3.12661	3.69623	5.64641	5.9691	3.29302	4.02061	4.81295	3.49754	2.82157	4.95127	6.65304
HORVU.MOREX.r2.1HG0008380	18.8573	23.9087	29.7303	2.64313	2.74684	2.62949	9.05276	8.42859	9.67733	10.9988	10.039	11.4754	10.3589	9.19972	8.44392	4.96336	7.23041	6.0312	9.77226	9.00998	12.0312	21.8856	19.456	22.8111	19.2316	24.1102	30.6145	2.3628	2.86224	2.95446	8.81809	8.58672	9.48159	10.2765	9.20197	11.2783	10.6287	9.01661	8.02283	4.94787	7.35127	5.84785	10.1331	8.19514	11.2155	23.4383	20.9586	23.1487	12.0939
HORVU.MOREX.r2.1HG0008390	0	0	0	0	0	0	0	0	0	0	0	0	11.3499	6.1566	4.45431	0	0.198194	0	3.47783	2.04148	0.0574417	0	0	0	0	0	0	0	0	0	0	0	0	0	0	0	12.7027	4.38911	4.11436	0	0	0	3.24136	1.95897	0	0	0	0	0
HORVU.MOREX.r2.1HG0008400	0	0.437756	0	0	0	0	0	0	0	0	0	0	0	0	0	0.366293	0	0	0	0	0	0	0.175267	0	0	0	0	0	0	0	0	0	0	0	0	0	0	0.337624	0	0	0	0	0	0.163248	0	0	0	0	0
HORVU.MOREX.r2.1HG0008410	81.9236	86.6012	67.3855	27.2951	30.1535	22.1948	83.0981	87.0042	91.1564	78.2444	79.1429	86.4936	112.463	112.09	113.278	104.953	105.43	105.931	105.941	105.699	113.366	82.5115	68.8497	96.093	81.5559	88.6846	68.4717	27.9161	32.6501	22.1111	80.6876	92.2429	93.8102	76.3966	78.383	86.187	110.099	111.677	112.161	106.529	103.122	107.318	108.687	104.891	110.437	83.3126	70.3118	90.8076	26.6659
HORVU.MOREX.r2.1HG0008420	10.9636	14.5009	21.8949	2.64765	2.85965	2.33032	3.76954	3.43252	3.76259	6.35408	5.55187	6.04597	4.28318	3.30456	3.04187	4.00574	4.91452	4.69886	4.28071	4.67688	5.44176	11.2307	12.1466	15.8732	12.4311	13.1789	21.8706	2.93495	2.38171	2.27594	3.69677	3.77822	4.34194	6.1154	5.6384	6.75114	3.92709	4.17879	4.03291	3.74579	4.41594	3.97208	4.4557	4.57732	5.37056	11.3673	10.3547	16.2904	2.46738
HORVU.MOREX.r2.1HG0008430	27.9298	33.7147	31.8113	5.27184	6.00538	5.54683	15.947	19.6245	21.6619	29.4636	30.805	28.0338	21.9415	24.4818	18.0888	23.6448	18.6167	19.8556	20.075	21.095	22.9009	30.7761	29.3366	31.3255	25.159	33.7808	30.6477	5.8498	5.32743	5.21145	17.7843	19.7222	19.5041	27.9103	30.8683	27.7775	21.9551	23.9402	17.8206	26.1092	18.994	19.8827	20.7779	24.2637	23.2616	31.1084	29.1972	30.2366	15.8022
HORVU.MOREX.r2.1HG0008440	0	0.115404	0.0767075	0.0303678	0	0	0.0369496	0.144858	0.0422787	0.0282379	0.0599474	0.0304969	0.0678487	0.0784076	0.0724859	0.0429175	0.038703	0.490979	0.0522419	0.056951	0	0.292592	0.0616066	0.0719291	0.0359815	0.0388372	0.0398778	0.0612288	0.120247	0.110371	0.0371587	0.146067	0.263781	0.169608	0.0601765	0.095212	0	0.0791167	0.112984	0.172569	0.0779973	0.416949	0.105494	0.172145	0.105536	0.204796	0.124041	0.14985	0.106568
HORVU.MOREX.r2.1HG0008450	1.88027	2.71308	2.97023	1.21788	1.17565	1.07679	3.9601	4.95806	4.58971	1.50345	1.78239	1.43393	2.43954	2.68366	1.77929	3.59074	3.69307	4.16647	2.38411	1.6933	2.69913	2.10407	1.21405	1.69101	3.10994	3.54475	3.2537	0.994918	1.03932	1.27195	3.95681	3.48445	4.25583	0.977302	1.83081	1.14114	1.60505	2.40705	1.58851	3.13225	4.66509	3.94012	2.09716	1.64659	3.0892	1.53745	1.39374	2.38314	3.31591
HORVU.MOREX.r2.1HG0008460	0	0	0	0	0	0	0	0	0	0	0	0	0	0	0	0	0	0	0	0	0	0	0	0	0	0	0	0	0	0	0	0	0	0	0	0	0	0	0	0	0	0	0	0	0	0	0	0	0
HORVU.MOREX.r2.1HG0008470	0	0	0	0	0	0	0	0	0.139078	0	0	0	0	0	0	0	0	0	0	0.0936715	0	0	0	0	0	0	0	0	0	0	0	0	0	0	0	0	0	0	0	0	0	0	0	0.0943799	0	0	0	0	0
HORVU.MOREX.r2.1HG0008480	0	0	0	0	0	0	0.660282	0	0	0	0	0	0	0	0	0	0	0	0	0	0	0	0	0	0	0	0	0	0	0	0	0	0	0	0	0	0	0	0	0	0	0	0	0	0	0	0	0	0
HORVU.MOREX.r2.1HG0008490	0	0	0	0.176997	0.115904	0.206285	1.07679	1.68859	0.862465	0	0	0	0.0329542	0	0	1.41747	0	0.346865	0	0	0	0	0	0.349361	0	0	0	0.356867	0.0584043	0.142954	1.19117	0.70945	0.81142	0	0	0	0.13264	0	0	1.08962	0	0	0	0	0	0	0	0.0727825	0
HORVU.MOREX.r2.1HG0008500	0	0	0	0	0	0	0	0	0	0	0	0	0	0	0	0	0	0	0	0	0	0	0	0	0	0	0	0	0	0	0	0	0	0	0	0	0	0	0	0	0	0	0	0	0	0	0	0	0
HORVU.MOREX.r2.1HG0008510	2.68529	5.34404	4.24621	1.26078	1.44481	1.62011	4.40543	6.03334	6.2335	3.75754	3.63752	2.32125	2.43767	3.25524	2.81648	4.68294	6.26252	7.36483	3.14216	2.71303	4.10174	2.47622	2.65609	2.6417	3.94527	4.21705	4.41495	1.23842	1.56809	1.64492	5.99285	5.6172	6.6925	3.06941	3.33112	3.17584	2.19852	3.3689	2.5258	4.5008	6.10278	6.60854	3.8604	2.77936	3.0708	3.06775	2.872	2.81156	7.03361
HORVU.MOREX.r2.1HG0008520	0	0	0	0.0890023	0.058282	0.0691531	0.433169	0.459931	0.536947	0	0.0585648	0	0	0	0	0.293493	0	0.26163	0	0	0	0	0	0	0	0	0	0.269175	0.0587369	0.0718838	0.145207	0.321071	0.429495	0	0	0.0620107	0	0	0	0.337178	0	0	0	0	0	0	0	0	0
HORVU.MOREX.r2.1HG0008530	0	0	0	0.257901	0	0	0.836793	0.615109	0	0	0	0	0	0	0	0.36448	0	0.252708	0	0	0	0	0	0.203621	0	0	0	0.086665	0	0.208297	0	0.103374	0.373363	0	0	0	0	0	0	0	0	0	0	0	0	0	0	0	0
HORVU.MOREX.r2.1HG0008540	0	0	0.028582	0.0226308	0.0222292	0	0	0.0269878	0.031507	0.0210435	0.0446741	0.045454	0	0	0.027009	0	0	0	0.0194659	0.0212206	0.0250777	0	0.0688659	0	0	0.0144712	0	0	0	0	0	0	0.0327625	0.0210659	0.0224224	0	0.050878	0	0	0	0.0290626	0	0.0196542	0.021381	0.0262158	0	0.0231095	0.0279179	0
HORVU.MOREX.r2.1HG0008550	1.93236	4.76607	3.16795	5.2096	8.81289	8.43284	25.2375	17.1422	21.4901	3.67802	9.5222	5.32864	23.4944	19.8026	17.2708	23.5872	21.0251	18.5754	25.2266	16.7355	19.1361	10.0388	3.32716	13.1392	3.77216	5.92225	2.02698	12.1572	12.0332	9.23335	20.3042	26.4499	21.7878	5.83721	10.4189	3.93217	20.7131	16.8399	13.9985	38.65	35.8051	25.1671	12.9029	14.5834	15.0872	6.87784	6.89604	7.02176	27.4226
HORVU.MOREX.r2.1HG0008560	3.08619	4.99121	3.44955	8.5073	9.03805	10.0716	24.4341	24.3752	20.3842	5.20436	7.5351	5.59822	16.1312	17.9768	22.3904	32.6835	21.114	16.1894	17.0807	16.941	18.9287	8.56342	6.47197	12.1697	3.60755	5.32544	2.82226	8.17012	9.0421	10.9846	22.874	20.7289	27.4517	5.37661	8.53988	4.39868	20.3842	13.6483	18.8244	22.4863	25.4441	28.5865	16.4682	13.0081	23.1851	8.51952	6.46972	10.412	16.8911
HORVU.MOREX.r2.1HG0008570	3.1783	4.91201	3.93923	4.55208	6.45855	4.4211	14.3595	12.9681	21.125	3.29219	6.6563	5.84128	12.8072	13.4944	13.8837	9.0542	13.2145	14.4963	9.7887	10.0387	11.1161	4.71078	4.10432	10.2829	3.89534	6.25286	4.31716	4.58904	5.92482	4.18718	14.4408	13.7858	18.9159	4.15885	9.35442	5.99076	12.1291	12.5183	13.5907	10.5387	13.532	19.2901	8.85844	10.4332	11.7182	4.954	5.07877	8.31935	9.76208
HORVU.MOREX.r2.1HG0008580	1.81152	3.01198	3.04819	1.46598	1.19412	1.06264	4.48104	4.51981	4.45529	2.39385	3.49387	1.92106	2.73611	3.13883	2.09098	4.09308	4.55697	5.67578	2.32203	1.64285	2.79333	1.86032	1.61394	2.11727	4.08825	2.78939	3.66233	0.955218	1.45121	1.68939	4.13451	3.33215	3.77873	1.3979	3.59579	1.36394	1.76847	3.0042	1.61853	4.4701	6.65808	4.85469	2.81028	2.29712	3.02365	1.58457	2.04467	2.53627	3.0114
HORVU.MOREX.r2.1HG0008590	0	0	0	0	0	0	0	0	0	0	0	0	0	0	0	0	0	0	0	0	0	0	0	0	0	0	0	0	0	0	0	0	0	0	0	0	0	0	0	0	0	0	0	0	0	0	0	0	0
HORVU.MOREX.r2.1HG0008600	0	0	0	0	0	0	0	0	0	0	0	0	0	0	0	0	0	0	0	0	0	0	0	0	0	0	0	0	0	0	0	0	0	0	0	0	0	0	0	0	0	0	0	0	0	0	0	0.267779	0
HORVU.MOREX.r2.1HG0008610	0	0	0	0	0	0	0	0	0	0	0	0	0	0	0	0	0	0	0	0	0	0	0	0	0	0	0	0	0	0	0	0	0	0	0	0	0	0	0	0	0	0	0	0	0	0	0	0	0
HORVU.MOREX.r2.1HG0008620	0	0	0	0	0	0	0	0	0	0	0	0	0	0	0	0	0	0	0	0	0	0	0	0	0	0	0	0.0961886	0	0	0	0.114733	0	0	0	0	0	0	0	0	0	0	0	0	0	0	0	0	0
HORVU.MOREX.r2.1HG0008630	2.74555	3.41381	4.09465	0.810518	1.37333	1.25164	2.85994	4.73617	4.17515	2.69437	2.54	2.11631	1.58452	2.17118	2.34576	3.06413	3.97699	5.15235	2.91068	2.77404	2.94146	2.20612	2.6103	3.98356	2.28082	3.57615	3.48571	1.12351	1.20352	1.37471	3.44639	3.50867	3.25615	2.81041	1.72657	2.71062	1.84497	2.69232	2.76426	4.03014	3.46091	5.53327	2.34051	2.50786	2.44118	2.733	2.75198	2.94963	6.54188
HORVU.MOREX.r2.1HG0008640	0.798959	0.971016	0.707482	0.117931	0.0579192	0.412336	1.11205	0.527386	0.328372	1.15143	1.36771	1.18432	0.395227	0.380612	0.633359	0.666666	0.789075	0.563336	0.633991	0.608202	0.58807	0.653348	0.927072	0.418996	1.11785	0.716401	0.34844	0.178333	0.0583712	0.107155	0.577211	0.992668	0.768279	0.576326	0.993184	1.60224	0.364554	0.537676	0.29251	0.628274	0.492206	0.764616	0.10242	0.835639	0.785525	0.482866	0.692447	1.09112	0.206924
HORVU.MOREX.r2.1HG0008650	3.23182	4.03666	4.1011	1.53283	1.88204	1.76296	5.27612	5.67624	5.92476	3.43202	3.02587	2.49131	2.9966	3.20258	2.86442	5.04515	4.85817	6.58097	2.84511	2.64768	3.91117	2.2153	2.25038	3.00962	3.58456	4.59129	5.03213	1.30128	1.65714	2.05249	5.25662	4.89902	5.43089	2.85368	3.0774	2.74019	2.33517	2.86372	2.40124	4.64178	6.13853	6.33832	2.94269	2.64865	4.41576	2.09852	3.48063	3.58283	6.72382
HORVU.MOREX.r2.1HG0008660	3.96991	4.7606	3.60077	1.42551	1.52751	1.6614	3.62663	3.86356	7.21683	3.9766	3.19776	4.94544	2.02677	3.17868	2.93861	6.04384	5.94582	4.57137	4.90463	2.9164	3.4465	1.62319	4.07497	4.45079	3.99224	3.81189	5.10526	0.653221	1.66772	1.884	5.86715	5.45412	5.62831	3.4983	3.33837	3.52135	1.01971	2.8698	2.57147	3.49801	4.32701	2.96549	2.70113	3.06089	3.15255	1.87275	1.588	3.5171	3.18338
HORVU.MOREX.r2.1HG0008670	0	0	0	0	0	0	0	0	0	0	0	0	0	0	0	0.0309739	0	0	0.0188517	0	0.0242865	0	0	0	0.0259681	0	0	0.0220947	0	0	0	0.0263544	0	0	0	0	0	0	0	0	0	0	0	0	0	0	0	0	0
HORVU.MOREX.r2.1HG0008680	0	0	0	0	0	0	0.34924	0.342292	0.499512	0	0	0	0	0	0	0	0	0	0	0	0	0	0	0	0	0	0	0.14468	0	0	0	0.258861	0.31165	0	0	0	0	0	0	0	0	0	0	0	0	0	0	0	0
HORVU.MOREX.r2.1HG0008690	0	0	0	0.252893	0.248406	0.0982467	0.717977	1.15607	0.880209	0	0	0	0	0	0	1.19134	0.107435	0.185851	0	0	0	0	0	0.249584	0	0	0	0.38242	0.166896	0.204252	1.34093	0.912298	0.610189	0	0	0	0	0	0	0.359275	0	0	0	0	0	0	0	0.103992	0
HORVU.MOREX.r2.1HG0008700	0	0	0	0	0	0	1.57679	1.0818	0.721683	0	0	0	0	0	0	1.09888	0	0.190474	0	0	0	0	0	0.460427	0	0	0	0	0	0	2.06143	0	0.938052	0	0	0	0	0	0	0	0.332847	0	0	0	0	0	0	0	0
HORVU.MOREX.r2.1HG0008710	3.35064	5.18634	4.02468	1.00844	1.72355	1.31635	3.92642	4.56986	4.94198	2.6631	2.88652	2.26851	2.45586	2.39542	2.69592	4.04752	5.39797	5.03948	2.9145	2.5153	3.41948	2.79828	2.37313	2.84242	3.75184	4.72026	4.71431	1.09796	1.29776	1.31946	5.40469	5.06879	5.08051	2.64716	2.65775	2.67695	1.63235	3.10018	2.02604	4.44121	4.61037	5.10758	3.10034	2.24849	3.38776	3.24494	3.21289	2.98569	6.44071
HORVU.MOREX.r2.1HG0008720	0	0	0	0.0836884	0	0.0975365	0.30548	0.199602	0.582564	0	0	0	0	0	0	0.236546	0	0.123005	0	0	0	0	0	0	0	0	0	0.253104	0.082845	0.101388	0.102403	0.301901	0.121156	0	0	0	0	0	0	0.356678	0	0	0	0	0	0	0	0	0
HORVU.MOREX.r2.1HG0008730	3.55179	5.24384	4.47755	3.4391	4.08706	3.21644	8.29147	5.84805	9.6942	5.80359	4.23261	5.47905	3.39128	4.49457	3.95243	5.67038	8.41437	11.6385	4.47374	4.75757	5.38709	4.5817	4.37129	5.50598	3.62207	4.23535	4.0143	3.31721	3.50952	3.5492	8.80596	6.81584	6.57691	5.29597	5.32149	5.85721	3.29314	5.69667	3.68588	6.15247	6.48848	9.32715	5.29136	5.2348	4.74626	5.09259	5.39784	6.99237	8.04574
HORVU.MOREX.r2.1HG0008740	0.154078	0.248478	0.412901	0.0653857	0.0481691	0.171462	0.457453	0.350884	0.455156	0.319199	0.371088	0.377566	0.164347	0.126616	0.253615	0.254118	0.312496	0.432466	0.36557	0.337212	0.525302	0.251994	0.613491	0.677565	0.290522	0.480822	0.214655	0.0823956	0.177998	0.217839	0.44004	0.511062	0.520623	0.258674	0.43729	0.375839	0.275623	0.361989	0.324359	0.255449	0.230914	0.398997	0.326517	0.571418	0.41659	0.157482	0.584227	0.725953	0.573634
HORVU.MOREX.r2.1HG0008750	0.220003	0.946118	0.707482	0	0	0.217622	0	0.556685	1.03984	0.347256	0.460752	0	0	0	0.445697	0.263889	0.237975	0.823338	0.321222	0	0	0	0.189402	0	0.221241	0.2388	0.490397	0	0.184842	0.45243	0.342719	0.224532	0.27032	0.173813	0.185005	0.292717	0.314842	0.243234	0.463142	0	0.479586	0.284857	0.0810823	0.176413	0	0	0	0	0.655258
HORVU.MOREX.r2.1HG0008760	1.32715	1.07014	1.54116	1.03253	0.922011	0.875192	1.37053	2.91041	0.784099	1.22197	1.11178	1.31972	1.46804	0.727072	0.896213	1.32658	1.67483	1.93151	1.77627	1.67233	0.936145	2.261	1.90426	0.889329	1.89071	2.04077	0.862834	1.60869	1.48673	0.682314	1.26343	2.25746	1.08713	1.66014	0.558015	1.0791	1.68823	0.489098	1.16411	0.266705	1.0849	3.72316	1.30433	1.77366	0.434946	1.35648	2.68386	2.54752	9.22321
HORVU.MOREX.r2.1HG0008770	2.43312	3.92383	3.55653	3.56694	2.58163	2.29738	2.85528	4.81337	5.88074	5.32428	3.89124	4.05343	2.6215	1.45414	1.79243	5.83693	5.38338	4.6908	4.11772	2.99259	4.78474	4.88375	4.66543	6.33647	2.4468	3.84146	2.71177	2.74424	3.62391	2.27438	3.44572	4.51491	3.39727	3.93192	4.74313	5.88599	1.4772	3.30141	1.74617	3.73387	4.09851	4.58235	3.1793	2.1284	3.58831	7.32498	3.54653	7.75835	4.6116
HORVU.MOREX.r2.1HG0008780	0	0	0.192385	0.152328	0	0	0	0	0.212074	0.141644	0.300701	0	0.340335	0.786598	0	0	0	0	0.131025	0.142835	0	0	0	0.180401	0	0.389621	0	0	0	0	0.372782	0	0	0	0	0	0	0	0	0	0	0	0.264584	0	0	0.587014	0.466649	0	1.60366
HORVU.MOREX.r2.1HG0008790	0.19726	0.565543	0.140966	0	0	0.260167	0.0679026	0.465862	0	0.518931	0.165249	0.280222	0	0.216135	0	0.15774	0.14225	0	0.288016	0.104659	0	0.10754	0	0.462646	0.132247	0.107057	0	0.168781	0.11049	0.13522	0.341434	0.268428	0	0.31169	0.110587	0.408268	0.250929	0.0726967	0.207632	0	0.286673	0.0851367	0.096934	0.210902	0.0646479	0.134413	0.0569877	0.619607	0.587522
HORVU.MOREX.r2.1HG0008800	1.1804	0	1.05442	0	0.164012	0.389208	0	0.597366	0	4.34738	5.43864	2.01221	0.373059	0	0.398556	0.471955	1.06402	0.245418	0.43087	0.939417	0	1.28703	0.677476	0.790989	1.18704	0.427085	0	0	0	0.202288	0	0	0.966915	2.95314	4.79768	2.09405	0.563083	0.87003	1.03539	0.474427	1.28658	0.509456	1.45013	0.788768	0	0.482593	0.170506	0.617952	0
HORVU.MOREX.r2.1HG0008810	2.82785	3.62789	3.66806	2.07739	1.60469	2.13906	5.37428	5.60409	5.0543	4.53852	3.9615	3.5648	3.76265	3.3588	3.00884	4.6746	6.32334	6.31417	3.74722	4.19846	5.07335	3.61444	3.66199	5.03992	3.2739	3.61113	4.10516	1.99259	2.53562	1.6371	5.13323	5.48108	5.92727	4.44948	3.73684	4.29999	3.89951	3.62563	3.62687	4.67043	5.3097	6.70754	3.36308	4.13494	4.69613	4.06103	3.91313	4.45365	6.29916
HORVU.MOREX.r2.1HG0008820	0.378894	1.32391	0.812294	0	0.394843	0.562189	1.07602	1.34223	0.447711	2.16794	3.25342	1.69547	0.538863	0.103787	0.76759	0.795331	1.84431	0.82715	0.829824	0.301541	0.445439	0.852061	0.163096	0.761694	0.857308	0.616901	1.05572	0.162096	0.0795849	0.681787	0.885358	1.54678	0.232776	1.49672	3.50482	1.00825	0.813342	0.314177	0.697929	0.913711	1.13569	1.47176	0.349104	0.455733	0.651916	0.154906	0.903052	0.595064	0.846376
HORVU.MOREX.r2.1HG0008830	0.125012	0.268805	0.134004	0.106102	0	0.370976	0.129098	1.01224	0.443152	0.0986603	0	0.319659	0.237056	0.136974	0.506515	0.149949	0.405672	0.623792	0.365055	0.397961	0.587871	0	0	0.125656	0.25143	0.271386	0.557315	0	0	0	0.129828	0.127585	0.153604	0.592591	0.4205	0.33266	0.119268	0.138212	0.657925	0.904407	0.272514	0.647455	0.276439	0.200485	0.49164	0.204439	0	0	0.744673
HORVU.MOREX.r2.1HG0008840	4.42107	6.00595	3.41653	3.95592	3.45716	3.52569	6.72448	10.337	8.99022	3.54323	4.93815	4.70303	6.92128	5.06941	4.8254	14.1001	8.93423	14.4932	4.65368	6.43692	7.89703	7.20262	7.11066	8.26763	2.96396	6.02641	4.96558	3.63616	4.06003	3.77063	7.15405	9.82863	9.98012	5.00912	4.55354	3.34394	4.93727	6.32776	4.58138	14.8765	9.6375	15.3093	4.3703	7.03523	7.88477	8.49105	5.64356	7.93021	5.92038
HORVU.MOREX.r2.1HG0008850	1.9846	1.27005	1.46888	0.320838	0.748469	0.51415	2.09826	2.53478	3.79675	1.26792	2.29588	1.81238	1.97127	1.50144	2.20172	4.47758	1.6356	5.24616	1.10388	1.3538	2.7109	1.66155	2.15603	1.70985	1.61562	1.69256	1.79057	0.566024	1.27042	0.534453	2.25736	2.84528	2.67074	1.23194	2.70201	1.76036	1.57785	2.29865	1.69106	4.10221	1.39058	4.40509	1.18421	1.40193	2.83393	2.16368	2.12956	2.32529	1.26663
HORVU.MOREX.r2.1HG0008860	1.06379	1.60119	0.684186	0.541727	0.354743	0	1.09856	1.29205	0.628502	1.25933	1.06939	0.725373	0.706032	0.349675	0.431021	1.4036	0	2.38868	0.388306	0.423308	0.800401	1.0439	0.274747	2.45933	0.427911	0.69281	0.711374	0.182042	0.625645	0	2.20956	1.62854	0.522838	1.42876	0.894565	0.566157	0.304475	1.17612	0.335918	2.05229	0.69569	1.92834	0.470474	0.426509	0.522953	1.21777	1.01417	2.45039	0.633682
HORVU.MOREX.r2.1HG0008870	3.55982	4.1988	3.96405	2.84534	2.33384	2.32473	4.67551	4.86234	5.83991	7.69183	8.8016	7.24668	4.58762	4.12765	4.201	10.3224	4.33661	9.05394	2.49788	3.65823	5.07078	5.82207	5.08793	12.1935	2.46766	5.13945	5.66235	3.04586	3.65875	2.73636	5.41983	5.82001	6.87947	8.60108	9.38744	8.3998	3.56112	3.8975	3.3832	8.58457	4.63343	7.83116	2.7768	3.60275	4.82518	5.14331	5.99077	12.8462	2.88225
HORVU.MOREX.r2.1HG0008880	0.459782	0.74148	0.123213	0	0.095827	0	0.47481	0.349023	0.407467	0.0907157	0.385168	0	0.108984	0.251888	0.232864	0.413623	0.621676	1.00373	0	0.182958	0.432426	0	0.197914	0	0.924737	0.374299	0	0	0	0	0	0	0.141235	0	0.773279	0.509789	0	0	0.967914	0.692983	0.125285	0.892979	0.423632	0.184341	0.226025	0	0.298865	0.2407	0.342354
HORVU.MOREX.r2.1HG0008890	0	0	0	0.112762	0	0.394263	0	0	0.15699	0	0	0	0	0	0	0	0	0	0	0.211471	0	0	0.228758	0	0	0	0	0	0.111626	0.273221	0	0	0	0	0	0	0	0.146888	0	0	0	0.344048	0	0	0	0	0	0.278212	0
HORVU.MOREX.r2.1HG0008900	0	0	0	1.37547	0.675533	0.801537	0	0	0	0	0.339405	0.34533	0	0	0	0	0	0.505415	0	0.16122	0	0	0	0	0	0	0	0.86665	0.340403	1.04149	0	0	0	0	0	0	0	0	0	0.488519	0	0	0	0	0	0	0	0	0
HORVU.MOREX.r2.1HG0008910	0	0	0	0	0	0	0	0	0	0.235728	0.500437	0.254586	0	0	0	0.179136	0	0	0	0	0	0.610634	0.257144	0	0	0	0	0	0	0	0	0	0	0.825927	0.251175	0.264941	0	0	0	0.540224	0	0	0	0	0.146834	0	0	0	0
HORVU.MOREX.r2.1HG0008920	3.16538	3.10723	14.0148	51.7456	74.2333	65.2089	79.3049	80.5131	83.7501	39.9702	40.4672	30.7336	18.6596	15.9842	12.9647	12.546	13.2492	24.5506	24.917	30.0108	25.6285	36.3514	19.7865	45.3737	5.12078	3.13706	14.265	51.6947	73.0782	64.9537	79.039	90.1743	98.079	36.5334	37.4971	32.594	18.1196	15.8244	13.3273	11.1182	15.6005	26.1947	20.6945	33.6588	24.4913	41.0745	19.2038	46.5431	3.27923
HORVU.MOREX.r2.1HG0008930	0	0	0.275874	8.51885	13.0879	9.92848	28.8365	23.574	28.2818	0.609336	0.862388	1.53552	33.1858	17.9062	38.4519	187.535	63.0544	140.62	52.8895	33.5906	14.644	1.05229	0.110782	10.2182	0	0	0	6.71626	10.271	10.1882	26.3269	28.1046	25.1398	1.32163	0.649263	1.48384	33.1475	22.3362	46.4583	183.553	70.9696	140.456	54.8239	31.0586	14.0434	1.26263	0.446105	10.1049	0
HORVU.MOREX.r2.1HG0008940	13.643	14.3472	14.7308	6.9602	6.21518	7.49738	18.2462	19.493	23.5206	15.0033	22.1709	13.323	13.76	13.6142	12.3846	29.8673	25.8591	21.4831	11.4294	12.0839	13.2052	29.6084	19.7038	14.4626	15.594	14.4849	14.3745	7.88848	7.11972	7.53791	17.5753	23.0795	24.7021	15.3138	20.8346	14.9449	15.4818	14.4242	11.0383	29.6642	25.6233	23.4886	12.1811	11.6372	15.1971	30.4796	19.6639	16.8343	11.9904
HORVU.MOREX.r2.1HG0008950	39.6064	42.2588	35.3972	43.3143	47.0005	43.5923	38.2348	41.8697	40.6277	20.3119	29.8259	19.1564	33.6432	29.9321	31.3002	166.286	57.0863	138.136	21.083	17.9344	18.5403	8.52662	11.5783	18.0243	40.3927	43.2293	34.774	45.0187	47.7036	41.2391	38.3472	38.7468	35.2383	19.6536	28.1054	18.9591	32.0966	27.9459	32.0829	167.423	55.5155	138.375	22.3786	17.7009	18.2994	8.95134	11.7428	17.1826	6.73568
HORVU.MOREX.r2.1HG0008960	0	0	0	0	0.114478	0	0	0	0.324515	0	0	0	0.26039	0	0.278187	0.494127	0.594139	0	0	0.218567	0	0	0	0	0	0	0.306087	0	0	0	0.285216	0.700721	0.337447	0	0	0	0	0.303635	0	0.331144	2.84372	0	0	0	0	0	0	0	0
HORVU.MOREX.r2.1HG0008970	0	0	0	0	0	0	0	0	0	0	0	0	0	0	0	0	0	0	0	0	0	0	0	0	0	0	0	0	0	0	0	0	0	0	0	0	0	0	0	0	0	0	0	0	0	0	0	0	0
HORVU.MOREX.r2.1HG0008980	3.78005	2.22553	2.60482	33.8395	47.1199	31.5156	1.02237	1.5486	1.16983	0.284118	3.5436	1.38081	0.853331	0.197226	0	0	0	0	0.131409	0.787899	0.338586	0	0	0	3.71081	3.41919	1.00309	28.7237	40.3796	34.1482	0.186938	1.83708	2.54347	0.426631	2.64893	2.63446	0.772794	0	0	0	0	0	0.3317	1.22687	1.23883	0	0.390015	0.188466	0
HORVU.MOREX.r2.1HG0008990	0	0	0	0	0	0	0	0	0	0	0	0	0	0	0	0	0	0	0	0	0	0	0	0	0	0	0	0	0	0	0	0	0	0	0	0	0	0	0	0	0	0	0	0	0	0	0	0	0
HORVU.MOREX.r2.1HG0009000	0	0	0	0	0	0	0	0	0	0	0	0	0	0	0	0	0	0	0	0	0	0	0	0	0	0	0	0	0	0	0	0	0	0	0	0	0	0	0	0	0	0	0	0	0	0	0	0	0
HORVU.MOREX.r2.1HG0009010	0	0	0	0	0	0	0	0	0	0	0	0	0	0	0	0	0	0	0	0	0	0	0	0	0	0	0	0	0	0	0	0	0	0	0	0	0	0	0	0	0	0	0	0	0	0	0	0	0
HORVU.MOREX.r2.1HG0009020	0	0	0	0	0	0	0	0	0	0	0	0	0	0	0	0	0	0	0	0	0	0	0	0	0	0	0	0	0	0	0	0	0	0	0	0	0	0	0	0	0	0	0	0	0	0	0	0	0
HORVU.MOREX.r2.1HG0009030	0	0.288804	0	0	0	0	0	0	0	0.212001	0	0	0	0	0	0	0	0	0	0	0	0	0	0	0	0	0	0	0	0	0	0	0	0	0	0	0	0	0	0	0	0	0	0	0	0	0	0	0
HORVU.MOREX.r2.1HG0009040	0	0	0	0	0	0	0	0	0	0	0	0	0	0	0	0	0	0	0	0	0	0	0	0	0	0	0	0	0	0	0	0	0	0	0	0	0	0	0	0	0	0	0	0	0	0	0	0	0
HORVU.MOREX.r2.1HG0009050	157.691	156.909	175.127	1.38692	1.02173	2.12154	43.3479	52.3747	52.8582	94.2782	75.6041	113.485	71.2052	65.8367	49.8639	3.79763	6.88623	4.11943	75.2309	72.4211	108.35	221.489	244.315	212.296	159.81	163.921	179.886	1.13602	1.08691	0.875125	44.7246	52.4295	60.9462	91.1509	75.7498	106.083	69.0515	67.1848	49.1281	4.14591	7.01304	4.40794	76.5358	74.7159	111.962	223.223	240.202	214.188	23.9295
HORVU.MOREX.r2.1HG0009060	0	0	0.117598	0.0931118	0	0.108519	0.509816	0.333115	0.388896	0.173162	0.0919033	0	0.312049	0.360612	0	0.657953	0.178003	0.410565	0.16018	0	0.154769	0	0	0.55136	0	0.05954	0.122271	0.187735	0.0460867	0.225609	0.512701	0.111965	0.336994	0.0433366	0.369018	0	0.104666	0.121291	0	0.46298	0.119575	0.142047	0.16173	0	0	0	0	0.344595	0
HORVU.MOREX.r2.1HG0009070	0.20667	0.222194	0.221535	0.350815	0.34459	0.102216	0.426849	1.04589	0.732618	0	0.346262	0.352306	0	0	0.104671	0.495791	0.670657	0	0	0.0822386	0	0.338008	0.533769	0.415469	0	0	0	0.176832	0.17364	0.212505	0.107316	0.316386	0.126969	0.163278	0	0	0.394347	0.685478	0.108768	0.622985	0.45052	0.267593	0	0.165721	0.406389	0.168989	0.447795	0.757355	0.923319
HORVU.MOREX.r2.1HG0009080	0	0	0	0	0	0	0	0.107299	0	0	0	0	0	0	0	0.508635	0	0	0	0	0	0	0	0	0	0	0	0	0	0	0	0	0	0	0	0	0	0	0	0	0	0	0	0	0	0	0	0	0
HORVU.MOREX.r2.1HG0009090	0	0	0	0	0	0	0	0	0	0	0	0	0	0	0	0	0	0	0	0	0	0	0	0	0	0	0	0	0.187872	0	0	0	0	0	0	0	0	0	0	0	0	0	0	0	0	0	0	0	0
HORVU.MOREX.r2.1HG0009100	8.01822	8.62054	7.40944	3.40267	2.76603	3.28197	13.1343	15.2517	14.3752	2.6185	5.67472	4.47762	11.9278	13.9355	12.463	15.2556	14.2061	18.4528	9.0832	10.012	11.3117	8.59179	4.04654	6.39205	7.36822	9.45359	8.47427	2.24743	3.83298	4.54876	15.2186	15.3789	14.0987	3.71348	7.20769	4.90499	10.4196	12.0746	12.8052	15.6689	11.301	14.4988	9.17107	10.1986	9.10669	7.46063	6.11058	7.67151	32.94
HORVU.MOREX.r2.1HG0009110	17.006	19.9404	13.9567	8.88564	9.39254	7.72755	33.2576	32.6498	38.0543	10.1078	12.9106	9.73876	27.2595	27.5422	27.7768	37.6093	37.4801	36.1969	17.7302	19.413	30.239	21.3814	13.4052	17.8414	16.781	21.1124	13.6821	7.54818	11.0733	6.88516	32.3972	38.2375	38.8524	10.6644	13.7644	11.1719	29.762	30.0239	31.8846	35.3072	39.1566	30.2074	20.017	19.5172	28.633	19.9455	15.7521	19.3636	15.3535
HORVU.MOREX.r2.1HG0009120	0.259617	0.159497	0.0397558	10.0415	8.87387	9.86872	24.8952	25.1507	24.1472	1.22935	2.54769	0.853518	1.68789	1.13783	0.826492	4.53761	8.18404	5.08927	1.11011	0.708395	1.36038	3.36649	2.58628	2.42315	0.298374	0	0.124007	12.6299	10.9063	10.7923	29.8122	26.9125	25.155	1.11345	1.43465	0.855336	1.48613	1.55817	1.40538	4.47194	7.35722	3.88972	1.31221	0.505574	1.85969	3.12359	2.53936	2.99006	1.10464
HORVU.MOREX.r2.1HG0009130	2.00949	2.35685	0.783284	0	0.304593	0	0.565956	2.03389	1.29516	4.90189	4.7441	3.11414	2.59809	1.40113	1.29531	1.75297	1.58083	2.27888	0.933552	1.89002	1.71812	3.13713	1.25817	1.46898	1.10225	2.97434	1.22162	0	0	0.375679	0.18972	0.745767	2.69355	3.89682	5.53033	2.4306	0.69715	1.81774	3.07658	1.76216	2.58848	2.1288	1.88516	0.292971	3.05336	1.34437	1.89993	0.765083	0
HORVU.MOREX.r2.1HG0009140	6.34156	8.53153	4.94378	0.0575647	0.16963	0.33545	1.33078	1.75051	1.9635	2.27491	2.8977	1.70538	0.353685	0.185785	0.412208	0.488121	0	0.169216	0.618929	0.67472	1.1163	0.110926	0.291951	0.0681737	5.11543	7.28829	5.63158	0.087048	0	0.139478	2.00746	2.21505	1.41672	2.30412	2.56656	1.5341	0.582371	0.262451	0.214171	0.408898	0	0	0.699906	0.978944	0.633496	0.110916	0	0.21304	0.202008
HORVU.MOREX.r2.1HG0009150	3.72849	4.906	3.28084	1.03909	1.71655	1.98168	3.67795	3.37948	4.73445	2.81079	6.47993	2.41903	2.90195	2.25603	3.15665	3.20399	2.94955	2.56855	1.82817	1.99296	2.40755	6.37097	4.55131	4.25112	4.30908	5.91956	4.77571	1.42844	1.63643	1.37329	4.50786	4.54357	4.10259	2.63792	5.66236	3.65273	2.92007	2.52253	2.22585	3.42207	3.7606	3.45857	1.47668	2.32039	2.68095	4.32277	3.85842	4.19512	3.97789
HORVU.MOREX.r2.1HG0009160	14.0448	21.6244	11.8953	2.64895	5.05934	4.4594	10.9226	10.3543	11.8833	12.0421	22.9501	14.779	8.87754	6.8394	6.14722	13.3107	9.9405	10.3824	5.06333	7.03767	5.21843	14.4627	11.4941	14.8143	12.9032	24.4669	10.4355	3.56061	4.22474	4.4572	14.766	13.2721	10.8655	11.644	17.6429	13.3807	8.10585	8.24316	3.10266	12.5442	11.7173	10.3273	6.39039	7.78608	8.18289	19.9908	14.7271	19.97	9.81222
HORVU.MOREX.r2.1HG0009170	9.39256	11.8406	7.8663	11.4012	11.3631	10.5991	17.5394	19.3208	18.9386	9.46459	10.6027	8.06803	15.1642	14.0896	14.3081	24.1659	20.6484	23.5882	9.19463	10.2205	12.8986	10.442	10.6442	11.8168	9.24733	11.2763	7.87783	11.7731	11.7686	10.954	18.5095	17.7991	20.4401	9.35017	10.5012	7.9619	14.373	14.6401	14.566	24.5028	20.4872	23.135	9.39972	10.018	13.3291	10.234	10.1402	11.9554	12.0515
HORVU.MOREX.r2.1HG0009180	6.96479	10.0364	5.96005	4.09814	4.68413	3.38681	9.68561	8.78206	8.07417	4.33035	7.01125	4.51465	5.8544	4.63324	5.73579	5.33539	9.16394	9.56446	4.21934	3.30711	6.72931	8.04063	6.49989	7.26541	8.32825	8.89396	6.70243	3.88102	4.45023	3.6409	10.2267	9.31827	8.55772	4.48523	7.25951	4.41274	5.75136	5.1928	6.60714	5.52213	9.9516	8.07066	4.49743	3.69584	6.70382	8.30313	6.51818	7.29227	5.83969
HORVU.MOREX.r2.1HG0009190	3.58346	4.13966	2.80661	11.7299	11.7015	11.7309	14.0919	14.5702	15.6148	3.59791	8.11124	3.43941	13.3178	11.959	11.3991	14.7299	10.8844	13.9359	5.80932	4.69049	7.92831	4.82797	4.08389	5.51126	3.96501	4.93727	3.25001	10.9027	11.9912	12.2892	14.4382	14.6813	16.0225	3.71531	7.51192	3.08749	12.3626	11.5904	10.5807	15.389	9.94916	13.1617	5.64603	5.2035	7.88431	5.61674	4.67196	5.57955	11.5599
HORVU.MOREX.r2.1HG0009200	0	0	0	0	0	0	0	0	0	0	0	0	0.19999	0	0	0	0	0	0	0	0	0	0	0	0	0	0	0.360955	0	0	0	0	0	0	0.177376	0	0.201239	0.233204	0.222021	0	0	0.27311	0	0.169138	0	0	0	0	0
HORVU.MOREX.r2.1HG0009210	0	0	0	0	0	0	0	0	0	0	0.112271	0	0.0635341	0	0	0	0	0	0.195679	0	0	0	0	0.13471	0	0	0	0	0	0	0	0	0	0	0.1127	0	0	0.148171	0	0	0	0	0.0987859	0	0	0.109584	0	0.140321	0
HORVU.MOREX.r2.1HG0009220	0	0	0	0	0	0	0	0	0	0	0	0	0	0	0	0.183147	0	0	0	0	0	0	0	0	0	0	0	0	0	0	0	0	0	0	0	0	0	0	0	0	0	0	0	0	0	0	0	0	0
HORVU.MOREX.r2.1HG0009230	0	0	0	0	0	0	0	0	0	0	0	0	0	0	0	0	0	0	0	0	0	0	0	0	0	0	0	0	0	0	0	0	0	0	0	0	0	0	0	0	0	0	0	0	0	0	0	0	0
HORVU.MOREX.r2.1HG0009240	3.73894	6.69967	5.00984	17.6298	19.9145	25.4783	17.8042	11.9837	9.6951	5.24585	6.00334	2.74423	9.15794	12.2901	9.67864	3.73731	7.52702	4.27551	7.58214	5.12467	4.68864	7.38898	3.30828	1.35713	3.86441	7.44039	4.97741	15.6402	18.8483	25.2029	18.4442	14.6276	9.44337	3.03598	7.51101	3.50072	5.54889	8.49714	8.74562	3.00551	6.5657	4.84112	12.0957	4.66374	4.28875	7.04863	4.77072	2.17485	22.5815
HORVU.MOREX.r2.1HG0009250	46.6751	41.1933	26.5239	28.0559	30.3165	30.8326	0.231099	0.226501	0.94439	97.717	140.494	104.73	0.227333	0.0700564	0.161913	0.191732	0.293936	0.159522	0.116694	0.178098	0.315705	40.5867	53.4761	83.6447	46.6161	39.7843	27.382	29.9249	30.7277	31.0968	0.0498014	0.244705	0.628495	99.0332	132.872	110.351	0.0762508	0	0.168251	0.192736	0.418139	0.206966	0.0942582	0.128175	0.18859	39.9034	54.5418	83.5303	0.952172
HORVU.MOREX.r2.1HG0009260	0	0.189631	0.189069	0.299403	0.29409	0	0	0	0	0	0	0	0	0	0	0	0	0	0	0	0	0	0	0.354581	0	0	0	0.603666	0.296385	0	0	0	0	0	0	0	0	0	0	0	0	0	0	0	0	0	0	0.36935	0
HORVU.MOREX.r2.1HG0009270	0	0	0	0	0	0	0	0	0	0	0	0	0	0	0	0	0	0	0	0	0	0	0	0	0	0	0	0	0	0	0	0	0	0	0	0	0	0	0	0	0	0	0	0	0	0	0	0	0
HORVU.MOREX.r2.1HG0009280	0	0	0	0	0	0	0	0	0	0	0	0	0	0	0	0	0	0	0	0	0	0	0	0	0	0	0	0	0	0	0	0	0	0	0	0	0	0	0	0	0	0	0	0	0	0	0	0	0
HORVU.MOREX.r2.1HG0009290	0	0	0	0.34285	0.378862	0.399582	0	0	0	0.00797009	0.01692	0.0344307	0	0.0221303	0	0	0	0	0	0	0	0	0	0	0	0	0	0.457964	0.322425	0.394592	0	0	0	0.0319143	0.0169847	0.0537467	0	0	0	0	0	0	0	0	0	0	0	0	0
HORVU.MOREX.r2.1HG0009300	0	0	0	0	0	0	0	0	0	0	0	0	0	0	0	0	0	0	0	0	0	0	0	0	0	0	0	0	0	0	0	0	0	0	0	0	0	0	0	0	0	0	0	0	0	0	0	0	0
HORVU.MOREX.r2.1HG0009310	1.05565	1.06916	0.869187	1.97373	1.73463	2.05818	1.46934	1.82724	1.3197	1.24366	2.17881	1.70827	0.667266	0.402318	0.604391	1.39469	2.8299	2.09939	0.50261	0.462684	0.604341	0.988369	0.816618	1.18412	1.07698	0.979783	0.920779	1.96357	2.22377	1.98214	1.77954	1.8581	1.67306	1.39002	1.72398	1.81847	0.510873	0.541275	0.499216	1.7156	2.60138	1.7036	0.507472	0.576595	0.616725	1.1384	1.25967	0.640747	5.65038
HORVU.MOREX.r2.1HG0009320	2.6984	3.45131	1.77872	22.2705	21.6038	25.8942	20.5311	21.8336	20.3954	1.12599	2.88409	0.912054	2.3967	2.14099	4.27275	11.5888	19.3415	12.9036	3.2153	2.0858	2.5962	2.94215	2.29637	2.61878	1.91822	3.06362	2.24693	20.5936	23.4923	23.1375	21.9036	19.8474	21.3987	1.10269	2.92119	1.26553	2.38208	2.19464	4.71748	10.247	18.306	13.0718	2.93777	1.79069	2.36333	2.71364	2.12362	2.9227	55.5195
HORVU.MOREX.r2.1HG0009330	0.189887	0.102075	0.101772	5.96304	5.5802	4.41403	0.196093	0.0960959	1.17797	0.487044	0.318143	0.485545	3.46573	1.8725	1.73108	0.0569412	0.410797	0.236877	1.76747	0.717822	1.51801	0.504659	0.245212	1.86094	0	0.103055	0.423266	4.06179	5.38444	4.14903	0.345105	0.193796	1.57488	0.375048	0.439118	0.58951	3.3515	2.99161	0.749516	0.400676	0.206967	0.737588	1.74957	1.3323	1.16684	0.698696	0.164572	1.98815	0.28278
HORVU.MOREX.r2.1HG0009340	1.6116	3.16399	4.28124	2.31934	1.75245	3.39624	8.68317	12.0564	10.1011	3.26266	4.93068	2.92644	7.175	8.2916	8.58807	8.32063	11.2174	9.87724	6.90572	5.1861	4.34944	3.83905	3.07648	6.83176	1.5502	1.82535	4.06089	0.839344	1.88387	2.73782	12.0069	12.6576	11.0202	5.20366	6.48151	3.10762	8.08885	7.66937	6.41657	8.36421	14.2816	11.0685	6.86923	5.95574	5.64909	4.12518	3.27933	6.45604	27.3391
HORVU.MOREX.r2.1HG0009350	0	0	0	0	0	0	0.618842	0.346589	0.202313	0	0.60958	0.0729672	0	0	0	0	0	0	0	0	0	0	0	0	0	0	0	0	0.0719261	0	0.133359	0.0873702	0.157781	0	0.359947	0	0	0	0	0	0	0	0	0	0	0	0	0	0
HORVU.MOREX.r2.1HG0009360	0	0	0	0	0	0	0	0	0	0	0	0	0	0	0	0	0	0	0	0	0.133016	0	0	0	0	0	0	0	0	0	0	0	0	0	0	0	0	0	0	0	0	0	0	0	0	0	0	0	0
HORVU.MOREX.r2.1HG0009370	0	0	0	637.037	1018.58	1396.12	0.092401	0.0905627	0.317183	0	0.149912	0	0	0.294114	0.317218	0.4293	0	0	0.0653214	0	0	0	0.0770308	0.0899376	0.0899799	0	0.0498618	628.237	1094.98	1336.8	0.185848	0.0913184	0.164911	0	0	0	0.0853653	0.296774	0	0.215774	0.0975251	0	0	0.071748	0.087972	0	0	0.0936836	0.532994
HORVU.MOREX.r2.1HG0009380	0	0	0	1416.7	2451.28	3058.09	0	0.376521	0	0	0.311636	0	0	0.815202	0.942042	0.446212	0	0	0	0	0	0	0.160131	0	0	0	0.207304	1380.61	2446.97	3063.32	0.386338	0.379663	0.228544	0	0	0	0.354913	0.411287	0.391565	0.448549	0	0	0	0.298298	0	0	0	0.389497	0
HORVU.MOREX.r2.1HG0009390	0	0	0	727.725	1260.07	1629.12	0.328431	0	0.563698	0	0.266424	0	0	0.174233	0	0.762953	0	0	0.232179	0	0	0	0.273798	0	0	0	0	759.62	1272.98	1643.09	0	0	0	0	0	0	0	0.527427	0	0.383475	0	0	0	0	0.156344	0	0	0	0
HORVU.MOREX.r2.1HG0009400	0	0	0	0	0	0	0	0	0	0	0	0	0	0	0	0	0	0	0	0	0	0	0	0	0	0	0	0	0	0	0	0	0	0	0	0	0	0	0	0	0	0	0	0	0	0	0	0	0
HORVU.MOREX.r2.1HG0009410	2.80278	1.50666	2.70394	0	0.467321	0	0	0	0	0	0	0	0	0	0	0	0	0	0	0	0	2.97956	10.8582	15.7764	2.25484	0.60845	4.06089	0	0.235484	0	0	0	0	0	0	0	0	0	0	0	0	0	0	0	0	4.58353	9.47362	21.1289	0
HORVU.MOREX.r2.1HG0009420	14.1858	3.51956	1.1697	180.137	135.093	128.449	12.9591	7.17901	7.09174	16.3627	10.5125	4.65045	0.517308	1.19563	3.86865	0.654444	0.590178	0	2.78821	0.43422	2.05258	10.7081	3.75773	27.9694	9.87619	1.77667	0.608093	183.933	140.273	163.255	9.63269	11.6936	9.38552	22.8459	12.8467	4.35563	0	1.20644	3.44577	0	0.594686	1.41289	2.01084	1.31251	1.07287	14.2762	4.25584	27.9918	97.5025
HORVU.MOREX.r2.1HG0009430	0	0	0	0	0	0	0	0	0	0	0	0	0	0	0	0	0	0	0	0	0	0	0	0	0	0	0	0	0	0	0	0	0	0	0	0	0	0	0	0	0	0	0	0	0	0	0	0	0
HORVU.MOREX.r2.1HG0009440	14.7314	3.81286	0	5718.76	5279.77	4661.67	475.262	465.807	385.211	218.959	144.89	59.0607	5.94905	2.39126	19.8959	31.7405	58.4276	10.5497	12.5469	9.11861	12.3155	545.443	89.481	963.847	14.8143	6.81058	0.608093	5734.84	5390.66	4580.67	479.935	497.258	437.097	201.734	162.42	50.8157	5.72593	2.11127	17.2289	44.0774	62.1447	9.89024	9.04879	9.62508	12.338	512.381	84.6439	940.297	1042.46
HORVU.MOREX.r2.1HG0009450	0	0	0	0.0610024	0	0	0	0	0	0	0	0	0	0.0787519	0	0	0	0	0	0	0	0	0	0	0	0	0	0.0614976	0	0	0	0	0	0	0	0	0	0	0	0	0	0	0	0	0	0	0	0	0
HORVU.MOREX.r2.1HG0009460	0	0	0	0	0	0	0	0	0	0	0	0	0	0	0.414498	0	0	0	0	0	0	0	0	0.205657	0	0	0	0	0	0	0	0	0	0	0	0	0	0	0	0	0	0	0	0	0	0	0	0	0
HORVU.MOREX.r2.1HG0009470	0	0	0	0	0	0	0	0.14184	0.496775	0.331796	0	0	0.13287	0	0.141951	0	0	0	0.204614	0.223058	0	0	0.120646	0.140861	0.140927	0	0	0	0	0	0.145538	0.715119	0.344381	0.221432	0	0.124305	0.1337	0	0	0	0.30549	0.18145	0.103297	0	0	0	0	0.146728	0.417391
HORVU.MOREX.r2.1HG0009480	0.154417	0	0	0	0	0	0.159464	0	0.182463	0	0	0	0	0	0	0	0	0	0.112731	0	0	0	0	0	0.155286	0	0	0	0	0	0	0	0.189734	0	0	0	0	0.170723	0	0	0	0	0	0	0	0	0	0.161678	0
HORVU.MOREX.r2.1HG0009490	0	0	0	2.68749	0.812248	0.963753	0	0	0	0	0	0	0	0	0	0	0	0	0	1.16309	0	0.398366	0.209695	0	0	0	0	1.66727	1.02323	0	0	0	0	0	0	0	0	0	0	0	0	0	0	1.17188	0.478959	0	0	0	0
HORVU.MOREX.r2.1HG0009500	0	0	0	7.23556	2.03062	1.20469	0	0	0	0	0	0	0	0	0	0	0	0	0.355639	3.29542	1.3745	0	2.51634	1.71381	0	0	0	4.37658	1.84182	0.500905	0	0	0	0	0	0	0	0	0	0	0	0	0.359079	2.7344	0.957917	0	1.89993	1.02011	0
HORVU.MOREX.r2.1HG0009510	0	0	0	0	0.124505	0	0	0	0	0	0	0	0	0	0	0	0	0	0	0	0	0	0	0	0	0	0	0	0	0	0	0	0	0	0	0	0	0	0	0	0	0	0	0	0	0	0	0	0
HORVU.MOREX.r2.1HG0009520	0	0	0	0	0	0	0	0	0.30603	0	0	0	0	0	0	0	0	0	0	0	0	0	0	0	0	0	0	0	0	0.532608	0	0	0	0	0	0	0	0	0	0	0	0	0	0	0	0	0	0	0
HORVU.MOREX.r2.1HG0009530	0.166006	0	0.0889734	1480.42	1384.54	1294.91	339.736	321.425	270.795	3.04606	4.5892	0.636724	15.779	17.9617	21.1033	1.84187	7.04802	1.81201	13.5431	18.265	17.4084	0.237565	0.0714579	0.166862	0.0417351	0.405428	0.092509	1480.55	1351.27	1321.51	332.823	320.38	273.988	2.81978	4.50204	1.25162	15.7587	16.4723	23.1961	1.65135	7.14709	2.14943	14.5001	18.7026	16.7704	0	0.0719378	0.347624	55.6239
HORVU.MOREX.r2.1HG0009540	36.3886	43.8805	70.8811	0.0449879	0.0883793	0	9.41501	10.8372	10.0526	75.2987	44.5373	73.0322	28.596	26.6577	20.0269	0.127159	0.516024	1.02491	43.6689	35.0554	43.8949	62.2875	67.5826	72.5661	38.9653	40.2743	71.6006	0.0453532	0.178138	0.109005	8.25722	8.60144	10.2904	73.3059	43.1474	70.9248	30.671	28.1881	19.7786	0.575212	0.722174	0.995155	43.5248	34.5129	45.001	64.1457	64.8437	70.6493	0.157873
HORVU.MOREX.r2.1HG0009550	0	0	0	0.817193	3.21077	2.14293	0	0	0	0	0	0	0	0	0	0	0	0	0	0	0	0	0	0	0	0	0	3.29531	1.21344	0.495012	0	0	0	0	0	0	0	0.532254	0	0	0	0	0	0	0	0	0	0	0
HORVU.MOREX.r2.1HG0009560	0	0.0243512	0	0	0	0.0448092	0	0	0	0	0	0	0	0	0	0	0	0	0	0.0360514	0	0	0	0	0	0	0	0	0.0380598	0	0	0	0	0	0	0	0	0	0	0	0	0	0	0	0	0	0	0	0
HORVU.MOREX.r2.1HG0009570	0	0	0	0	0	0	0	0	0	0	0	0	0	0.229536	0	0	0	0	0	0	0	0	0	0	0	0	0	0	0	0	0	0	0	0	0	0	0	0	0	0	0	0	0	0	0.205969	0	0	0	0
HORVU.MOREX.r2.1HG0009580	0	0	0	0	0	0	0.0501183	0.0736818	0.0286733	0	0	0	0.322104	0.305761	0.294958	0.058213	0.170614	0.121084	0.283442	0.395896	0.342334	0.0198435	0	0	0	0	0	0	0	0	0	0.0247655	0.0596318	0	0	0	0.486172	0.523153	0.472525	0.029259	0.0925708	0.0314193	0.321957	0.369703	0.417515	0.00992087	0	0	0
HORVU.MOREX.r2.1HG0009590	0	0	0	0	0	0	0	0	0	0	0	0	0	0	0	0	0	0	0	0	0	0	0	0	0	0.182785	0	0	0	0	0	0	0	0	0	0	0	0	0	0	0	0	0	0	0	0	0	0	0
HORVU.MOREX.r2.1HG0009600	0	0	0	0	0	0	0	0	0	0	0	0	0	0	0	0	0	0	0	0	0	0	0	0	0	0	0	0	0	0	0	0	0	0	0	0	0	0	0	0	0	0	0	0	0	0	0	0	0
HORVU.MOREX.r2.1HG0009610	0.19517	0.209831	0	0	0	0	2.21704	2.17293	2.30617	0.539102	0.572241	0.0831757	1.5729	0.534611	1.97694	0.819355	2.63891	1.0956	0.85489	0.543637	0.917789	0.3192	0.168023	0.784702	0	0.105923	0	0	0	0	3.14168	2.09147	2.27817	0	0.328244	0.519352	0.558607	0.755225	1.02716	2.58861	2.97816	3.03244	0.575439	0.547749	2.01482	0.319171	0.507453	1.63477	2.03453
HORVU.MOREX.r2.1HG0009620	0.324399	0.199296	0.049676	0	0	0	2.9193	2.79086	3.532	0.512035	0.621154	0.118499	1.75756	1.37098	1.19702	1.6954	2.80719	2.42805	1.15029	0.792955	0.95888	0.720037	0.678243	1.30428	0.233017	0.276662	0.05165	0	0	0	2.69518	3.00334	3.07486	0.402741	0.389705	0.0822128	1.50325	1.53709	1.1707	2.76597	2.4498	3.42022	1.38345	1.02191	1.77697	0.644186	0.481975	0.946173	4.27885
HORVU.MOREX.r2.1HG0009630	1.00679	1.94836	1.43895	51.9251	49.3531	39.5703	10.605	12.432	9.43791	5.56198	5.7633	4.00462	22.2098	31.5495	27.3311	5.31355	6.02601	9.16836	42.2625	30.8749	29.9218	6.64132	7.48298	10.9969	1.01246	1.89421	1.94497	53.2656	45.5652	44.6526	11.0483	10.5149	11.5871	4.6134	4.96691	4.04843	23.1489	30.7217	25.1863	4.37023	5.6331	8.95127	42.7208	33.5304	30.8178	7.13467	7.32963	9.55747	1.99909
HORVU.MOREX.r2.1HG0009640	0	0	0	0	0	0	0	0	0	0	0	0	0	0	0	0	0	0	0	0	0	0	0	0	0	0	0	0	0.254672	0	0	0	0	0	0	0	0	0	0	0	0	0	0	0	0	0	0	0	0
HORVU.MOREX.r2.1HG0009650	0	0	0	0	0	0	0	0	0	0	0	0	0	0	0	0	0	0	0	0	0	0	0	0	0	0	0	0	0	0	0	0	0	0	0	0	0	0	0	0	0	0	0	0	0	0	0	0	0
HORVU.MOREX.r2.1HG0009660	0	0	0	0	0	0	0	0	0	0	0	0	0	0	0	0	0	0	0	0	0	0	0	0	0	0	0	0	0	0	0	0	0	0	0	0	0	0	0	0	0	0	0	0	0	0	0	0	0
HORVU.MOREX.r2.1HG0009670	0	0	0	0	0	0	0	0	0	0	0	0	0.0290986	0	0	0	0	0	0	0	0	0	0	0	0	0	0	0	0	0	0	0	0	0	0	0	0	0	0	0	0	0	0	0	0	0	0	0	0
HORVU.MOREX.r2.1HG0009680	0	0	0	0	0	0	0	0	0	0	0	0	0	0	0	0	0	0	0	0	0	0	0	0	0	0	0	0	0	0	0	0	0	0	0	0	0	0	0	0	0	0	0	0	0	0	0	0	0
HORVU.MOREX.r2.1HG0009690	0	0	0	0	0	0	0	0	0	0	0	0	0	0	0	0.7791	0	0	0	0	0	0	0	0	0	0	0	0	0	0	0	0	0	0	0	0	0	0	0	0	0	0	0	0	0	0	0	0	0
HORVU.MOREX.r2.1HG0009700	1.17779	0.974048	1.40818	1.57634	1.20848	1.34428	9.16891	8.6197	7.60084	1.78753	1.36614	2.70275	9.27719	12.4581	12.7103	12.4429	9.50601	10.3978	12.6329	14.8171	15.1245	3.77845	1.48195	2.14005	0.637761	1.27842	1.91852	3.25579	2.43583	1.44394	7.7624	5.77901	5.12072	2.36205	1.59992	2.65195	8.03858	10.1668	13.4461	8.79388	6.12242	8.03549	8.74827	12.4228	13.8513	3.92628	2.23785	2.84577	2.69841
HORVU.MOREX.r2.1HG0009710	2.71161	0.662568	2.90664	2.51065	2.67161	0.609603	3.69122	0.873257	1.60205	1.75092	2.37481	0.945497	1.5192	2.83602	2.24728	2.36546	2.13317	2.46009	1.07977	3.23703	1.85474	1.71345	1.69777	1.61057	3.0987	2.40814	3.57163	1.68736	2.69246	1.52082	2.17606	2.51584	1.66589	1.75278	0.621884	2.51455	1.29351	5.17825	2.07577	1.18893	2.41815	2.71301	1.90788	1.87784	1.33301	2.318	1.28188	0.774301	6.97495
HORVU.MOREX.r2.1HG0009720	0	0	0	0	0	0	0	0	0	0	0	0.202781	0	0	0	0	0	0	0	0	0	0	0	0	0	0	0	0	0	0	0	0	0	0	0	0	0	0	0.25042	0	0	0	0	0	0	0.194534	0	0	0
HORVU.MOREX.r2.1HG0009730	0	0	0	0	0	0	0	0	0	0	0	0	0	0	0.0636059	0	0.0679233	0	0	0	0	0	0	0	0	0	0	0	0	0	0	0	0	0	0	0	0.0599085	0	0.0660954	0	0	0.325218	0	0	0	0	0	0	0
HORVU.MOREX.r2.1HG0009740	0.0446731	0.0480289	0.0718295	0.303325	0.167593	0.198853	0.657399	0.474762	0.514672	0	0.130982	0	0.0635341	0.0489477	0.0678764	0.375091	0.519466	0.390097	0.114146	0.0355529	0.0420152	0.0182657	0	0.0224517	0.0673867	0	0.0248946	0.219785	0.197051	0.459345	0.533535	0.387538	0.576349	0	0.197224	0	0	0.0370428	0.094044	0.134663	0.559953	0.375974	0.0493929	0.0537327	0.043922	0	0	0.0233868	0.931383
HORVU.MOREX.r2.1HG0009750	0	0	0	0	0	0	0	0	0	0	0	0	0.0327687	0.0757366	0	0	0	0	0.100924	0	0	0	0	0	0	0	0	0	0	0	0	0	0	0	0	0	0	0.152843	0	0	0	0	0.127376	0	0	0	0	0	0
HORVU.MOREX.r2.1HG0009760	0	0	0	0	0	0	0	0	0	0	0	0	0	0	0	0	0	0	0	0	0	0	0	0	0	0	0	0	0	0	0.149638	0	0	0	0	0	0	0	0	0	0	0.0932807	0	0	0	0	0	0	0
HORVU.MOREX.r2.1HG0009770	0	0	0	0	0	0	0	0	0	0	0	0	0	0	0	0	0	0	0	0	0	0	0	0	0	0	0	0	0	0.083984	0	0	0	0	0	0	0	0	0	0.0984839	0	0	0	0	0	0	0	0	0
HORVU.MOREX.r2.1HG0009780	0	0	0	0	0	0	0.47481	0	0	0	0	0	0	0	0	0	0	0	0	0	0	0	0	0	0	0	0	0	0	0	0	0	0	0	0	0	0	0	0	0	0	0	0	0	0	0	0	0	0
HORVU.MOREX.r2.1HG0009790	0	0	0	0	0	0	0	0	0	0	0	0	0	0	0	0	0	0	0	0	0	0	0	0	0	0	0	0	0	0	0	0	0	0	0	0	0	0	0	0	0	0	0	0	0	0	0	0	0
HORVU.MOREX.r2.1HG0009800	0	0	0	0	0	0	0	0	0	0	0	0	0	0	0	0	0	0	0	0	0	0	0	0	0	0	0	0	0	0	0	0	0	0	0	0	0	0	0	0	0	0	0	0	0	0	0	0	0
HORVU.MOREX.r2.1HG0009810	0	0	0	0	0	0	0	0	0	0	0	0	0	0	0	0	0	0	0	0	0	0	0	0	0	0	0	0.411914	0	0	0	0	0	0	0	0	0	0	0	0	0	0	0	0	0	0	0	0	0
HORVU.MOREX.r2.1HG0009820	0	0	0	0	0	0	0	0	0	0	0	0	0	0	0	0	0	0	0	0	0	0	0	0	0	0	0	0	0	0	0	0	0	0	0	0	0	0	0	0	0	0	0	0	0	0	0	0	0
HORVU.MOREX.r2.1HG0009830	0	0	0	0	0	0	0	0	0	0	0	0	0	0	0	0	0	0	0	0	0	0	0	0	0	0	0	0.149627	0.293852	0	0	0	0.21487	0	0	0	0	0	0	0	0	0	0	0	0	0	0	0	0
HORVU.MOREX.r2.1HG0009840	0	0	0	0	0	0	0	0.146351	0	0	0	0	0	0	0	0	0.156408	0	0	0	0	0	0	0	0	0	0	0	0.0607432	0	0	0	0.177666	0	0	0	0	0	0	0	0	0	0	0	0	0	0	0	0
HORVU.MOREX.r2.1HG0009850	0	0	0	0.180889	0	0	0	0	0	0	0	0	0	0	0	0	0	0	0	0	0	0	0	0	0	0	0	0	0	0	0	0	0	0	0	0	0	0	0	0	0	0	0	0	0	0	0	0	0
HORVU.MOREX.r2.1HG0009860	0	0	0	0	0	0	0	0	0	0	0	0	0	0	0	0	0.104642	0	0	0	0	0	0	0	0	0	0	0.0413861	0	0	0.100466	0	0	0	0	0	0	0	0	0	0	0	0	0	0	0	0	0	0
HORVU.MOREX.r2.1HG0009870	0	0	0	0.190828	0	0	0	0	0	0	0	0	0	0	0	0	0	0	0	0	0	0	0	0	0	0	0	0.192377	0	0.231187	0	0	0	0	0	0	0	0	0	0	0	0	0	0	0	0	0	0	0
HORVU.MOREX.r2.1HG0009880	0	0	0	0	0.150949	0	0	0	0	0	0	0	0	0	0	0	0	0	0	0	0	0	0	0	0	0	0	0	0.152127	0	0	0	0	0	0	0	0	0	0	0	0	0	0	0	0	0	0	0	0
HORVU.MOREX.r2.1HG0009890	0	0	0	0	0	0	0	0	0	0	0	0	0	0	0	0	0	0	0	0	0	0	0	0	0	0	0	0	0	0	0	0	0	0	0	0	0	0	0	0	0	0	0	0	0	0	0	0	0
HORVU.MOREX.r2.1HG0009900	0	0	0	3.31646	2.62419	4.45576	0	0	0	0	0	0	0	0	0	0	0	0	0	0	0	0.0887606	0	0	0	0	0	3.71487	1.41353	4.79912	0.112725	0	0	0	0	0	0	0	0	0	0	0	0	0	0	0	0	0	0
HORVU.MOREX.r2.1HG0009910	10.3428	13.086	8.0062	12.2088	13.7218	14.381	16.918	17.157	16.3799	7.20447	10.6728	6.53641	10.3164	11.7535	9.20012	20.5353	18.552	20.9543	8.10044	7.59531	11.274	7.71637	7.46207	6.4107	9.98375	11.8771	8.32436	12.8207	12.925	13.5583	15.4975	17.1276	16.9571	6.66576	9.49876	6.47511	9.66235	10.5345	8.10434	20.2908	18.878	19.7195	8.26942	7.70204	9.86674	7.97958	8.25808	7.38571	9.56654
HORVU.MOREX.r2.1HG0009920	3.12272	3.88187	4.23646	4.51389	4.18973	3.71635	3.12401	4.24709	3.86284	2.00238	2.45246	2.24574	1.43411	1.44345	1.72982	1.63871	3.11392	2.98247	1.81664	1.20377	1.97325	3.6309	3.31845	4.31586	3.33655	5.61389	4.18728	3.17285	4.46839	4.56548	3.19236	3.68497	3.29735	2.12015	2.87214	2.5102	1.95512	1.56439	2.25975	1.88262	3.66952	2.3375	1.72632	1.29112	1.24727	4.02954	3.97505	5.00649	5.81294
HORVU.MOREX.r2.1HG0009930	12.2762	15.5836	30.1234	0.79504	1.52076	0.731524	4.83677	3.99203	4.19446	5.33059	4.00621	4.3703	5.04843	6.42831	4.64438	1.36014	2.29316	1.84507	7.63038	8.51437	8.7173	18.6263	16.5108	19.1286	11.6511	17.9273	29.1775	0.548391	0.99414	1.21666	6.29778	4.52851	6.17894	4.24563	4.8507	5.02909	4.18626	5.12374	5.50078	1.42671	2.09573	2.93643	8.35832	7.98576	9.69458	19.0277	19.2282	18.9962	7.48889
HORVU.MOREX.r2.1HG0009940	3.04047	3.73585	2.15644	11.3117	14.37	15.8745	14.8966	15.9653	15.2082	2.6341	2.06829	2.8838	2.12414	1.80346	3.03348	6.47132	11.1771	6.70169	1.20162	1.51007	1.52654	3.00978	2.59787	3.56166	2.87366	3.20099	3.08293	12.9293	13.1184	15.9842	15.9542	14.932	14.7187	1.82416	2.65291	2.43331	2.02836	1.61758	3.89815	5.65072	10.6894	6.89672	1.49971	1.22819	1.64077	3.71983	2.97196	3.32704	68.2245
HORVU.MOREX.r2.1HG0009950	17.7492	17.8506	18.8573	47.7674	54.1498	57.2495	32.4128	33.951	32.0435	16.9335	23.3949	12.9645	13.7824	16.3458	16.4085	22.745	41.2903	26.5979	18.6328	15.9852	20.0107	37.6456	20.116	37.1719	18.7302	19.217	18.555	46.7711	55.7994	55.9525	31.4296	32.9732	34.3142	15.9575	25.487	12.7544	13.9971	15.0032	16.1757	21.8618	42.5853	26.7632	18.2002	17.2591	20.3003	35.9154	20.2705	38.9319	111.617
HORVU.MOREX.r2.1HG0009960	0.267455	0	0	0	0	0.26456	0	0.135351	0.316031	0	0.224052	0.227963	0	0	0	0	0	0	0	0	0	0.218711	0	1.613	0.268959	0.290306	0	0	0.674131	0.550013	0	0	0	0.422603	0.449816	0.355852	0	0.147848	0	0	0	0	0	0	0	0.218691	0	1.12012	0
HORVU.MOREX.r2.1HG0009970	2.96049	2.26338	1.79828	0.474616	0.383924	0.455536	0.135878	0	0.31095	0.233644	0.936911	0.168224	0.0623764	0.360419	0	0.039456	0.071163	0.164138	0.240142	0	0.0618745	0.107597	0.0849567	0.0991916	2.05092	2.9278	1.57645	0.619195	0.469832	0.270585	0.20497	0.100715	0.323341	0.103952	0.746861	0.291776	0	0.145471	0.207744	0.0396627	0.0717065	0	0	0.290145	0.0646825	0.161382	0.0570182	0.172205	0
HORVU.MOREX.r2.1HG0009980	0	0	0	0	0	0	0	0	0	0	0	0	0	0	0	0	0	0	0	0	0	0	0	0	0	0	0	0	0	0	0	0	0	0	0	0	0	0	0	0	0	0	0	0	0	0	0	0	0
HORVU.MOREX.r2.1HG0009990	0	0	0	0	0	0	0	0	0	0	0	0	0	0	0	0	0	0	0	0	0	0	0	0	0	0	0	0	0	0	0	0	0	0	0	0	0	0	0	0	0	0	0	0	0	0	0	0	0
HORVU.MOREX.r2.1HG0010000	0	0.269905	0	0	0	0	0	0	0	0	0	0	0	0	0	0	0	0	0	0	0	0	0	0	0	0	0	0	0	0	0	0	0	0	0	0	0	0	0	0	0	0	0	0	0	0	0	0	0
HORVU.MOREX.r2.1HG0010010	0	0	0	0	0	0	0	0	0	0	0	0	0	0	0	0	0	0	0	0	0	0	0	0	0	0	0	0	0	0	0	0	0	0	0	0	0	0	0	0	0	0	0	0	0	0	0	0	0
HORVU.MOREX.r2.1HG0010020	0	0	0	0	0	0	0	0	0	0	0	0	0	0	0	0	0	0	0	0	0	0	0	0	0	0	0	0	0	0	0	0	0	0	0	0	0	0	0	0	0	0	0	0	0	0	0	0	0
HORVU.MOREX.r2.1HG0010030	0	0	0	0	0	0	0	0	0	0	0	0	0	0	0	0	0	0	0	0	0	0	0	0	0	0	0	0	0	0	0	0.145516	0	0	0	0	0	0	0	0	0	0	0	0	0	0	0	0	0
HORVU.MOREX.r2.1HG0010040	0	0	0	0	0	0	8.06516	9.63386	11.968	0	0	0	14.3468	9.35942	10.8775	0.146372	1.05598	0	8.10687	1.35963	2.06585	0	0	0	0	0	0	0	0	0	8.36426	10.0879	11.5453	0	0	0	11.293	8.9044	12.0739	0	1.59608	0	9.17471	0.782809	1.31975	0	0	0	0
HORVU.MOREX.r2.1HG0010050	0	0	0	0	0	0	0	0	0	0	0	0	0	0	0	0	0	0	0	0	0	0	0	0	0	0	0	0	0	0	0	0.192752	0	0	0	0	0	0	0	0	0	0	0	0	0	0	0	0	0
HORVU.MOREX.r2.1HG0010060	0	0	0	0	0	0	0.292556	0.860206	0.6695	0	0	0	0	0	0	0	0	0	0	0	0	0	0	0	0	0	0	0	0	0	0.392282	0.867384	0.464119	0	0	0	0	0	0	0	0	0	0	0	0	0	0	0	0
HORVU.MOREX.r2.1HG0010070	0	0	0	0	0	0	22.7672	18.4805	15.0337	0	0	0	0.184168	0	0	0	0	0.242311	0	0	0	0	0	0	0	0	0	0	0	0	23.4003	16.6523	15.0361	0	0.326686	0	0	0	0.204456	0	0	0	0	0	0	0	0	0	0
HORVU.MOREX.r2.1HG0010080	21.1229	19.6168	18.0168	3.42918	3.16623	6.58641	0.83448	1.32496	0.725674	4.41311	5.44255	3.2509	3.03398	3.47072	3.11037	0.542785	0.209779	0.0604822	3.7991	8.29596	8.93749	0.0528638	0.306095	0.178691	19.779	19.2438	17.67	3.42936	3.05515	6.89634	1.10775	0.725739	0.913452	4.54549	6.44185	3.74151	3.39214	3.62719	2.61971	0.331275	0.246612	0.041851	3.8835	8.13839	9.47022	0.0792886	0.280137	0.0676851	0.385081
HORVU.MOREX.r2.1HG0010090	39.1969	38.428	30.338	31.0399	35.3923	28.4255	38.2157	40.2121	43.6808	40.8254	47.3361	39.1961	46.5952	46.148	44.6419	64.7473	47.3518	52.8853	46.5683	59.8134	59.7893	25.549	20.5256	49.8934	36.5197	35.3264	32.6874	33.0312	36.4148	28.5129	39.6823	41.8167	42.6326	41.8668	48.2638	41.4555	43.9299	46.7181	46.3684	62.6592	47.0682	50.5983	50.4666	59.063	61.416	24.9496	19.295	47.9006	20.5743
HORVU.MOREX.r2.1HG0010100	0	0	0	0	0	0	0	0	0	0	0	0	0	0	0	0	0	0	0	0	0	0	0	0	0	0	0	0	0	0	0	0	0	0	0	0	0	0	0	0	0	0	0	0	0	0	0	0	0
HORVU.MOREX.r2.1HG0010110	0	0	0	0	0	0	0	0	0	0	0	0	0	0	0	0	0	0	0	0	0	0	0	0	0	0	0	0	0	0	0	0	0	0	0	0	0	0	0	0	0	0	0	0	0	0	0	0	0
HORVU.MOREX.r2.1HG0010120	0	0	0	0	0	0	0	0	0	0	0	0	0	0	0	0	0	0	0	0	0	0	0	0	0	0	0	0	0	0	0	0	0	0	0	0	0	0	0	0	0	0	0	0	0	0	0	0	0
HORVU.MOREX.r2.1HG0010130	0	0	0	0	0	0	0	0	0	0	0	0	0	0	0	0	0	0	0	0	0	0	0	0	0	0	0	0	0	0	0	0	0	0	0	0	0	0	0	0	0	0	0	0	0	0	0	0	0
HORVU.MOREX.r2.1HG0010140	0	0	0	0	0	0	0	0	0	0	0	0	0	0	0	0	0	0	0	0	0	0	0	0	0	0	0	0	0	0	0	0	0	0	0	0	0	0	0	0	0	0	0	0	0	0	0	0	0
HORVU.MOREX.r2.1HG0010150	0	0	0	0	0	0	0	0	0	0	0	0.20045	0	0	0	0	0	0	0	0	0	0	0	0	0	0	0	0	0	0	0	0	0	0	0	0.208603	0	0	0	0	0	0	0	0	0	0	0	0	0
HORVU.MOREX.r2.1HG0010160	0	0	0	0.562766	0.710717	1.12438	12.4231	7.38226	6.93952	2.31745	4.28499	1.77621	2.69431	3.2174	3.26226	0.113619	0	0.118164	7.74502	5.05082	2.40537	0.15492	0.652384	0.761694	0	0	0	0.0810478	0.636679	0.973982	15.1495	8.99064	9.54381	3.36762	3.42516	2.18454	3.61485	3.6654	4.48668	0	0	0	8.16904	5.69666	3.25958	0	0	0.694242	0
HORVU.MOREX.r2.1HG0010170	1.10209	1.27992	1.453	2.53102	2.9283	3.21217	9.19007	8.76266	8.71882	1.37675	2.61173	0.904191	5.52636	5.28218	5.82049	4.55959	7.34394	5.16106	4.26807	3.87421	5.67589	7.54237	4.49534	5.55067	1.10829	1.44573	1.51074	2.59191	3.12942	2.7815	8.10364	8.5591	9.11694	1.42944	2.52259	0.658677	5.71268	5.94895	5.55823	4.44845	7.19448	5.70023	4.3137	4.22959	5.52787	7.667	3.99432	6.31871	9.35588
HORVU.MOREX.r2.1HG0010180	0	0	0	0	0	0	0	0	0	0	0	0	0	0	0	0	0	0	0	0	0	0	0	0	0	0	0	0	0	0	0	0	0	0	0	0	0	0	0	0	0	0	0	0	0	0	0	0	0
HORVU.MOREX.r2.1HG0010190	0	0	0	0	0	0	0	0	0	0	0	0	0	0	0	0	0	0	0	0	0	0	0	0.139429	0	0	0	0	0	0	0	0	0	0	0	0	0	0	0	0.167256	0	0	0	0	0	0	0	0.145236	0
HORVU.MOREX.r2.1HG0010200	0	0	0	0	0	0	0	0	0	0	0	0	0	0	0	0	0	0	0	0	0	0	0	0	0	0	0	0	0	0	0	0	0	0	0	0	0	0	0	0	0	0	0	0	0	0	0	0	0
HORVU.MOREX.r2.1HG0010210	0	0	0	0	0	0	0	0	0	0	0	0	0	0	0	0	0	0	0	0	0	0	0	0	0	0	0	0	0	0	0	0	0	0	0	0	0	0	0	0	0	0	0	0	0	0	0	0	0
HORVU.MOREX.r2.1HG0010220	0	0	0	0	0	0	0	0	0	0	0	0	0	0	0	0.325055	0	0	0	0	0	0	0	0	0	0	0	0	0	0	0	0.276576	0.332977	0	0	0	0	0	0	0.163379	0	0.350884	0	0	0	0	0	0	0
HORVU.MOREX.r2.1HG0010230	0	0	0	0	0	0	0	0	0	0	0	0	0	0	0	0	0	0	0	0	0	0	0	0	0	0	0	0	0	0	0	0	0	0	0	0	0	0	0	0	0	0	0	0	0	0	0	0	0
HORVU.MOREX.r2.1HG0010240	0	0	0	0	0	0	0	0	0	0	0	0	0	0	0	0	0	0	0	0	0	0	0	0	0	0	0	0	0	0	0	0	0	0	0	0	0	0	0	0	0	0	0	0	0	0	0	0	0
HORVU.MOREX.r2.1HG0010250	0	0	0	0	0	0	0	0	0	0	0	0	0	0	0	0	0	0	0	0	0	0	0	0	0	0	0	0	0	0	0	0	0	0	0	0	0	0	0	0	0	0	0	0	0	0	0	0	0
HORVU.MOREX.r2.1HG0010260	0	0	0	0	0	0	0	0	0	0	0	0	0	0	0	0	0	0	0	0	0	0	0	0	0	0	0	0	0	0	0	0	0	0	0	0	0	0	0	0	0	0	0	0	0	0	0	0	0
HORVU.MOREX.r2.1HG0010270	0	0	0	0	0	0	0	0	0	0	0	0	0	0	0	0	0	0	0	0	0	0	0	0	0	0	0	0	0	0	0	0	0	0	0	0	0	0	0	0	0	0	0	0	0	0	0	0	0
HORVU.MOREX.r2.1HG0010280	0	0	0	0	0	0	0	0	0	0	0	0	0	0	0	0	0	0	0	0	0	0	0	0	0	0	0	0	0	0	0	0	0	0	0	0	0	0	0	0	0	0	0	0	0	0	0	0	0
HORVU.MOREX.r2.1HG0010290	0	0	0	0	0	0	0	0	0	0	0	0	0	0	0	0	0	0	0	0	0	0	0	0	0	0	0	0	0	0	0	0	0	0	0	0	0	0	0	0	0	0	0	0	0	0	0	0	0
HORVU.MOREX.r2.1HG0010300	0	0	0	0	0	0	0	0	0	0	0	0	0	0	0	0	0	0	0	0	0	0	0	0	0	0	0	0	0	0	0	0	0	0	0	0	0	0	0	0	0	0	0	0	0	0	0	0	0
HORVU.MOREX.r2.1HG0010310	0	0	0	0	0	0	0	0	0	0	0	0	0	0	0	0	0	0	0	0	0	0	0	0	0	0	0	0	0	0	0	0	0	0	0	0	0	0	0	0	0	0	0	0	0	0	0	0	0
HORVU.MOREX.r2.1HG0010320	0	0	0	0	0	0	0	0	0	0	0	0	0	0	0	0	0	0	0	0	0	0	0	0	0	0	0	0	0	0	0	0	0	0	0	0	0	0	0	0	0	0	0	0	0	0	0	0	0
HORVU.MOREX.r2.1HG0010330	0	0	0	0	0	0	0	0	0	0	0	0	0	0	0	0	0	0	0	0	0	0	0	0	0	0	0	0	0	0	0	0	0	0	0	0	0	0	0	0	0	0	0	0	0	0	0	0	0
HORVU.MOREX.r2.1HG0010340	0	0	0	0	0	0	0	0	0	0	0	0	0	0	0	0	0	0	0	0	0	0	0	0	0	0	0	0	0	0	0	0	0	0	0	0	0	0	0	0	0	0	0	0	0	0	0	0	0
HORVU.MOREX.r2.1HG0010350	0	0	0	0	0	0	0	0	0	0	0	0	0	0	0	0	0	0	0	0	0	0	0	0	0	0	0	0	0	0	0	0	0	0	0	0	0	0	0	0	0	0	0	0	0	0	0	0	0
HORVU.MOREX.r2.1HG0010360	0	0	0	0	0	0	0	0	0	0	0	0	0	0	0	0	0	0	0	0	0	0	0	0	0	0	0	0	0	0	0	0	0	0	0	0	0	0	0	0	0	0	0	0	0	0	0	0	0
HORVU.MOREX.r2.1HG0010370	0	0.166017	0	0	0	0	0	0	0.182463	0	0	0	0	0	0	0	0	0	0	0	0	0	0	0	0	0.167611	0	0	0	0	0	0	0	0	0	0	0	0	0	0	0	0	0	0	0	0	0	0	0
HORVU.MOREX.r2.1HG0010380	5.58516	7.44584	4.16088	9.76504	11.2913	9.41961	27.2524	25.9753	26.8602	4.67231	6.50352	4.40343	22.8764	21.3573	22.3467	28.1369	37.789	31.4921	16.1668	14.2682	18.7002	24.2293	12.1169	12.9401	5.58849	7.60825	4.88646	9.29476	11.7079	9.648	26.8556	28.1016	29.7834	5.58185	6.83365	3.56694	21.9802	23.4647	20.8698	26.6344	38.9908	30.9512	15.6234	13.0997	18.835	25.1177	12.8759	15.3796	21.5421
HORVU.MOREX.r2.1HG0010390	18.702	24.575	23.1314	5.73192	6.22988	5.92934	5.98381	7.1995	6.94127	8.35754	10.679	8.00431	7.61565	8.62569	7.12419	4.69742	7.56454	5.88236	10.9984	7.53736	7.96779	19.0515	15.3094	18.477	18.4053	20.8204	20.7102	5.43654	6.44637	6.4922	5.18764	4.8941	5.15562	9.37671	10.3838	7.72728	8.46384	9.49896	9.08554	3.9029	8.01433	4.96719	10.2211	6.53692	8.09365	17.5141	16.1741	17.0291	2.7375
HORVU.MOREX.r2.1HG0010400	0	0	0	0	0	0	0	0	0	0	0	0	0	0	0	0	0	0	0	0	0	0	0	0	0	0	0	0	0	0	0	0	0	0	0	0	0	0	0	0	0	0	0	0	0	0	0	0	0
HORVU.MOREX.r2.1HG0010410	0	0	0.286069	0	0	0	0.137798	0	0	0	0	0	0	0	0	0	0	0	0	0	0	0	0	0	0	0.289675	0.148718	0	0	0	0	0	0	0	0	0	0	0	0	0	0	0	0	0	0	0	0	0	0
HORVU.MOREX.r2.1HG0010420	0	0	0	0	0	0	0	0	0	0	0	0	0	0	0	0	0	0	0	0	0	0	0	0	0	0	0	0	0	0	0	0	0	0	0	0	0	0	0	0	0	0	0	0	0	0	0	0	0
HORVU.MOREX.r2.1HG0010430	0	0	0	0	0	0	0	0	0	0	0	0	0	0	0	0	0	0	0	0	0	0	0	0	0	0	0	0	0	0	0	0	0	0	0	0	0	0	0	0	0	0	0	0	0	0	0	0	0
HORVU.MOREX.r2.1HG0010440	0	0	0	0	0	0	0	0	0	0	0	0	0	0	0	0	0	0	0	0	0	0	0	0	0	0	0	0	0	0	0	0	0	0	0	0	0	0	0	0	0	0	0	0	0	0	0	0	0
HORVU.MOREX.r2.1HG0010450	0	0	0	0	0	0	0	0	0	0	0	0	0	0	0	0	0	0	0	0	0	0	0	0	0	0	0	0	0	0	0	0	0	0	0	0	0	0	0	0	0	0	0	0	0	0	0	0	0
HORVU.MOREX.r2.1HG0010460	0	0	0	0	0	0	0	0	0	0	0	0	2.02677	0	0	0	0	0	0	0	0	0	0	0	0	0	0	0	0	0	0	0	0	0	0	0	2.33077	0.337624	0.321434	0	0	0	0.450188	0	0	0	0	0	0
HORVU.MOREX.r2.1HG0010470	0	0	0	0	0	0	0	0	0	0	0	0	0	0	0	0	0	0	0	0	0	0	0	0	0	0	0	0	0	0	0	0	0	0	0	0	0	0	0	0	0	0	0	0	0	0	0	0	0
HORVU.MOREX.r2.1HG0010480	0	0	0	0	0	0	0	0	0	0	0	0	0	0	0	0	0	0	0	0	0	0	0	0	0	0	0	0	0	0	0	0	0	0	0	0	0	0	0	0	0	0	0	0	0	0	0	0	0
HORVU.MOREX.r2.1HG0010490	0.0327714	0.0704664	0	0.0834427	0.0546414	0	0	0.0995078	0.154894	0.310361	0.192173	0.11173	0.0310716	0.107722	0.132781	0.157234	0.070897	0	0.0956978	0.0652025	0	0.0803964	0.0846392	0.164701	0	0.0711428	0.0730491	0.0841201	0.13767	0.0673935	0.0680681	0.033446	0.1208	0.181236	0.137791	0.20348	0.093797	0	0.103484	0	0.142877	0.042432	0	0.105113	0.128882	0.107186	0.227221	0.0686246	0.244016
HORVU.MOREX.r2.1HG0010500	1.95582	3.21363	2.08332	17.7586	20.7353	22.1937	35.5806	43.4135	62.9797	5.1937	12.2212	4.36154	59.3518	59.1135	49.9765	49.885	33.2641	48.689	33.8548	28.8008	33.6887	6.81996	6.39624	13.8602	2.48637	3.08426	1.83707	18.5553	19.5846	20.5279	34.9133	42.6961	63.5548	5.39359	10.3336	4.21161	60.6378	59.3761	51.2852	47.7139	32.5394	50.8704	33.6383	29.926	34.1654	7.52342	6.11937	15.0686	4.32313
HORVU.MOREX.r2.1HG0010510	0	0	0	0	0	0	1.85936	1.15969	0.580233	0	0	0.279027	0.310385	0	0.165799	0.785333	1.06232	0.408376	0.238989	0	0.307888	0	0	0	0	0	0	0	0	0	0.679955	0.835259	0.804473	0	0	0.290376	0	0.361932	0	0	0.356812	0.847735	0.241301	0.262502	0.64372	0	0	0.342757	0
HORVU.MOREX.r2.1HG0010520	6.45717	7.04372	8.52047	67.0791	68.9581	63.9101	72.8825	82.9175	93.5896	19.7136	24.2627	18.5227	87.7702	79.6458	92.7553	33.155	35.8423	40.299	52.9566	49.8865	61.6355	44.5896	33.5816	90.6195	6.07579	7.13183	7.34397	64.5704	68.9411	60.9591	71.5106	79.8904	92.7721	20.0478	26.1337	17.7856	92.8936	83.0171	90.702	38.0867	37.6801	41.7544	52.773	54.2001	59.7919	45.2957	34.1999	92.595	17.2639
HORVU.MOREX.r2.1HG0010530	0	0	0	0	0	0	0	0	0	0	0	0.30595	0.340335	0	0	0	0.388275	0	0	0	0	0	0	0	0	0	0	0	0	0	0	0	0	0	0	0	0	0	0	0	0	0	0	0	0	0.293507	0	0	0
HORVU.MOREX.r2.1HG0010540	0	0	0	0	0	0	0	0	0	0	0	0	0	0	0	0	0	0	0	0	0	0	0	0	0	0	0	0	0	0	0	0	0	0	0	0	0	0	0	0	0	0	0	0	0	0	0	0	0
HORVU.MOREX.r2.1HG0010550	0	0	0	0	0	0	0	0	0	0	0	0	0	0	0	0	0	0	0	0	0	0	0	0	0	0	0	0	0	0	0	0	0	0	0	0	0	0	0	0	0	0	0	0	0	0	0	0	0
HORVU.MOREX.r2.1HG0010560	0	0	0	0.155048	0	0.180704	0	0.739595	0	0	0	0	0.346412	1.20097	1.29531	0	0	0	2.00047	1.30847	0.687249	0	0	0	0	0	0	0	0.61394	0	0.379439	0.372884	0	0	0	0	0	0.605914	1.15372	0	0	0.473066	1.07724	1.17188	0.718438	0	0	0	0
HORVU.MOREX.r2.1HG0010570	0	0	0	0	0	0	0	0	0	0	0	0	0	0	0	0	0	0	0	0	0	0	0	0	0	0	0	0	0	0	0	0	0	0	0	0	0	0	0.0529576	0	0	0	0	0	0	0	0	0	0
HORVU.MOREX.r2.1HG0010580	0	0	0.487979	0	0	0.150102	0	0.460762	0	0	0	0.258677	0.143874	0.33253	0	0.182015	0	0	0.22156	0.120766	0	0.496357	0	0.457581	0.152599	0.16471	0.50737	0	0	0.15603	0	0.154869	0	0	0.255211	0	0	0.335537	0	0	0.165395	0	0	0	0.149194	0.124078	0	0.47664	0.451958
HORVU.MOREX.r2.1HG0010590	0	0	0	0	0	0	0	0	0	0	0	0	0.176355	0	0.565225	0	0	0	0	0	0	0	0	0	0	0	0	0	0	0	0	0	0	0	0	0	0	0.411287	0	0	0	0	0	0	0	0	0	0	0
HORVU.MOREX.r2.1HG0010600	0	0	0	0	0	0	0	0	0	0	0	0	0	0	0	0	0	0	0	0	0	0	0	0	0	0	0	0.00995149	0	0	0	0	0	0	0	0	0	0	0	0	0	0	0	0	0	0	0	0	0
HORVU.MOREX.r2.1HG0010610	1.41467	1.85892	0.909853	0.733747	0.877977	1.07284	3.14906	3.19778	4.36475	1.94761	1.85665	1.51393	3.05517	2.99673	2.35643	4.43069	2.80542	3.5491	2.32946	2.01403	2.45403	2.66074	2.16515	1.91174	1.69134	2.04738	1.34894	1.21042	1.41308	1.09904	3.06894	3.09613	3.53438	2.47125	1.59938	1.31059	2.63935	2.86742	2.59757	4.54867	2.41568	4.19254	1.9233	1.77718	2.08632	2.37774	1.92085	2.27115	2.48126
HORVU.MOREX.r2.1HG0010620	0	0	0	0.0830878	0	0	0	0	0	0	0	0	0	0	0.0991623	0	0.105893	0	0	0.0779102	0	0	0	0	0	0	0	0	0	0	0	0	0	0	0	0	0	0	0	0	0	0	0	0.0784994	0.0962501	0	0	0	0
HORVU.MOREX.r2.1HG0010630	7.28248	12.3035	8.92147	6.03372	4.04747	7.37516	37.0653	40.3644	34.8304	10.1263	10.7488	9.60632	34.3594	21.6581	24.9402	33.6928	34.8855	45.8557	25.0635	26.3568	30.9844	22.1194	22.0926	26.6657	6.45161	15.2448	10.049	5.34091	5.24451	5.34864	37.9954	40.3473	37.9227	13.0138	11.0815	9.99704	27.7915	29.7137	20.6235	32.4058	35.908	45.1257	27.6065	28.2245	27.2763	18.2895	20.1371	22.8747	15.493
HORVU.MOREX.r2.1HG0010640	4.27488	5.11631	2.65143	1.89399	2.30866	2.10101	11.1059	12.2456	12.6442	2.90696	3.01808	3.29992	7.95336	8.95543	7.8161	11.513	9.62626	11.94	8.12595	7.83136	9.58356	5.45254	4.42095	5.64814	3.67707	5.60318	2.69686	1.28824	1.69419	2.51571	12.4253	11.3874	13.3462	2.61267	3.45918	3.67262	7.95172	8.82835	8.48991	12.4161	12.3958	12.1841	8.62072	9.42127	9.38406	6.66118	5.56913	4.58849	10.9706
HORVU.MOREX.r2.1HG0010650	11.2625	9.68686	14.0847	6.69123	3.9122	7.42709	6.20302	10.4493	7.09766	10.8143	12.737	12.7994	9.2546	12.1345	6.84493	12.8337	11.1674	8.66393	7.811	10.6065	9.53321	15.9639	16.8064	10.3772	10.7596	16.7073	12.9708	6.74556	4.10045	5.40426	14.2307	8.62079	9.91753	12.6054	12.9436	13.1535	6.08887	10.9991	8.10073	12.4483	8.38835	8.74955	6.36459	7.8269	12.1805	13.8137	15.6178	12.3817	26.2765
HORVU.MOREX.r2.1HG0010660	3.3756	4.17232	5.14453	1.79305	1.30178	1.83989	4.52934	5.64782	7.38045	9.5507	8.13716	5.53904	3.11343	2.31477	1.88408	3.36036	3.45264	4.29688	5.02923	3.70987	6.45752	10.8726	11.822	14.8184	3.3715	4.58625	5.52812	1.98444	1.89074	2.05422	4.84115	5.20279	5.16339	10.7945	7.1448	6.4365	2.38799	3.60511	1.8128	2.99033	3.27878	4.01389	5.16251	4.17985	4.47028	8.90008	13.394	12.4783	8.48085
HORVU.MOREX.r2.1HG0010670	4.90414	4.30874	5.03078	3.89378	1.93432	2.8689	8.713	4.75019	7.2903	17.5624	13.2967	11.0568	3.89981	5.31562	3.6322	3.60534	4.84844	4.67053	5.42807	4.99409	4.36439	14.2303	16.9788	19.5586	3.87114	4.52182	3.52631	4.73754	2.25955	3.36174	6.84555	5.97382	7.77519	17.0811	13.7023	8.84036	3.37076	4.54748	5.93907	3.81498	4.36819	4.30149	6.14136	4.98957	5.96229	17.2473	15.9046	15.4594	7.69591
HORVU.MOREX.r2.1HG0010680	0	0	0	0	0	0	0	0	0	16.0304	7.82477	23.7577	0.421719	0	0	0	0.160375	0.739811	0	2.59588	1.25498	34.4327	8.80718	30.6996	0.298194	0	0	0	0	0	0	0	0	17.9216	9.97418	22.3568	0	0.655675	0.312117	0.357539	0.646398	0.383938	0.21857	2.7344	1.74924	41.3398	12.9783	26.3898	0
HORVU.MOREX.r2.1HG0010690	0	0	0	0	0	0	0	0	0	6.8544	5.52676	11.6736	0.15836	0.183004	0	0	0	0.312532	0.487733	2.06033	1.96357	19.2582	5.46405	13.3467	0	0	0	0	0	0	0.173458	0	0	8.24723	4.84562	13.6299	0	0.184659	0	0	0	0.216259	0.554007	1.94198	1.80636	23.0804	5.86264	15.8263	0.497462
HORVU.MOREX.r2.1HG0010700	0	0.431319	0	0	0	0	0	0	0	0.949847	2.35254	0.683889	0	0	0.406371	0.481209	0	0	0	0.798198	0.188657	10.6622	3.79918	6.45199	0.403439	0.435459	0	0	0	0	0	0.20472	0	1.58476	1.85549	2.31304	0.191375	0	0	0	0.437269	0	0.147856	0.643387	0.394437	10.6612	3.65084	5.04055	0
HORVU.MOREX.r2.1HG0010710	0.330005	0	0	0	0	0	0	0	0	0.781326	0.276451	0.984469	0	0	0	0	0	0.411669	0.120458	0.656582	0.931111	7.55611	1.56256	4.14632	0	0	0	0	0	0	0	0	0	0.391078	0.971276	1.46359	0	0	0	0	0	0	0.608117	1.19079	0.486684	5.66658	2.7171	2.93693	0
HORVU.MOREX.r2.1HG0010720	0	0	0.116042	0	0	0	0	0	0	0.341744	0.95222	0.645895	0	0	0.109656	0	0	0	0	0.258464	0.101815	1.94757	0.885378	0.544067	0	0	0	0	0	0	0	0	0	0.342107	0.637239	0.720177	0	0	0.113948	0	0	0	0.0797953	0.564241	0.532176	3.00961	0.422206	0.453382	0
HORVU.MOREX.r2.1HG0010730	0	0	0.127511	0	0	0	0	0	0	0	0	0	0	0	0	0	0	0	0	0	0	0	0	0	0	0	0	0	0	0	0	0	0	0	0	0	0	0	0	0	0	0	0	0	0	0	0	0	0
HORVU.MOREX.r2.1HG0010740	0	0	0	0	0	0	0	0	0.0112101	0	0	0	0	0	0	0	0	0	0	0	0	0	0	0	0	0	0	0	0	0	0	0	0.0116568	0	0	0	0	0	0	0	0	0	0	0	0	0	0	0	0
HORVU.MOREX.r2.1HG0010750	0.414451	0.347404	0.609918	0.387531	0.48021	0.583678	4.62092	4.49344	4.68144	1.4414	2.47154	1.35913	4.68215	6.02655	5.35081	7.01872	8.52543	7.71137	5.31285	3.98602	3.89792	2.57921	2.26177	2.57719	0.508616	0.404113	0.696788	0.270469	0.513467	0.520051	4.51575	4.83204	4.46233	1.47623	2.52234	1.27733	5.71666	6.01115	4.45115	6.6574	8.12351	7.70376	5.08463	3.77959	3.32892	2.33774	2.26478	2.6404	3.28477
HORVU.MOREX.r2.1HG0010760	0.0738195	0.0793647	0	0	0	0	0.0762322	0.0747156	0	0	0.0618399	0	0.139981	0	0	0	0	0	0.0538911	0	0.0694274	0.120732	0	0.1484	0	0	0.246821	0	0	0	0.0766636	0	0	0.0583208	0.0620762	0	0	0	0.0777008	0	0	0	0.108825	0	0	0.0603604	0	0.0772904	0
HORVU.MOREX.r2.1HG0010770	5.43569	10.246	5.24021	2.816	2.66304	1.83302	0	0	0	0.0557127	0.177412	0.0300848	0	0	0	0	0	0	0	0	0	2.02047	5.78874	1.02888	5.23554	9.2716	4.07158	2.70296	2.23899	1.81466	0	0	0	0	0.207772	0.0626169	0	0	0	0	0.0384717	0	0	0.0566063	0.0694063	2.66966	5.1699	1.79238	0
HORVU.MOREX.r2.1HG0010780	0	0	0	0	0	0	0	0	0	0	0	0	0	0	0	0	0	0	0	0	0	0	0	0	0	0	0	0	0	0	0	0	0	0	0	0	0	0	0	0	0	0	0	0	0	0	0	0	0
HORVU.MOREX.r2.1HG0010790	0	0	0	0	0	0	0	0	0	0	0	0	0	0	0	0	0	0	0	0	0	0	0	0	0	0	0	0	0	0	0	0	0	0	0	0	0	0	0	0	0	0	0	0	0	0	0	0	0
HORVU.MOREX.r2.1HG0010800	0	0	0	0	0	0	0	0	0	0	0	0	0	0	0	0	0	0	0	0	0	0	0	0	0	0	0	0	0	0	0	0	0	0	0	0	0	0	0	0	0	0	0	0	0	0	0	0	0
HORVU.MOREX.r2.1HG0010810	1.36402	4.10615	2.19319	0.347307	0.909718	1.75403	5.63441	4.41785	6.93057	6.13601	7.77012	8.83585	4.26779	2.69016	6.07931	7.5261	5.60669	5.44501	4.58063	2.71387	2.56573	3.45782	3.75773	4.93577	2.88056	3.84946	1.36821	1.40051	1.03142	1.40253	5.52463	3.48025	7.20674	5.17266	4.12931	6.04949	5.98619	3.31771	2.7279	4.76957	7.13624	3.88545	4.32331	2.40627	5.23023	5.35356	5.55624	4.5701	6.0939
HORVU.MOREX.r2.1HG0010820	2.86444	3.84952	1.75456	0.347307	0.85286	0.607165	4.54274	6.00551	5.80233	5.49011	1.9711	3.92381	3.00686	5.26824	3.31599	4.04937	3.09844	4.33899	3.58484	3.41948	3.55995	5.52135	4.40359	6.27255	2.26329	3.88647	2.50838	0.350127	0.343807	0.52595	4.56845	5.95122	5.40505	4.84937	3.44109	5.89825	4.39205	3.0538	3.8765	3.94723	5.9097	5.03342	3.16707	3.28128	3.72151	5.43721	4.52183	6.96225	1.52348
HORVU.MOREX.r2.1HG0010830	2.22835	3.04912	1.52004	0.343868	0.675533	0	3.55637	6.56116	5.26615	4.15676	2.88494	4.83462	4.03347	1.99765	4.30914	2.67285	6.79289	4.29603	4.1409	3.54684	4.57259	4.6384	4.01119	5.29415	3.46319	2.63862	2.48355	1.03998	0	1.04149	2.94535	6.40917	7.46726	3.04086	2.89597	5.75001	4.25192	6.49507	3.41166	3.90815	5.51998	2.09835	5.2262	3.57367	4.7801	7.28827	4.2137	8.48409	2.41343
HORVU.MOREX.r2.1HG0010840	4.40999	4.96179	4.17751	8.66091	12.2265	12.1737	13.4506	15.8299	11.6338	5.01824	4.25277	4.58926	10.21	7.92217	7.89521	13.8393	16.6404	19.6384	8.49789	8.32526	10.4655	7.46412	7.76975	10.5664	3.24875	5.56602	5.08649	9.65261	10.9432	10.2817	13.6332	15.0723	16.0038	5.18563	3.88093	4.41203	10.4206	7.25679	9.71553	11.5622	15.5937	12.8807	7.55955	7.2369	9.93209	7.42153	6.48865	11.0065	14.662
HORVU.MOREX.r2.1HG0010850	3.46738	5.10641	3.83877	24.2771	20.6584	18.0648	7.28677	9.31506	8.8846	2.88018	5.05301	1.55206	10.4237	10.6659	10.8748	9.31005	12.2285	7.24059	9.84833	8.48983	10.1115	3.71027	4.8728	6.4824	3.12064	5.01542	3.66152	23.7212	21.2149	17.4051	6.91039	9.53217	7.90552	2.87725	4.85539	1.87093	9.84455	10.8798	10.0706	9.14841	12.264	7.14195	9.71989	8.29851	10.5853	3.92708	4.4781	6.43464	2.23719
HORVU.MOREX.r2.1HG0010860	0	0	0	0	0.120546	0	0	0	0.170858	0	0	0.123245	0	0	0	0	0.0782038	0	0	0.115076	0	0	0	0	0	0	0	0	0.121486	0	0	0	0.177666	0	0.36478	0.128258	0	0	0.152198	0	0	0	0	0	0	0	0	0	0.430665
HORVU.MOREX.r2.1HG0010870	0	0.138347	0	0	0	0	0	0	0	0	0	0	0	0	0	0	0	0	0	0.204821	0	0	0	0	0	0	0	0	0	0	0	0	0	0	0	0	0	0	0	0	0	0	0	0.20637	0	0	0	0.538926	0
HORVU.MOREX.r2.1HG0010880	0.281512	0.484254	0.217267	1.2042	1.25793	2.00495	1.03494	1.40185	2.23535	0.444342	0.556554	0.326325	1.25982	0.987035	1.19764	0.891441	1.93667	1.93849	0.542559	0.609389	0.879013	0.672202	0.591346	0.75834	0.271772	0.281119	0.313752	1.609	1.51373	1.55151	1.08757	1.55146	1.97853	0.338059	0.776471	0.26968	1.0958	1.2823	1.18526	0.855379	1.71827	2.11409	0.680609	0.939055	0.918905	0.497201	0.507484	0.648447	0.939072
HORVU.MOREX.r2.1HG0010890	0	0	0	0	0	0	0	0	0	0	0	0	0	0	0	0	0	0	0	0	0	0	0	0	0	0	0	0	0	0	0	0	0	0	0	0	0	0	0	0	0	0	0	0	0	0	0	0	0
HORVU.MOREX.r2.1HG0010900	0	0	0	0	0	0	0	0.130654	0.152532	0	0.108139	0	0	0	0	0	0	0	0	0	0	0	0	0	0	0	0	0	0	0	0.134061	0	0.158611	0	0	0	0	0	0	0	0	0	0	0	0	0	0	0	0
HORVU.MOREX.r2.1HG0010910	0	0	0	0	0	0	0	0	0	0	0	0	0	0	0	0	0	0	0	0	0	0	0	0	0	0	0	0	0	0	0	0	0	0	0	0	0	0	0	0	0	0	0	0	0	0	0	0	0
HORVU.MOREX.r2.1HG0010920	0	0	0	0	0.0994589	0	0	0	0	0.141231	0	0.101686	0	0	0.120845	0	0	0	0	0	0	0.195118	0.102708	0	0	0	0	0	0.100235	0	0	0.121758	0.146588	0	0	0	0.11382	0	0	0	0.130033	0	0.0879377	0	0.117296	0	0	0	0
HORVU.MOREX.r2.1HG0010930	0	0	0	0	0	0	0	0	0.296643	0	0	0	0	0	0	0	0	0	0	0	0	0	0	0	0	0	0	0	0	0	0	0	0	0	0	0	0	0	0	0	0	0	0	0	0	0	0	0	0
HORVU.MOREX.r2.1HG0010940	0	0	0	0	0	0	0	0	0	0.125661	0	0	0	0	0	0	0	0	0	0	0	0	0	0	0	0	0	0	0	0.16372	0	0	0	0	0	0	0	0	0	0	0	0	0	0	0	0	0	0	0
HORVU.MOREX.r2.1HG0010950	4.4136	6.8242	4.41403	5.32932	5.34855	5.311	10.3609	10.0396	11.5595	3.3396	3.84982	2.48208	3.55913	4.41215	4.21719	4.01144	8.36706	6.04503	4.58402	4.41784	5.86276	10.9765	6.99221	10.7936	4.32404	6.29705	4.38658	5.19739	5.56233	6.45644	10.3014	10.5181	12.9426	2.6242	3.08015	2.38123	3.47283	4.09991	4.69356	4.3342	8.10861	5.65575	5.38299	3.75802	5.61436	11.6638	6.48708	11.1717	39.1654
HORVU.MOREX.r2.1HG0010960	0	0	0	0	0	0	0	0	0	0	0	0	0	0	0	0	0	0	0	0	0	0	0	0	0	0	0	0	0	0	0	0	0	0	0	0	0	0	0	0	0	0	0	0	0	0	0	0	0
HORVU.MOREX.r2.1HG0010970	7.1917	9.51376	5.3679	13.7103	11.7827	10.7929	12.8102	13.7389	13.5643	6.85221	8.51473	6.31493	28.0477	24.9175	26.0104	24.4013	27.3672	23.9225	27.3633	29.6878	20.9407	12.6793	12.1983	11.2005	7.16035	10.1929	4.95444	13.4473	11.8072	11.2161	12.6849	13.7897	14.0353	7.1745	8.45719	6.73541	27.5643	24.5737	25.1931	25.0816	27.2486	24.5372	27.4438	28.903	20.756	12.5103	12.3447	10.4147	10.3598
HORVU.MOREX.r2.1HG0010980	0.573653	0.256977	0.512429	4.86879	4.98166	6.1473	26.4113	21.2409	20.1658	0.30182	0.800933	0.488949	0.498574	0.523786	2.51798	1.14681	4.29189	1.96793	0.767781	0.760899	0.314721	1.01639	0.823101	1.00907	0.480734	0.311333	0.106558	4.86741	6.18531	5.75104	26.6104	21.223	19.9709	0.604283	0.442196	0.169612	0.820943	0.68708	1.71081	1.67158	4.48099	1.42362	0.634261	0.766653	0.376005	0.820859	0.911492	1.40146	24.9167
HORVU.MOREX.r2.1HG0010990	0	0	0	0	0.226674	0.134477	1.12314	1.30719	0.803202	0	0	0	0.128897	0	0	0	0.294109	0	0.099248	0	0.12786	0.111172	0.409636	0	0	0	0	0.232642	0.342664	0.698937	1.48246	0.693737	0.835209	0	0	0	0	0.150304	0	0	0.148178	0	0.100208	0	0	0.222324	0.117825	0.0711705	0
HORVU.MOREX.r2.1HG0011000	0	0	0	0.667898	1.53078	0	1.35443	0.530992	0	0	0	0	3.73059	2.29929	0.265704	0	0	0	0.765991	0.626278	0.49341	2.14505	1.58078	15.0288	0	0	0	0.44888	1.32233	0.269718	2.45176	0.535422	1.61152	0	0	0	2.00207	2.61009	3.58935	0	0	0	1.1601	1.05169	2.32111	0	0.454684	12.6337	0
HORVU.MOREX.r2.1HG0011010	0	0	0	2.28491	0.897748	2.3967	6.53332	5.58589	3.1811	0	0	0	4.59452	7.81682	3.81775	0.645833	0	0.335835	2.55498	2.35678	1.39258	0.330225	1.39061	5.54733	0	0	0	1.03656	1.69641	0.830447	4.05401	6.04464	5.95416	0	0	0	4.88005	4.46463	2.55033	0	0	0.69715	4.86174	1.40318	2.24985	0.110065	0.933298	5.91933	0
HORVU.MOREX.r2.1HG0011020	0	0	0	0	0	0	0	0	0	0	0	0	0	0	0	0	0	0	0	0	0	0	0	0	0	0	0	0	0	0	0	0	0	0	0	0	0	0	0	0	0	0	0	0	0	0	0	0	0
HORVU.MOREX.r2.1HG0011030	0	0	0	0.0993251	0	0	0	0	0	0	0	0	0	0	0	0	0	0	0	0	0	0	0	0	0	0	0	0	0	0.0601659	0	0	0	0	0	0	0	0	0	0	0	0	0	0	0	0	0	0	0
HORVU.MOREX.r2.1HG0011040	0.110298	0.118584	0.0295579	5.19556	5.70106	7.99188	22.0118	15.0152	11.9579	0.391716	0.323396	0.211526	6.24849	5.74047	9.60832	14.8176	13.5415	16.7519	7.14632	3.59899	5.91293	0.360784	1.54304	2.13418	0.0554593	0.119722	0	5.16696	5.62972	6.86145	24.2555	14.0429	9.79164	0.697124	0.417383	0.146753	5.99812	5.94481	9.72316	14.6292	13.4947	18.7084	7.11382	3.36088	5.44928	0.60877	1.6251	3.03146	16.672
HORVU.MOREX.r2.1HG0011050	0	0	0	0	0	0	0	0	0	0	0	0	0	0	0	0	0	0	0	0	0	0	0	0	0	0	0	0	0	0	0	0	0	0	0	0	0	0	0	0	0	0	0	0	0	0	0	0	0
HORVU.MOREX.r2.1HG0011060	0	0	0	0	0	0	0	0	0	0	0	0	0	0	0	0	0	0	0	0	0	0	0	0	0	0	0	0	0	0	0	0	0	0	0	0	0	0	0	0	0	0	0	0	0	0	0	0	0
HORVU.MOREX.r2.1HG0011070	0	0	0	0	0	0	0	0	0	0	0	0	0	0	0	0	0	0	0	0	0	0	0	0	0	0	0	0	0	0	0	0	0	0	0	0	0	0	0	0	0	0	0	0	0	0	0	0	0
HORVU.MOREX.r2.1HG0011080	8.64123	10.1739	6.53176	13.1237	13.4193	12.055	24.3582	23.0774	22.4191	8.40418	9.42239	7.20517	16.6087	14.2407	14.2593	26.025	23.5202	22.9946	11.7512	10.7361	15.3708	12.9038	11.5228	13.7485	8.12311	10.055	7.00069	12.9087	12.9223	12.4465	21.9842	22.4672	22.2161	8.06064	9.567	8.08142	16.3764	14.6421	15.2376	25.043	24.4421	22.9852	12.0552	11.4104	15.1103	12.5762	11.3967	14.0138	15.5961
HORVU.MOREX.r2.1HG0011090	192.505	173.692	266.487	10.9204	10.7805	11.3417	21.1884	23.8862	30.8147	241.02	130.048	288.757	41.5636	37.4054	27.3761	9.746	11.5166	8.97982	93.9793	70.0842	95.5324	132.782	158.548	133.186	185.244	169.043	265.163	10.714	11.2993	10.9253	21.9574	24.7454	30.0036	235.811	125.887	292.969	39.1501	38.1726	27.3814	8.88751	10.6414	10.3251	87.7078	70.9599	94.295	125.227	160.846	136.026	11.3619
HORVU.MOREX.r2.1HG0011100	26.1787	24.1085	19.6787	32.0605	29.6757	31.7843	45.607	42.2852	46.8903	16.5512	22.6428	14.4983	29.6985	29.6382	28.8076	48.3949	50.8228	45.5437	24.5632	31.6475	34.8051	30.6016	25.109	27.8982	25.9296	26.2538	20.2295	29.8891	32.7656	30.8425	41.5996	45.5384	46.7707	14.7333	21.7176	13.984	33.6837	29.2411	29.1709	49.4738	50.578	46.4657	25.229	31.2547	33.5906	28.3939	26.6799	28.3869	112.26
HORVU.MOREX.r2.1HG0011110	0.355831	0	0	0	0	0	0.551192	0	0	0	0.298086	0	0	0	0	0	0	0	0.259771	0	0	0.29098	0	0	0	0	0.198291	0	0	0	0	0.363156	0	0	0	0.315626	0	0	0	0	0	0.460725	0	0	0	0	0	0	0
HORVU.MOREX.r2.1HG0011120	1.03037	1.50341	1.42005	1.10355	1.04307	1.94137	1.44407	1.53949	1.88425	0.0968069	0.452133	0.0836411	0.279123	0.591363	0.32305	0.235411	1.53913	1.10173	0.662665	0.195243	0.0922924	0.461417	0.549129	0.641138	1.08551	1.35807	1.28509	1.42737	1.07182	1.3874	1.91084	1.55234	2.01962	0.155056	0.412601	0.130565	0.304272	0.379725	0.103291	0.591612	1.44393	0.825881	0.795657	0.118032	0.192962	0.481436	0.212622	0.359607	4.01876
HORVU.MOREX.r2.1HG0011130	0	0	0	0	0	0	0	0	0	0	0.285666	0.290653	0	0	0	0	0.368861	1.27617	0	0	0	0.278856	0.293573	0	0	0	0	0	0	0	0	0	0	0.134705	0.286758	0	0	0	0	0	1.85839	0.441528	0	0.27344	0	0	0.886633	0	0.507825
HORVU.MOREX.r2.1HG0011140	0.119244	0.0641008	0.0639105	0.556636	0.571611	0.235907	0.430995	0.241383	0.422705	3.19968	3.24652	2.46469	6.78355	3.56032	2.59691	2.71758	2.77318	1.85941	3.04685	5.05342	1.6542	2.82784	5.74884	2.15745	0.149894	0.0647161	0	0.459127	0.500932	0.582402	0.371515	0.425946	0.146516	3.72123	3.10851	2.24763	6.82591	3.75731	2.72993	2.65993	2.6319	1.58255	3.40593	5.71315	1.4948	3.07134	6.01998	2.34095	0.355157
HORVU.MOREX.r2.1HG0011150	21.528	19.6548	14.9719	33.0284	27.3421	27.261	24.2731	24.6956	21.8065	112.838	79.366	87.2327	27.9494	30.3387	40.4267	108.586	113.858	99.16	39.6068	51.8239	46.4383	168.14	179.386	145.164	19.8789	18.4496	15.985	33.062	29.8346	25.4741	24.2905	24.563	21.9131	110.769	80.3002	85.3541	26.0453	30.5811	38.5311	107.502	114.633	99.8203	40.9152	51.2439	46.1057	165.388	179.49	143.128	34.0365
HORVU.MOREX.r2.1HG0011160	1.55992	1.40408	1.98321	2.43238	3.20579	3.08606	10.7144	8.15129	6.0441	7.1289	6.53385	6.67883	1.30703	1.55018	2.24152	3.74217	5.29748	6.47138	4.02553	3.95532	3.48011	21.5669	22.83	16.3359	0.729624	1.14192	2.38547	2.26589	2.95649	2.42459	8.77823	7.29371	6.32952	6.56327	6.61983	7.30444	1.17675	2.12571	3.47479	5.03027	6.40553	5.63653	4.8934	2.21079	4.63673	20.8234	19.7449	15.7629	6.48288
HORVU.MOREX.r2.1HG0011170	33.7261	44.941	30.2296	19.0143	20.3978	20.8394	53.4809	53.0929	56.4953	69.405	64.7453	71.7749	45.6482	39.1484	37.4524	74.6445	62.3562	80.736	38.4501	38.0023	45.2238	55.5561	52.4772	46.4712	37.1822	41.9126	32.1076	19.9998	19.5113	19.1652	56.0849	56.0144	55.6134	69.5268	63.6143	70.709	47.5841	39.9052	35.5313	72.0341	61.2774	73.54	35.4209	39.9206	47.903	53.764	50.5144	47.5804	43.1275
HORVU.MOREX.r2.1HG0011180	91.5751	104.699	48.8385	1.18907	1.0828	1.0538	6.51052	7.37063	7.53572	66.4669	49.8184	72.6052	9.81023	9.73794	7.93815	15.8593	10.9869	12.2156	13.6797	14.634	14.9469	31.4937	48.2573	29.6457	88.4507	103.66	48.7298	1.3111	0.846029	0.810308	6.50189	7.04489	7.76429	66.8258	50.0578	73.4223	9.89933	10.5198	8.75575	14.8514	10.1324	12.6979	14.3606	14.7096	15.5105	33.8058	47.2913	31.1097	7.08492
HORVU.MOREX.r2.1HG0011190	60.874	76.2365	74.7606	0.086038	0	0.100275	5.96708	5.79706	6.16887	85.6439	67.8522	92.4521	59.6389	67.9206	65.7173	49.7318	13.9808	6.70228	78.1131	180.07	116.507	13.8024	33.4251	15.0804	59.4325	76.8034	74.342	0	0.340684	0.416938	6.05348	8.32845	6.91292	83.052	73.2688	91.3568	65.3306	66.2933	59.0064	50.7868	12.3197	6.95653	76.9632	176.717	113.821	13.8426	40.0632	16.5046	5.58566
HORVU.MOREX.r2.1HG0011200	0	0	0	0	0.0991698	0	0	0	0	0	0	0	0	0	0	0	0	0	0	0	0	0	0	0.119568	0.119624	0	0	0	0.199888	0.061157	0	0	0	0	0.100032	0	0	0	0	0	0	0	0	0	0	0.0972668	0.309291	0	0
HORVU.MOREX.r2.1HG0011210	0	0	0	0	0	0	0	0.182455	0	0	0	0	0	0	0	0	0	0	0	0	0	0	0	0	0	0	0	0	0	0	0	0	0	0	0	0	0	0.199302	0	0	0	0	0	0	0	0	0	0	0
HORVU.MOREX.r2.1HG0011220	2.09181	3.84289	4.8507	18.5101	19.4763	21.4929	8.5789	7.9912	8.08515	1.14505	3.90886	0.774407	5.45244	7.56657	4.97969	3.26096	9.53453	7.0552	5.67394	4.43655	5.47481	1.85168	1.22179	2.15922	2.04337	3.80716	5.16905	17.9402	19.3857	20.9113	8.72984	7.63737	8.67561	1.13514	4.08371	0.730937	5.70823	6.96144	4.67418	3.24407	9.69948	6.61609	5.5575	4.2922	5.47744	1.94078	1.25441	2.08692	43.4545
HORVU.MOREX.r2.1HG0011230	0.443183	0.714712	0.976513	0.689599	0.944202	0.901127	2.26292	2.31758	1.92015	0.15545	0.206257	0.167886	0.793704	1.13304	1.14723	0.265794	2.39693	0.767854	1.25822	0.313516	0.416815	0.161072	0.254359	1.01467	0.693274	0.828473	1.31717	0.905863	0.724021	0.50633	2.04559	1.85948	2.08742	0.311231	0.331272	0.0873573	0.72819	1.19773	0.621981	0.474998	1.77118	1.33893	1.30668	0.394859	0.484146	0.201322	0.384101	0.824927	1.61331
HORVU.MOREX.r2.1HG0011240	0.907711	1.45066	1.31486	0.874514	0.920353	0.873618	2.55879	2.3589	3.39165	0.154891	0.41103	0.125462	0.581507	0.591363	0.596401	0.470823	2.41485	1.13234	0.859673	0.253815	0.599901	0.320986	0.253444	0.468524	0.740122	0.852122	0.656215	1.28044	1.00998	0.908115	2.26754	2.8543	2.23063	0.213202	0.598271	0.174086	0.374488	0.650958	0.568098	0.532451	2.00546	1.17529	1.04882	0.275407	0.241202	0.160479	0.0850488	0.256862	4.09183
HORVU.MOREX.r2.1HG0011250	1.13122	1.34839	1.92432	1.41928	1.4556	1.77576	5.30765	3.40996	5.3467	0.93158	1.77168	0.544974	2.4482	2.72142	2.76498	3.83463	8.13978	8.77369	4.79343	4.57966	4.55633	2.51373	2.41351	3.04037	0.791361	1.28126	1.50744	1.89371	1.52895	2.22517	4.11181	4.54273	5.49933	1.088	1.81981	0.610766	2.51041	3.42574	3.02851	5.72278	7.63907	8.15129	4.15099	4.4171	3.96522	2.35264	2.62154	3.29574	6.00601
HORVU.MOREX.r2.1HG0011260	13.8089	10.7654	11.0822	6.0748	7.44369	5.54243	31.2083	33.7705	37.2043	32.4374	33.9771	21.1365	5.9294	5.14902	4.76014	38.5469	40.0013	38.195	6.78227	8.68823	9.3835	6.76941	7.9358	12.681	15.9223	11.3004	10.7168	6.619	8.16996	4.79488	30.2961	35.9707	36.8658	33.7571	32.3134	19.4952	7.07004	6.83419	4.64205	36.6566	40.9766	33.4189	7.32749	9.0438	9.09852	8.21715	10.4328	13.4741	2.04566
HORVU.MOREX.r2.1HG0011270	13.8028	11.523	15.6859	29.774	32.5098	38.3781	23.811	23.0571	23.8804	6.55468	8.68042	4.38227	11.5869	14.9502	12.9397	14.6586	32.4703	18.0572	15.1293	11.1423	13.4651	16.8176	13.2448	13.5559	15.0338	12.5352	13.1355	32.4521	34.1924	39.7309	24.5618	24.7833	26.6786	7.65526	7.88214	6.27946	12.9422	15.5226	10.1159	14.5446	31.2957	22.2244	14.7509	10.9094	12.8319	18.7241	11.757	12.754	42.6416
HORVU.MOREX.r2.1HG0011280	8.56565	15.201	19.7267	0.063493	0	0	0	0	0	6.43534	3.6348	6.59947	0.0709289	0.0819672	0.378883	0	0	0	0.983045	0.833511	0.77394	0	0.901649	0.375973	9.44136	12.1395	18.3011	0	0	0	0.0776914	0	0	5.67385	2.70506	6.56928	0.0713718	0.165417	0.0787425	0	0	0	0.937412	1.22973	1.17682	0.0611696	0.648361	0.23498	0
HORVU.MOREX.r2.1HG0011290	0.188141	0.101137	0	0.199602	0.313696	0.186104	0.58287	0.190425	0	0	0	0	0.624338	0.669964	0.95287	1.41044	0.254387	0.645421	0.377713	0.299462	0.575077	0.0384629	0	0	0	0.153162	0	0.3622	0.079036	0.435269	0.293084	0.528037	0.404548	0	0.158211	0	0.358992	0.676023	0.643607	0.737271	0.615193	0.730806	0.173348	0.226295	0.277466	0	0	0	0.280179
HORVU.MOREX.r2.1HG0011300	1.41105	1.13779	0.378137	0	0.29409	0	2.36791	5.71274	0.833669	0.278403	1.03431	0.751688	0.668933	1.15955	1.07198	1.48096	4.0066	2.2003	0.515063	1.96522	1.65888	0.865416	0.75924	0	0	1.34016	1.17949	0.603666	0.296385	1.08817	2.74766	1.08008	0.650167	0.696749	0.889938	1.56452	0.168278	0.390013	0.556968	1.06337	1.73023	1.14188	2.08018	1.27291	3.29491	0.721116	0.764339	0.36935	0
HORVU.MOREX.r2.1HG0011310	3.11776	3.14246	1.25325	0.330768	1.13715	0.385501	8.25039	8.48069	5.52603	2.30677	5.22361	2.82348	4.80358	3.62959	1.9738	6.54444	10.3281	5.59086	4.55218	7.13361	3.84859	5.73647	5.20043	2.7421	1.37169	2.74961	4.34352	1.50054	0.327435	0.801448	9.10654	7.55711	6.94337	2.30922	3.27723	4.14822	3.71813	4.73959	5.74296	4.69909	12.3185	3.27993	6.17615	7.65631	6.32225	5.73596	2.19547	2.44827	5.80372
HORVU.MOREX.r2.1HG0011320	32.9486	48.7357	34.8056	23.9035	24.3751	24.1886	58.4892	59.0333	63.1357	33.4829	38.1078	32.3622	56.5258	50.6429	47.2178	107.538	91.384	99.7028	44.3999	55.8244	56.7815	59.1387	53.3923	56.5332	32.7878	48.0008	32.5773	24.2556	24.516	25.2473	57.7129	61.6935	61.4123	32.2849	38.7899	33.7231	56.8387	48.5672	48.7389	107.514	91.0298	102.659	42.3481	54.8869	54.9676	59.408	51.8011	58.1145	64.331
HORVU.MOREX.r2.1HG0011330	0	0	0	0	0	0	0	0	0	0	0	0	0	0	0	0	0	0	0	0	0	0	0	0	0	0	0	0	0	0	0	0	0	0	0	0	0	0	0	0	0	0	0	0	0	0	0	0	0
HORVU.MOREX.r2.1HG0011340	6.09399	7.069	6.70421	2.65414	2.4065	2.7364	14.8635	16.5967	18.9495	14.3017	13.6023	11.3451	9.80724	6.67709	10.3557	3.41435	5.11732	6.40171	9.04405	13.1776	13.8383	12.1305	11.0449	16.6433	6.00732	6.52762	5.94291	2.29835	2.72845	1.81386	14.4896	16.0805	18.0297	11.973	11.5302	12.7312	10.9395	9.52998	9.62161	4.39906	5.4186	6.385	9.48615	12.2807	16.7132	11.1132	9.97245	18.0502	8.1199
HORVU.MOREX.r2.1HG0011350	0	0.176213	0.0878449	5.21656	2.52784	3.64785	1.26943	0.414726	1.25885	0.129352	1.30438	0.419099	1.7094	2.42438	2.82235	0.786381	0.975094	0.10223	1.85464	2.47836	2.15809	0.268059	0.705515	0.411864	0	0.266857	0.0913357	3.57606	3.78692	2.19087	1.02129	0.585462	2.11456	0.258978	0.895878	0.145382	2.111	1.26845	3.96793	0.39525	0.44661	0.318325	1.57055	2.89138	1.53088	0.335044	1.49153	0.343215	0
HORVU.MOREX.r2.1HG0011360	0	0	0.141649	3.81327	3.85577	4.77105	4.84444	4.34681	5.30892	1.09503	1.21769	0.563159	0.313225	0.868729	0.133853	0.158504	0.857632	0.32969	0.192941	0.315499	0.124282	0.216121	0.34129	0.398475	0	0	0	3.50503	4.88509	4.95944	4.94047	4.78768	4.05917	0.626399	1.55571	0.937704	0.504289	0.146098	1.25183	0.159334	1.44031	0.342196	0.0974035	0.105962	0.129922	0.108051	0.343582	0.968501	1.96789
HORVU.MOREX.r2.1HG0011370	0	0	0	0	0	0	0	0	0	0	0	0	0	0	0	0	0	0	0	0	0	0	0	0	0	0	0	0	0	0	0	0	0	0	0	0	0	0	0	0	0	0	0	0	0	0	0	0	0
HORVU.MOREX.r2.1HG0011380	0	0	0	0	0	0	0	0	0	0	0	0	0	0	0	0	0	0	0	0	0	0	0	0	0	0	0	0	0	0	0	0	0	0	0	0	0	0	0	0	0	0	0	0	0	0	0	0	0
HORVU.MOREX.r2.1HG0011390	0	0	0	0	0	0	0	0	0	0	0	0	0	0	0	0	0	0	0	0	0	0	0	0	0	0	0	0	0	0	0	0	0	0	0	0	0	0	0	0	0	0	0	0	0	0	0	0	0
HORVU.MOREX.r2.1HG0011400	0	0	0	0.194026	0.190583	0.226132	0	0	0	0	0	0	0.108375	0	0	0	0	0	0.166892	0.181936	0	0.186943	0.787234	0.459569	0	0	0	0.195601	0	0.235061	0	0	0	0	0.19224	0	0.218103	0.252746	0	0	0.24917	0	0.168506	0.366623	0.224763	0.747704	0.396261	0.239356	0.680883
HORVU.MOREX.r2.1HG0011410	0	0	0	0	0	0	0	0	0	0.070359	0	0	0	0	0	0	0	0	0	0	0	0	0	0	0	0	0	0	0	0	0	0	0	0	0	0	0	0	0	0	0	0	0	0	0	0	0	0	0
HORVU.MOREX.r2.1HG0011420	0	0	0	0	0	0	0	0	0	0	0.167219	0	0	0	0	0	0	0	0	0	0	0.0816165	0	0	0	0	0	0	0	0	0	0	0	0	0	0	0	0	0	0	0	0	0	0	0	0	0	0.104499	0.297264
HORVU.MOREX.r2.1HG0011430	0	0	0.202761	0	0	0	0	0	0	0.59713	0.475377	0.806125	0	0	0	0	0	0	0	0	0	0.0773407	1.30276	1.52104	0	0	0.316227	0	0	0	0	0	0	0.672486	0.238597	1.34226	0	0	0.199101	0	0	0	0	0	0	0.154668	0.655753	0.792197	0
HORVU.MOREX.r2.1HG0011440	0.0121558	0	0.0390905	0	0	0	0	0	0	0.374145	0.19348	0.745987	0.017288	0	0.00615653	0	0	0	0.00887424	0	0	0.0795233	0.423833	1.11188	0	0.0131944	0.0812878	0	0	0	0	0	0.014936	0.508994	0.204442	0.566073	0.0115973	0	0	0	0	0	0.00896008	0.00974733	0	0.129214	0.405609	1.12637	0
HORVU.MOREX.r2.1HG0011450	0	0	0	0	0	0	0	0	0.35294	0	0	0	0.141599	0	0.605107	0	0.32309	0	0	0.237711	0	0	0	0	0	0	0.332898	0	0	0	0.310198	0	0	0	0	0	0	0	0.157198	0	0.976675	0	0	0.958037	0	0	0	0	0
HORVU.MOREX.r2.1HG0011460	1.16441	2.14607	1.24816	4.659	5.26971	3.61995	6.52767	11.6171	10.8106	1.44408	4.31983	0.850691	4.41605	5.83234	6.40282	6.38482	8.81669	9.33786	3.15738	7.14874	8.29169	2.72055	2.43451	3.00962	3.68015	2.8889	2.22473	4.12751	4.47228	7.35475	7.60112	9.84655	13.8984	1.05135	2.51787	1.62303	5.07843	7.72417	4.20216	6.61884	5.2579	9.26133	4.41404	6.13572	8.66798	4.35249	2.45086	4.70246	57.471
HORVU.MOREX.r2.1HG0011470	0	0	0	0	0	0	0	0	0	0	0	0	0	0	0	0	0	0	0	0	0	0	0	0	0	0	0	0	0	0	0	0	0	0	0	0	0	0	0	0	0	0	0	0	0	0	0	0	0
HORVU.MOREX.r2.1HG0011480	0	0	0	0	0	0	0	0	0	0	0	0	0	0	0	0	0	0	0	0	0	0	0	0	0	0	0	0	0	0	0	0	0	0	0	0	0	0	0	0	0	0	0	0	0	0	0	0	0
HORVU.MOREX.r2.1HG0011490	0	0	0	0	0	0	0	0	0	0	0	0	0	0	0	0	0	0	0	0	0	0	0	0	0	0	0	0	0	0	0	0	0	0	0	0	0	0	0	0	0	0	0	0	0	0	0	0	0
HORVU.MOREX.r2.1HG0011500	0	0	0	0	0	0	0	0	0	0	0	0	0	0	0	0	0	0	0	0	0	0	0	0	0	0	0	0	0	0	0	0	0	0	0	0	0	0	0	0	0	0	0	0	0	0	0	0	0
HORVU.MOREX.r2.1HG0011510	0	0	0	0	0	0	0	0	0	0	0	0	0	0	0	0	0	0	0	0	0	0	0	0	0	0	0	0	0	0	0	0	0	0	0	0	0	0	0	0	0	0	0	0	0	0	0	0	0
HORVU.MOREX.r2.1HG0011520	5.30932	5.4297	4.16429	14.9474	14.5742	15.1151	31.0249	30.1455	34.7344	4.90554	6.40037	3.20086	28.7303	18.3033	22.4301	52.0345	26.474	50.8854	20.5145	60.3923	59.6776	22.4497	11.3713	9.76221	2.60448	6.6063	3.31949	18.1711	14.3615	15.7119	28.5108	25.9036	31.3452	4.1946	4.02913	3.7905	25.9446	20.7596	18.4011	56.3667	29.0756	60.1932	25.8673	56.7993	56.6566	18.3182	14.3657	10.44	14.2705
HORVU.MOREX.r2.1HG0011530	56.5094	75.8381	33.629	137.765	130.934	134.347	294.398	306.686	303.011	79.3529	110.022	59.7914	201.566	183.614	201.328	549.265	373.288	458.693	158.615	269.992	308.621	108.674	72.806	79.5208	55.0637	77.8352	33.2279	139.717	148.819	123.824	302.135	303.875	320.113	78.6676	96.8422	66.1987	228.851	170.841	193.62	572.584	360.847	477.103	155.553	270.158	306.725	115.038	71.944	77.5284	110.271
HORVU.MOREX.r2.1HG0011540	468.019	682.737	738.073	0	0	0	0	0	0	0.0646758	90.6885	1.1176	0	0	0	0	0.0886449	0	0.119654	0	0	0	0	0.0823727	467.191	684.132	657.708	0	0	0	0	0	0	0.388468	84.7639	0.87229	0	0	0	0	0	0	0	0	0	0	0	0	0
HORVU.MOREX.r2.1HG0011550	800.209	930.897	891.471	0	0	0	0	0	0	0.131995	86.5872	1.99576	0	0	0	0	0	0	0	0	0	0	0	0	794.115	876.386	813.376	0	0	0	0	0	0	0.396406	92.8954	1.03847	0	0.184911	0	0	0	0.216553	0	0	0	0.136757	0	0	0
HORVU.MOREX.r2.1HG0011560	0.24678	0.711534	0.312626	0.656913	0.649932	0.482669	2.09669	2.25366	2.56477	0.0708219	0.0798737	0.0860485	9.55595	9.93694	9.17509	2.41515	2.01418	1.58122	11.0962	15.1093	16.4631	10.4342	5.78937	25.3858	0.31021	0.748804	0.281293	0.4319	0.60317	0.594001	2.34736	2.15798	2.64629	0.159519	0.0660297	0.0596989	9.00562	10.0268	9.48107	2.16405	2.06013	1.45966	10.2692	15.6508	17.0558	10.5387	5.94978	25.2217	0.367505
HORVU.MOREX.r2.1HG0011570	0	0	0.108753	0	0.0845812	0	0	0	0.119883	0	0	0	0	0	0.102768	0	0	0.253125	0.0740669	0	0	0	0	0	0	0	0.113075	0	0	0	0	0.103545	0	0	0	0	0	0.112169	0.10679	0.122332	0	0	0	0	0.0997501	0.0829581	0	0	0
HORVU.MOREX.r2.1HG0011580	0.0836024	0.161789	0.0896157	3.4059	4.36304	4.49047	3.92824	5.29704	5.58145	0.422269	0.35718	0.163893	17.28	19.8593	15.2177	1.2936	3.10181	1.3975	15.9907	21.6637	24.3512	3.58237	4.32562	12.2268	0.159738	0.0544472	0.0652238	3.34056	4.03886	3.81676	4.19357	4.51361	6.19421	0.317039	0.316363	0.215053	16.2872	20.6212	14.6869	1.37094	2.62433	1.7969	17.0389	21.7739	25.144	3.84181	4.53581	12.5348	0.647405
HORVU.MOREX.r2.1HG0011590	0	0	0	0	0.416029	0	0.687123	0.50509	0.786224	0	0	0.141782	0.315432	0.729042	0.589733	0	0.179932	0	0.48575	0.529536	0.625788	0.272055	0.716031	0.836005	0	0	0	0.142328	0	0.427602	0.691011	0	0.613166	0.262839	0	0	0	0.919544	0	0	0.362614	0.21538	0.367837	0.400156	0.327094	0.136015	0.36042	1.30624	0.495439
HORVU.MOREX.r2.1HG0011600	0	0	0	0	0	0	0.145885	0.142983	0	0	0	0	0.133941	0.154785	0.28619	0	0	0	0	0.112427	0	0	0	0	0	0	0	0.120872	0	0	0	0	0.520732	0	0	0	0.134777	0	0	0	0	0	0.104129	0.226555	0	0	0.24487	0	0
HORVU.MOREX.r2.1HG0011610	34.9944	41.5821	22.5018	46.0046	50.2917	46.5176	47.9581	48.2859	51.9926	18.2699	28.5295	18.612	48.746	48.9565	46.3757	73.6531	60.2046	67.8513	37.4648	31.434	37.28	28.1371	25.0788	29.0686	32.3608	40.1737	24.4678	48.8866	49.6398	44.8093	45.3309	47.0851	50.0874	19.5309	28.0271	19.0153	51.3105	43.3053	45.0061	74.2369	62.9653	67.4794	38.5879	32.1608	37.2193	29.0552	25.979	29.248	25.2884
HORVU.MOREX.r2.1HG0011620	0	0	0	0.0322277	0.0316558	0	0	0	0	0	0	0	0	0	0	0	0	0	0	0	0	0	0.0326898	0.229003	0	0	0	0.0324893	0	0.0390436	0	0	0	0	0	0	0	0	0	0	0	0	0	0	0	0.0465725	0.197456	0.198784	0
HORVU.MOREX.r2.1HG0011630	0	0	0	0	0.0463092	0	0	0	0	0	0	0	0	0	0	0	0	0	0	0	0	0.136274	0.0478218	0.279173	0	0	0	0	0.0933412	0	0	0	0	0	0	0	0	0	0	0	0	0	0	0	0	0.204392	0.048143	0.348961	0
HORVU.MOREX.r2.1HG0011640	0	0	0	0	0	0	0	0	0	0	0	0	0	0	0	0	0	0	0	0	0	0.148944	0.0784022	0.640772	0	0	0	0	0.0765148	0	0	0	0	0	0	0	0	0	0	0	0	0	0	0	0	0.223396	0.236786	0.190703	0
HORVU.MOREX.r2.1HG0011650	0	0	0	0	0	0	0	0	0	0	0	0	0	0	0	0	0	0	0	0	0	0.0662192	0	0.162789	0	0	0	0	0	0.0832639	0	0	0	0	0	0	0	0	0	0	0	0	0	0	0	0	0	0.254355	0
HORVU.MOREX.r2.1HG0011660	0	0	0	0	0	0	0	0	0	0	0	0	0	0	0	0	0	0	0	0	0	0	0	0.27605	0	0	0	0	0.461485	0	0	0	0	0	0	0	0	0	0	0	0	0	0	0	0	0.336843	0.476045	1.72529	0
HORVU.MOREX.r2.1HG0011670	0	0	0	0	0	0	0.272633	0.400813	0	0	0	0	0	0	0	0	0	0	0.8673	0.630319	0.372445	0	0	0	0	0	0	0	0	0	0	0.808315	0	0	0	0	0	0	0.416827	0	0.575503	0	0.583793	0.635086	0.519129	0	0	0	0
HORVU.MOREX.r2.1HG0011680	0.647213	0.224462	0.268554	0.620191	0.365512	0.206519	3.29872	2.70481	2.78769	0.263631	0.419754	0	0.910568	0.503262	0.528697	0.275467	0.6775	0.312532	1.85948	1.62832	1.7083	0.0682913	0.215686	0.545621	0.608864	0.362586	0.186151	0.357272	0.508693	0.386412	2.94878	3.60099	3.71966	0.131956	0.140453	0.148151	0.995929	0.553978	0.615317	0.201389	0.773699	0.216259	1.60047	1.423	1.25213	0.102428	0.217135	0.786942	6.03172
HORVU.MOREX.r2.1HG0011690	70.6048	103.567	162.404	127.507	146.44	178.4	277.864	194.865	143.394	60.1689	100.395	44.3126	91.1756	106.026	139.129	89.0339	143.675	157.283	152.649	132.321	154.417	17.9931	33.0053	17.1606	73.1607	103.069	163.288	132.532	141.073	180.651	276.545	191.083	144.904	60.2329	96.0121	41.0274	91.1689	111.176	141.997	90.8753	147.185	155.693	149.874	132.192	156.247	18.2657	33.6339	17.4539	18.0819
HORVU.MOREX.r2.1HG0011700	155.456	143.322	175.229	178.845	198.18	194.877	344.599	359.733	357.91	89.8927	137.65	55.9132	140.593	171.486	218.359	210.502	337.679	336.278	187.095	192.881	311.26	34.6702	42.674	47.916	141.694	165.991	176.08	179.034	189.803	214.718	343.482	372.422	349.365	91.3215	133.919	55.0067	151.533	163.942	227.35	203.72	351.294	330.464	191.082	194.678	295.315	37.9441	51.7355	50.7952	38.9507
HORVU.MOREX.r2.1HG0011710	0.346785	0.372835	0	0.294328	0	0	0.358119	0	0.409769	0	0	0	0.328798	0	0.175635	0	0	0.216301	0.253167	0	0.489228	0	0	0	0	0	0	0.296717	0.291362	0.178288	0	0	0.426098	0	0.145809	0	0.661702	0	0	0	0	0.224506	0	0.278074	0	0	0	0	0
HORVU.MOREX.r2.1HG0011720	3.64124	3.71503	4.6997	11.8782	10.986	12.5941	5.57643	5.59084	5.42944	0.772182	3.14371	0.971189	3.34669	5.49595	3.32452	2.28778	4.84968	3.49171	3.55337	3.34141	3.26152	2.25853	1.76997	2.53959	3.43754	3.83136	4.15487	9.95063	13.4547	12.2637	4.86197	4.55044	5.66102	1.00784	2.62456	0.659145	2.97766	3.91619	2.93318	2.28483	5.50769	3.57606	3.28648	3.32696	3.51913	1.80262	1.86773	2.73614	13.8699
HORVU.MOREX.r2.1HG0011730	0.310004	0.333292	0.166151	0	0.258443	0	0	0	0	0	0	0	0	0	0	0	0	0	0	0	0	0	0	0	0	0.504737	0	0	0	0	0	0	0	0.244918	0	0	0	0	0	0	0	0	0	0	0	0	0	0.324581	0
HORVU.MOREX.r2.1HG0011740	0	0	0.315568	0	0	0	0	0.297967	0	0	0	0	0	0	0	0	0	0	0	0	0	0	0	0	0.592098	0.319546	0	0	0	0	0	0	0	0	0	0	0	0	0	0	0	0	0	0	0	0	0	0	0
HORVU.MOREX.r2.1HG0011750	0	0	0	0	0	0	0	0	0	0	0	0	0	0	0	0	0	0	0	0	0	0	0	0	0	0	0	0	0	0	0	0	0	0	0	0	0	0	0	0	0	0	0	0	0	0	0	0	0
HORVU.MOREX.r2.1HG0011760	0.0547067	0.294081	0.293208	0	0	0	0.112989	0.110742	0	0	0	0	0	0.119883	0.221657	0.131239	0	0.409468	0	0	0	0	0.0470972	0	0.0550144	0.296904	0	0	0	0	0.113629	0	0.134437	0	0.138012	0	0	0	0	0.131926	0.238511	0	0	0	0	0	0	0	0
HORVU.MOREX.r2.1HG0011770	0	0	0	0	0	0	0	0	0	0	0	0	0	0	0	0	0	0	0	0	0	0	0	0	0	0	0	0	0	0	0	0	0	0	0	0	0	0	0	0	0	0	0	0	0	0	0	0	0
HORVU.MOREX.r2.1HG0011780	0	0	0	0	0	0	0	0	0	0	0	0	0	0	0	0	0	0	0	0	0	0	0	0	0	0	0	0	0	0	0	0	0	0	0	0	0	0	0	0	0	0	0	0	0	0	0	0	0
HORVU.MOREX.r2.1HG0011790	0	0	0	0	0	0	0	0	0	0	0	0	0	0	0	0	0	0	0	0	0	0	0	0	0	0	0	0	0	0	0	0	0	0	0	0	0	0	0	0	0	0	0	0	0	0	0	0	0
HORVU.MOREX.r2.1HG0011800	0	0	0	0	0	0	0	0	0	0	0	0	0	0	0	0	0	0	0	0	0	0	0	0	0	0	0	0	0	0	0	0	0	0	0	0	0	0	0	0	0	0	0	0	0	0	0	0	0
HORVU.MOREX.r2.1HG0011810	1.01217	0.310915	0.77498	0.245447	0.602728	1.28727	1.04525	1.60986	0.512574	0.114116	0.484522	0.862715	0.959671	0.633726	1.31819	0.693757	0.938446	0.90189	0.950045	0.345228	0.951949	0.827701	0.871382	0.726704	0.581637	0.47085	0.161155	0.433019	0.242973	0.446035	1.3515	1.10679	1.8655	0.456949	0.72956	0.513031	0.827712	0.639457	1.36979	1.04609	1.57602	1.31054	0.63949	0.579731	0	0.591162	1.69181	0.605578	0.430665
HORVU.MOREX.r2.1HG0011820	0	0	0	0	0	0	0	0	0	0	0	0	0	0	0	0	0	0	0	0	0	0	0	0	0	0	0	0	0	0	0	0	0	0	0	0	0	0	0	0	0.241524	0	0	0	0	0	0	0	0
HORVU.MOREX.r2.1HG0011830	0	0	0	0	0	0	0	0	0	0	0	0	0	0	0	0	0	0	0	0	0	0	0	0	0	0	0	0	0	0	0	0	0	0	0	0	0	0	0	0	0	0	0	0	0	0	0	0	0
HORVU.MOREX.r2.1HG0011840	0	0	0	0	0	0	0	0	0	0	0	0	0	0	0	0	0	0	0	0	0	0	0	0	0	0	0	0	0	0	0	0	0	0	0	0	0	0	0	0	0	0	0	0	0	0	0	0	0
HORVU.MOREX.r2.1HG0011850	189.495	135.412	305.908	0	0	0	8.34969	10.8346	9.82306	168.874	85.4772	213.153	34.9831	33.1903	25.0314	0.682977	1.97091	2.27296	68.5875	31.9925	50.3388	152.259	163.921	130.377	185.866	128.183	305.626	0.194876	0	0	10.4075	7.20585	6.29661	172.832	88.1022	220.408	36.3967	36.8899	29.1277	0.823866	1.6136	1.17959	59.8496	40.1789	54.9745	147.496	170.846	132.349	3.39178
HORVU.MOREX.r2.1HG0011860	1.50167	1.00905	1.00605	6.3726	9.07631	4.45625	3.4892	8.35946	6.43225	1.48141	1.25798	0.319985	2.49162	4.31907	5.32383	3.60244	3.45173	9.13225	6.44065	5.52734	5.29623	0.460497	1.2928	1.13206	1.51012	1.83372	0.418412	6.90617	8.67402	6.94833	7.01788	6.32191	5.53537	0.889793	2.05203	0.332999	3.04444	3.11295	4.34673	6.78997	7.16079	8.02042	6.91803	5.41862	3.87561	0.30697	1.46417	0.39307	2.79537
HORVU.MOREX.r2.1HG0011870	0.480904	0.658037	0.374905	3.11686	3.31668	3.67585	1.8059	2.12397	1.65309	0.483042	0.512734	0.298105	1.78239	3.49683	3.0556	0.524394	1.84431	2.29057	3.06396	2.43553	1.6447	0	0.564563	0.439439	0.219823	0.189816	0.194902	3.55363	2.86506	2.51737	2.36095	2.90021	1.28922	0.241778	1.21321	0.232673	1.45984	1.69172	2.11679	1.21242	1.47719	1.24534	2.51355	2.24361	1.50442	0	0.265232	0.0915484	0.78127
HORVU.MOREX.r2.1HG0011880	0	0	0	0.199985	0	0.466153	0.486657	0.238488	0.278423	0.185958	0.592168	0	0	0	0	0	0.254875	0.293936	0.688069	0	0.443216	0	0	0.236841	0	0	0	0	0.197969	0.24228	0	0.721433	0	0	0.198143	0	0	0.260508	0	0	0.770467	0.305087	0.347362	0	0.694996	0	0	0	0
HORVU.MOREX.r2.1HG0011890	0	0	0	0	0	0	0	0	0	0	0.27351	0.278285	0	0	0	0	0	0	0.238354	0.909436	0	0	0	0	0	0	0	0	0	0	0	0	0	0	0.54911	0	0	0	0	0	0	0	0	0	0	0	0	0	0
HORVU.MOREX.r2.1HG0011900	0.413001	0.720041	1.37598	9.61584	9.32424	9.94827	6.88163	7.37739	6.27821	0.695932	0.626502	0.33299	6.64627	9.01369	10.1307	4.51202	7.88434	5.23558	12.1907	12.5789	9.66873	0.51116	0.307507	0.516107	0.471449	0.605794	1.16941	9.24502	8.11219	10.0197	7.25675	6.91492	6.76155	0.881864	0.713374	0.217821	6.79427	9.19393	10.8914	3.91655	8.46771	5.63653	12.4731	12.4771	9.74536	0.611513	0.386965	0.584351	12.0349
HORVU.MOREX.r2.1HG0011910	3.32833	4.20825	4.87723	7.00398	7.09793	7.01618	7.33766	7.19168	7.90986	2.11516	3.42521	2.05063	5.38951	5.57264	6.07353	5.54729	8.9938	6.18908	5.55126	5.45641	5.67441	3.79208	2.25367	3.44572	3.47241	4.24865	4.72371	5.91958	6.32593	6.52417	7.44391	6.64102	7.73493	1.96969	3.07141	2.15614	5.29234	5.44387	5.14347	5.18555	9.56522	6.39158	5.22823	5.10784	6.42217	3.87329	2.47407	2.97581	19.2322
HORVU.MOREX.r2.1HG0011920	0.977415	0.964703	0.979015	1.22735	1.74323	1.6246	2.80057	2.33535	2.25308	0.67654	0.919471	0.757977	1.33691	1.43085	1.4648	1.80663	2.43083	1.79895	1.37154	1.38678	1.47685	0.871346	0.558675	1.00258	0.837894	0.8957	0.937557	1.43268	1.49432	1.77113	2.88713	2.44887	2.34778	0.598141	1.0173	0.707083	1.16181	1.25778	1.45467	1.63738	2.37517	1.95018	1.63874	1.25272	1.48873	1.02849	0.590202	0.872383	6.56199
HORVU.MOREX.r2.1HG0011930	0	0	0	0	0	0	0	0	0	0	0	0	0	0	0	0	0	0	0	0	0	0	0	0	0	0	0	0	0	0	0	0	0	0	0	0	0	0	0	0	0	0	0	0	0	0	0	0	0
HORVU.MOREX.r2.1HG0011940	15.7177	23.8399	14.249	30.8708	27.4247	30.1126	40.7898	33.266	26.6849	0.760872	1.63976	0.771939	0.0553995	0	0	0	0.18961	0.0728895	0	0.0465014	0	0.215015	1.96181	0.411119	17.1282	22.7052	14.0012	34.0461	26.1169	29.2589	41.5061	33.4541	26.097	0.392381	1.44948	0.25914	0.0557455	0.0646	0	0.140906	0.0636861	0	0.0430689	0.0937061	0.114895	0.0716654	1.08877	0.122355	3.74162
HORVU.MOREX.r2.1HG0011950	0	0	0	0	0	0	0	0	0	0	0	0	0	0	0	0	0	0	0	0	0	0	0	0	0	0	0	0	0	0	0	0	0	0	0	0	0	0	0	0	0	0	0	0	0	0	0	0	0
HORVU.MOREX.r2.1HG0011960	0	0	0	0	0	0	0	0	0	0	0	0	0	0	0	0	0	0	0	0	0.349872	0	0	0	0	0	0	0	0	0	0	0	0	0	0	0	0	0	0	0	0	0	0	0	0	0	0	0	0
HORVU.MOREX.r2.1HG0011970	0	0	0	0	0	0	0	0	0	0	0	0	0	0	0	0.0290176	0	0	0.00883052	0	0	0	0	0	0	0	0	0	0	0	0	0	0	0	0	0	0	0	0	0	0	0	0	0	0	0	0	0	0
HORVU.MOREX.r2.1HG0011980	0	0	0	0	0	0	0	0	0	0	0	0	0	0	0	0	0	0	0	0	0	0	0	0	0	0	0	0	0	0	0	0	0	0	0	0	0	0	0	0	0	0	0	0	0	0	0	0	0
HORVU.MOREX.r2.1HG0011990	0	0	0	0	0	0	0	0	0	0	0	0	0	0	0	0	0	0	0	0	0	0	0	0	0	0	0	0	0	0	0	0	0	0	0	0	0	0	0	0	0	0	0	0	0	0	0	0	0
HORVU.MOREX.r2.1HG0012000	0	0.20274	0.101069	0.480148	0.0786046	0.186533	0.0973688	0.190863	0.222824	0.074412	0	0	1.02806	0.619854	0.477533	0.282738	0.203979	0.352859	0.481833	0.075038	0.266032	0.231309	0	0.568638	0	0.102343	0	0.242023	0.396091	0.290848	0.0979198	0.288684	0.347555	0	0.158576	0.167267	0.449774	0.833946	0.595468	0	0.411073	0.244163	0.416995	0.302422	0.463508	0.0770963	0.0817174	0.493602	0
HORVU.MOREX.r2.1HG0012010	0	0.260322	0	1.02754	0.20186	0.479025	0.750143	0.490146	0.715278	0	0.40568	0	1.95139	1.06121	0.245265	0.290434	0	0	0.883836	0.578103	0.569319	0	0.416908	0.243381	0	0	0	0	1.01718	0.995882	0.125731	0.741354	0.297512	0	0	0	0.462017	0.803105	2.03892	0.875865	0	0	1.07086	0	2.61869	0.197987	0	0.760556	0
HORVU.MOREX.r2.1HG0012020	0	0	0	0.455319	0.18635	0.442217	0	0	0	0	0	0	0	0	0	0	0	0	0	0	0	0	0	0	0	0	0	0.688523	0.563412	0.551615	0	0	0	0	0	0	0	0	0	0	0	0	0	0	0	0	0	0	0
HORVU.MOREX.r2.1HG0012030	0.105194	0	0	0	0	0	0	0.106471	0	0.08302	0.0881232	0	0.0997381	0	0.106555	0.126178	0.113788	0.262452	0	0.0837184	0.0989356	0.172045	0	0.211473	0	0	0	0.0900068	0	0	0.218495	0.21472	0.258507	0	0.0884599	0.0933083	0	0.116302	0.221451	0.253678	0.458627	0.136204	0	0	0.103426	0	0	0.11014	0
HORVU.MOREX.r2.1HG0012040	0	0	0	0	0	0	0	0	0	0	0	0	0.235616	0	0	0	0	0	0	0	0	0	0	0	0	0	0	0	0	0	0	0	0	0	0	0	0	0	0	0	0	0	0	0	0	0	0	0	0
HORVU.MOREX.r2.1HG0012050	0	0	0	0	0	0	0	0	0	0	0	0	0	0	0	0	0	0	0	0	0	0	0	0	0	0	0	0	0	0	0	0	0	0	0	0	0	0	0	0	0	0	0	0	0	0	0	0	0
HORVU.MOREX.r2.1HG0012060	0.322209	0.346413	0.345385	0	0	0.318722	0.998222	0.978362	0.571096	0	0.269921	0	0.305497	0.70608	1.63188	0.386483	0.697061	0.401944	0.235226	0	0.606078	0	0	0.32387	0.324022	0	0	0.27569	0	0.331307	0.334623	1.31537	0.395902	0.25456	0	0	0	0.712465	1.01745	0	0.351193	0.417192	0.237501	1.03347	0.316792	0	0	0	0.95967
HORVU.MOREX.r2.1HG0012070	10.0198	5.87223	1.07002	31.5549	24.3689	18.5186	0.700195	0.438447	0.511866	0.17837	3.32912	0.0321065	0.0714295	0.123819	0.0763115	0	0	0	0.0824986	0.0299783	0.0708548	0.893298	7.73432	3.69161	8.8072	6.5828	1.32245	33.4226	24.5117	15.6478	0.567238	0.461327	0.555405	0.208319	2.91421	0.100237	0.0898444	0.0416461	0.0396491	0	0	0	0.0277655	0.0302051	0.185176	0.800817	8.66773	3.25377	0.336576
HORVU.MOREX.r2.1HG0012080	2.48004	1.8331	0.664604	12.4978	7.75328	3.37314	0	0	0	0.733972	1.81788	0	0	0	0	0	0	0	0	0	0	0.126753	1.20098	0.155801	2.02636	0.841228	0	9.81415	10.5486	6.53453	0	0	0	0	2.3462	0	0.14788	0	0	0	0	0	0	0	0	0.126742	1.88074	0.486871	0
HORVU.MOREX.r2.1HG0012090	0	0	0	0	0	0	0	0	0	0	0	0	0	0	0	0	0	0	0	0	0	0	0	0	0	0	0	0	0	0	0	0	0	0	0	0	0	0	0	0	0	0	0	0	0	0	0	0	0
HORVU.MOREX.r2.1HG0012100	1.86885	2.08752	5.90576	51.0867	46.0727	56.0589	142.088	101.799	67.7685	5.49739	7.40089	2.50313	28.1436	51.7769	64.9037	36.4777	60.383	75.6016	68.2523	70.7345	67.1564	2.61986	3.17602	3.51301	1.51326	2.23928	4.49037	50.8576	46.2079	50.3365	141.304	97.868	71.0952	4.94716	8.08228	2.7987	28.9445	49.4813	62.82	34.3276	57.2994	73.5985	69.5565	70.744	68.9871	2.08379	3.49184	2.03296	20.3853
HORVU.MOREX.r2.1HG0012110	0.448036	0.84296	1.80098	10.7424	10.832	8.08814	36.089	40.1325	36.3969	0.883981	2.90879	1.43205	12.1067	17.7953	22.3511	29.5575	64.5777	37.4469	23.7136	22.642	30.2339	0.549571	1.44644	0.450344	1.01375	0.243158	1.62288	9.39208	12.7045	13.0144	32.2219	40.9246	37.1592	1.41587	2.16638	0.596118	13.2509	15.3557	22.6365	25.3905	59.333	40.3177	21.9615	26.4059	27.9719	1.28222	1.06784	1.40731	0.333608
HORVU.MOREX.r2.1HG0012120	0.0433634	0	0.18593	5.96225	8.53162	6.56278	14.8896	24.0955	43.4253	0.342227	0.217958	0.221763	14.945	12.3058	15.5492	0.572147	0.680133	0.37866	12.4887	15.0294	19.678	0.283683	0.95196	5.81884	0.0436073	0	0.289977	5.955	8.30674	6.59899	14.2983	23.5885	42.4117	0.274073	0.291721	0.346174	15.5762	12.7527	14.5146	0.522859	0.614432	0.61761	13.5045	14.5867	20.9547	0.460944	1.08989	6.26552	0.516615
HORVU.MOREX.r2.1HG0012130	1.48826	1.58953	1.8472	7.22148	6.92192	7.9806	11.0414	11.0101	11.0373	1.52227	2.22281	1.31858	4.25177	4.29122	5.30603	6.23622	12.3597	7.48727	4.09577	3.99743	4.30043	3.96333	2.20004	2.78518	1.35878	1.75358	1.73509	6.92825	7.04998	8.79911	11.0022	11.9513	10.9959	1.58577	2.0584	1.55459	4.28766	4.28673	4.48311	6.41055	12.0699	7.34026	4.48181	3.54874	3.99501	3.78684	1.97721	3.16773	63.5442
HORVU.MOREX.r2.1HG0012140	0	0	0	0	0	0	0	0	0	0	0	0	0	0	0	0	0	0	0	0	0	0	0	0	0	0	0	0	0	0	0	0	0	0	0	0	0	0	0	0	0	0	0	0	0	0	0	0	0
HORVU.MOREX.r2.1HG0012150	0	0	0	0	0	0	0.554083	2.7153	1.01439	0	0	0	0	0	0	0	0	0	0	0	0	0	0	0	0	0	0	0	0	0	0.891549	2.84747	2.24148	0	0	0	0	0	0	0	0	0	0	0	0	0	0	0	0
HORVU.MOREX.r2.1HG0012160	0	0	0	0	0	0	0	0	0	0	0	0	0	0	0	0	0	0	0	0	0	0	0	0	0	0	0	0	0	0	0	0	0	0	0	0	0	0	0	0	0	0	0	0	0	0	0	0	0
HORVU.MOREX.r2.1HG0012170	0	0	0	0	0	0	0	0	0	0	0	0	0	0	0	0	0	0	0	0	0	0	0	0	0	0	0	0	0	0	0	0	0	0	0	0	0	0	0	0	0	0	0	0	0	0	0	0	0
HORVU.MOREX.r2.1HG0012180	0	0	0	0	0	0	0	0	0	0	0	0	0	0	0	0	0	0	0	0	0	0	0	0	0	0	0	0	0	0	0	0	0	0	0	0	0	0	0	0	0	0	0	0	0	0	0	0	0
HORVU.MOREX.r2.1HG0012190	0	0	0	0	0	0	0	0	0	0	0	0	0	0	0	0	0	0	0	0	0	0	0	0	0	0	0	0	0	0	0	0	0	0	0	0	0	0	0	0	0	0	0	0	0	0	0	0	0
HORVU.MOREX.r2.1HG0012200	0	0	0	0	0	0	0	0	0	0	0	0	0	0	0	0	0	0	0	0	0	0	0	0	0	0	0	0	0	0	0	0	0	0	0	0	0	0	0	0	0	0	0	0	0	0	0	0	0
HORVU.MOREX.r2.1HG0012210	0	0	0	0	0	0	0	0	0	0	0	0	0	0	0	0	0	0	0	0	0	0	0	0	0	0	0	0	0	0	0	0	0	0	0	0	0	0	0	0	0	0	0	0	0	0	0	0	0
HORVU.MOREX.r2.1HG0012220	0	0	0	0	0	0	0	0	0.272155	0	0	0	0.436752	0.378541	0	0	0	0.287319	0.504433	0.183301	0	0	0	0.115755	0	0	0	0	0	0	0	0	0.424499	0	0	0	0.659219	0.254643	0.484865	0	0	0	0.424427	0	0.226449	0	0	0	0
HORVU.MOREX.r2.1HG0012230	0	0	0	0	0	0	0	0	0	0	0	0	0	0	0	0	0	0	0	0	0	0	0	0	0	0	0	0	0	0	0	0	0	0	0	0	0	0	0	0	0	0	0	0	0	0	0	0	0
HORVU.MOREX.r2.1HG0012240	2.39446	3.20499	3.17486	3.10144	3.34303	3.41488	3.72398	4.80812	4.65878	2.7549	3.81037	1.94254	2.79908	3.2663	2.74687	2.62987	5.09691	4.24658	2.61857	2.00511	3.03884	5.83488	3.84133	4.25298	2.54332	2.73474	3.01165	3.01966	3.11866	3.48052	3.9348	3.83738	4.53721	2.43114	3.85728	2.3798	2.93583	3.14699	2.75316	2.78279	4.24493	4.29562	2.55884	1.7581	3.4793	5.26822	4.19217	4.10793	7.90499
HORVU.MOREX.r2.1HG0012250	0	0	0	0	0	0	0	0	0	0	0	0	0	0	0	0	0	0	0	0	0	0	0	0	0	0	0	0	0	0	0	0	0	0	0	0	0	0	0	0	0	0	0	0	0	0	0	0	0
HORVU.MOREX.r2.1HG0012260	0	0	0	0	0	0	0	0	0	0	0	0	0	0	0	0	0	0	0	0	0	0	0	0	0	0	0	0	0	0	0	0	0	0	0	0	0	0	0	0	0	0	0	0	0	0	0	0	0
HORVU.MOREX.r2.1HG0012270	0	0	0	0	0	0	0	0	0	0	0	0	0	0	0	0	0	0	0	0	0	0	0	0	0	0	0	0	0	0	0	0	0	0	0	0	0	0	0	0	0	0	0	0	0	0	0	0	0
HORVU.MOREX.r2.1HG0012280	0	0	0.0731878	0	0	0	0	0	0	0	0.114394	0	0	0	0.13832	0	0	0	0	0	0	0.0558333	0	0.274515	0	0.148221	0	0	0	0	0	0	0	0.0539418	0.172246	0.181687	0	0.0754865	0.143734	0	0	0	0	0	0.0671288	0.0558283	0	0	0
HORVU.MOREX.r2.1HG0012290	0	0	0	0	0	0	0	0	0	0	0.0688813	0	0	0	0	0	0	0	0.0600274	0.0654383	0	0	0	0	0	0	0	0	0	0	0	0	0	0	0	0	0	0	0	0	0	0	0	0	0	0	0	0	0
HORVU.MOREX.r2.1HG0012300	0	0	0	0	0	0	0	0	0	0	0	0	0	0	0	0	0	0	0	0	0	0	0	0	0	0	0	0	0	0	0	0	0	0	0	0	0	0	0	0	0	0	0	0	0	0	0	0	0
HORVU.MOREX.r2.1HG0012310	0	0	0	0.0453206	0.133549	0.15846	0	0	0.0630963	0	0	0	0.480969	0.175522	0.324531	0	0	0	0.0779652	0.084993	0.200884	0	0	0	0	0	0	0.0456885	0.179455	0.356886	0	0	0	0	0	0	0.356611	0.177109	0.449644	0	0	0	0	0	0	0	0	0	0
HORVU.MOREX.r2.1HG0012320	0	0	0	0	0	0	0	0	0	0	0	0.465045	0.258654	0	0	0	0	0	0	0	0.256573	0	0	0	0	0	0	0.233418	0	0	0	0	0	0	0.229406	0	0.130135	0.30161	0	0	0	0	0	0.109376	0	0	0	0	0
HORVU.MOREX.r2.1HG0012330	0	0	0	0.0410124	0.161139	0.119497	0	0.0244542	0.0285492	0	0	0	0.286347	0.158837	0.171314	0	0	0	0.0881922	0.0384568	0.113617	0	0	0	0	0	0	0.0206727	0.0811982	0.223588	0	0.0246583	0.0296868	0	0	0	0.345762	0.186985	0.178019	0	0.0263343	0	0.0801408	0.0387476	0.0475094	0	0	0	0
HORVU.MOREX.r2.1HG0012340	0	0	0	0	0	0	0	0	0	0	0	0	0	0	0	0	0	0	0	0	0	0	0	0	0	0	0	0	0	0	0	0	0	0	0	0	0	0	0	0	0	0	0	0	0	0	0	0	0
HORVU.MOREX.r2.1HG0012350	0	0	0	0	0	0	0	0	0	0	0	0	0	0	0	0	0	0	0	0	0	0	0	0	0	0	0	0	0	0	0	0	0	0	0	0	0	0	0	0	0	0	0	0	0	0	0	0	0
HORVU.MOREX.r2.1HG0012360	0.207543	0	0	0	0	0	0	0	0.122619	0.327589	1.04318	0.265347	0.393557	0.625355	0.578125	0	0	0.129451	1.13636	0.495517	1.36636	7.25545	3.39482	11.1086	0	0	0	0	0	0	0	0	0	0.491906	0.436318	0.0460232	0.594021	0.573646	0.436911	0	0	0.268724	0.688411	1.04013	1.73445	7.21238	3.23775	11.7343	0.309074
HORVU.MOREX.r2.1HG0012370	0	0	0	0	0	0	0.183731	0	0	1.40412	0.298086	0.30329	0.168688	1.75446	1.26152	0	0	0.66583	2.85748	3.11505	4.01592	33.1718	14.8573	33.9782	0	0	0	0	0	0	0	0.181578	0	0.140561	0.897676	1.2625	2.54611	1.57362	0.374541	0.214524	0	0.691088	1.96713	3.9946	4.72295	29.8228	13.261	26.0793	0
HORVU.MOREX.r2.1HG0012380	0	0.108763	0	0	0	0	0.10447	0.153587	0.119537	0.598791	0.508479	0.452685	0.863246	0.831324	0.461123	0.0303358	0	0.157747	1.90172	1.48944	1.83153	24.5076	11.2349	24.2264	0	0.0549034	0	0.0432789	0	0.10402	0	0.103246	0	0.43958	0.638027	0.448664	0.554962	0.866804	0.479171	0.0609894	0.0551316	0.163731	1.49135	1.43987	1.86492	24.7743	11.2227	24.5734	0
HORVU.MOREX.r2.1HG0012390	13.476	11.4559	9.35827	3.51487	4.85216	2.34717	0	0.135943	0.343866	36.0755	19.1465	36.4047	6.38853	7.35822	5.07919	0.563867	0.968564	0.642276	13.7765	16.7108	18.5693	104.745	63.3462	96.6184	13.0116	12.0032	9.55551	2.7198	5.73638	2.32477	0.0232479	0.205616	0.357568	35.5656	18.6926	33.7355	7.00506	8.56323	4.50043	0.377881	0.78077	0.9275	14.3883	16.6756	19.8742	103.894	64.0433	94.291	0.133346
HORVU.MOREX.r2.1HG0012400	0	0	0	0	0	0	0	0	0	0	0	0	0	0	0	0	0	0	0	0	0	0	0	0	0	0	0	0	0	0	0	0	0	0	0	0	0	0	0	0	0	0	0	0	0	0	0	0	0
HORVU.MOREX.r2.1HG0012410	0	0	0	0	0	0	0	0	0	0	0	0	0	0	0	0	0	0	0	0	0	0	0	0	0	0	0	0	0	0	0	0	0	0	0	0	0	0	0	0	0	0	0	0	0	0	0	0	0
HORVU.MOREX.r2.1HG0012420	0	0	0	0	0	0	0	0	0	0	0	0	0	0	0	0	0	0	0	0	0	0	0	0	0	0	0	0	0	0	0	0	0	0	0	0	0	0	0	0	0	0	0	0	0	0	0	0	0
HORVU.MOREX.r2.1HG0012430	0	0	0	0	0	0	0	0	0	0	0	0	0	0	0	0	0	0	0	0	0	0	0	0	0	0	0	0	0	0	0	0	0	0	0	0	0	0	0	0	0	0	0	0	0	0	0	0	0
HORVU.MOREX.r2.1HG0012440	0	0	0	0	0	0	0	0	0	0	0	0	0	0	0	0	0	0	0	0	0	0	0	0	0	0	0	0	0	0	0	0	0	0	0	0	0	0	0	0	0	0	0	0	0	0	0	0	0
HORVU.MOREX.r2.1HG0012450	36.961	43.2129	43.0707	5.96107	6.24493	6.11274	10.1221	11.6815	11.8274	37.6636	33.051	40.3889	18.0081	18.6058	14.781	16.2106	17.0481	13.7334	21.0594	20.695	25.1404	60.1098	47.4448	46.9123	35.9156	45.1073	43.7404	6.3316	6.71906	6.74124	9.90972	11.9777	13.7025	36.1959	33.2646	40.5807	17.588	19.9941	13.8563	15.7633	18.6924	15.2294	20.5646	20.7266	24.1114	59.51	48.7648	48.7983	9.31872
HORVU.MOREX.r2.1HG0012460	0	0.096268	0	0.53198	0.149297	0.177145	0	0	0	0	0	0	0	0	0	0	0	0	0	0	0	0	0	0	0	0	0	0.306457	0.225694	0.36828	0	0.091385	0.110021	0.0707421	0	0	0	0.0989968	0	0	0	0	0	0	0	0	0	0	0
HORVU.MOREX.r2.1HG0012470	48.6781	47.0178	24.5305	54.7296	56.2645	49.7338	127.976	141.035	145.345	166.219	128.793	133.521	94.6969	79.4194	83.1452	40.36	81.2369	40.1602	38.5455	27.7818	49.7034	80.8419	70.0818	117.839	48.3668	52.2582	21.1824	49.0343	55.0742	54.4396	128.952	137.907	151.792	159.73	134.056	136.243	87.7946	78.3151	90.8904	42.7344	82.1217	40.4281	34.5226	29.3915	44.6657	75.8792	70.2163	127.925	111.77
HORVU.MOREX.r2.1HG0012480	0.483314	0	0	0	0.402926	0.956165	0	0.489181	0	0	0.404881	0	0.458246	0.52956	0	0	0	0	0	0	0	0.395229	0	0.971609	0	0	0	0	1.42125	0	0	0	0	0.76368	0.812856	0	1.38332	0	0.254363	0.582761	1.58037	0	0	0.387552	0	0.790388	0.209441	0.759059	4.31851
HORVU.MOREX.r2.1HG0012490	0	0	0	0.0767247	0	0	0	0	0	0	0	0	0.17142	0	0	0	0	0.0563847	0	0	0	0.0739236	0	0.0908648	0.0909075	0	0	0	0	0	0	0	0	0.0714193	0	0	0	0	0.047576	0	0.0985305	0	0	0	0	0	0.0783476	0	0
HORVU.MOREX.r2.1HG0012500	32.745	29.452	33.3713	188.926	160.526	155.989	67.8553	71.1566	86.3695	47.9168	53.3931	33.1908	85.0201	87.0446	67.8023	41.3651	67.8074	40.8003	74.1826	59.292	63.243	75.1394	59.9513	73.0073	31.7964	29.5541	32.9997	182.672	162.769	156.752	67.9069	73.8799	86.0048	48.342	56.1052	34.0298	85.148	89.0348	68.2867	44.9312	68.7021	42.232	72.7866	57.9236	65.509	73.6673	60.3872	71.3973	53.4154
HORVU.MOREX.r2.1HG0012510	0	0	0	0	0	0	0	0	0	0	0	0	0	0	0	0	0	0	0	0	0.81023	0	0	0	0	0	0	0	0	0	0	0	0	0	0	0	0	0	0	0	0	0	0.158751	0.518096	0	0	0	0	0
HORVU.MOREX.r2.1HG0012520	33.4717	33.6565	40.1431	113.634	91.8285	107.261	39.809	41.9956	53.4989	46.2472	58.5992	44.1308	53.3832	61.691	49.3991	37.0064	49.8837	59.0214	66.2241	46.5076	44.6502	62.2534	67.265	68.9786	31.9363	32.2244	43.973	114.391	90.4802	110.965	41.3441	44.9205	54.0015	51.2275	63.1471	43.0859	49.9524	62.8924	49.6306	35.4456	47.9031	56.6962	63.9327	46.3147	46.6129	65.7649	64.2973	71.4792	40.1658
HORVU.MOREX.r2.1HG0012530	0.204859	0	0.0548985	0.695483	0.661794	0.633255	0.237999	0	0	0.040419	0.171614	0.0436525	0.0485584	0.11223	0.207509	0.0614309	0.332391	0.22361	0.149555	0.326072	0.481676	0.0209404	0	0.0514787	0.0515029	0.0555905	0.0570801	0.72304	0.666959	0.816243	0.319128	0.28748	0.0629281	0.161848	0.215337	0.045428	0	0.0566227	0.404307	0.0308764	0.614038	0.16578	0.358629	0.472274	0.226591	0.0418771	0.0665807	0	0
HORVU.MOREX.r2.1HG0012540	0	0.339726	0.677435	16.4937	15.9376	19.0667	14.1948	17.9102	16.8021	1.62097	3.44123	0.942658	4.04459	5.36648	7.84186	13.0762	19.9954	18.7238	6.11314	5.65827	8.46988	2.0672	0.81611	1.42928	0	0.171494	1.40871	15.9517	18.3187	20.1445	13.1265	16.6084	18.4423	0.998583	3.0558	0.560571	5.12499	6.2884	7.48358	7.62014	19.9759	24.5483	6.05582	6.33451	10.8737	1.55026	1.09545	0.49627	3.294
HORVU.MOREX.r2.1HG0012550	0	0	0.85035	6.05964	6.11745	4.11969	4.71051	6.22264	6.09292	0.313035	0.996832	0.338078	0.940181	1.95569	3.61598	3.33037	4.71952	8.65901	2.75089	2.20968	3.73046	0.486534	0	0.199345	0	0	0.221035	5.26038	6.41513	8.46278	7.20873	8.70343	6.33571	0.470052	1.00064	0.527742	2.08131	3.0697	3.34001	3.58694	4.75557	9.24428	1.60802	1.27222	2.63234	0.648655	0.171884	0.830591	1.18137
HORVU.MOREX.r2.1HG0012560	0	0	0	0	0	0	0	0	0	0	0	0	0	0	0	0	0	0	0	0	0	0	0	0	0	0	0	0	0	0	0	0	0	0	0	0	0	0	0	0	0	0	0	0.0553335	0	0	0	0	0
HORVU.MOREX.r2.1HG0012570	0	0	0	0	0	0	0	0	0	0.883061	0	1.08995	0	0	0	0	0	0	0	0	0	0	0	0	0	0	0	0	0.268599	0	0	0	0	0.505143	0.537671	1.41785	0	0	0	0	0.348449	0	0	0	0	0.522809	0.277073	0	0
HORVU.MOREX.r2.1HG0012580	48.0081	74.9057	70.2396	307.582	296.439	379.908	212.257	124.658	133.997	107.649	155.94	110.676	195.259	221.69	212.667	201.626	169.966	320.628	153.078	183.798	156.711	60.3642	81.0491	70.7031	47.8748	70.2541	81.2281	279.071	311.561	404.122	202.209	135.252	131.45	107.658	166.207	103.79	175.299	222.364	212.123	196.072	164.559	334.696	151.7	180.899	154.751	65.6074	81.7093	69.3075	74.481
HORVU.MOREX.r2.1HG0012590	0	0	0	0	0	0	0	0	0	0	0	0	0	0	0	0	0	0	0	0	0	0	0	0	0	0	0	0	0	0	0	0	0	0	0	0	0	0	0	0	0	0	0	0	0	0	0	0	0
HORVU.MOREX.r2.1HG0012600	0	0	0	0	0	0	0	0	0	0	0	0	0	0	0	0	0	0	0	0	0	0	0	0	0	0	0	0	0	0	0	0	0	0	0	0	0	0	0	0	0	0	0	0	0	0	0	0	0
HORVU.MOREX.r2.1HG0012610	0.139502	0.0999875	0.199381	0.0394667	0	0.0459973	0	0	0	0	0	0.0990862	0.0440888	0.0509501	0.0471021	0	0	0	0	0	0.021867	0.152103	0.200163	0.0467403	0.233811	0.100947	0.207304	0.0795742	0.0390689	0.0478136	0.144877	0.0474579	0	0	0.0391033	0.12374	0	0.0514109	0	0.0560687	0.0506835	0.0602084	0	0.0372872	0.0457188	0.30418	0.0403015	0	0.138498
HORVU.MOREX.r2.1HG0012620	0	0	0	0	0	0	0.356107	0.581704	0.475379	0	0	0	0	0	0	0	0	0	0	0	0	0	0	0	0	0	0	0	0	0	0.716245	1.17312	1.41235	0	0	0	0	0	0	0	0	0	0	0	0	0	0	0	0
HORVU.MOREX.r2.1HG0012630	0	0	0	0.434905	0.518079	0.895109	13.9271	13.5949	14.5445	0	0	0	0.175729	0	0.430695	3.12546	3.0662	3.2097	0.72429	0.780901	0.625482	0	0	0.0438346	0.0219276	0	0.0486042	0.35448	0.467162	0.874404	13.236	13.9643	14.4275	0	0.0091681	0	0.124818	0.0964296	0.367223	3.26015	2.94702	3.54321	0.667006	0.769322	1.05048	0	0	0.0228302	11.4301
HORVU.MOREX.r2.1HG0012640	0	0	0	0	0	0	0	0	0	0	0	0	0	0	0	0	0	0	0	0	0	0	0	0	0	0	0	0	0	0	0	0	0	0	0	0	0	0	0	0	0	0	0	0	0	0	0	0	0
HORVU.MOREX.r2.1HG0012650	5.926	6.5187	6.39236	7.49675	8.05017	7.49083	9.95899	11.2509	10.1718	5.22821	7.63983	5.60393	7.44025	8.24273	7.0768	12.8694	12.6582	14.7694	9.05317	10.3557	11.9682	8.46771	7.59351	12.1513	4.59183	7.08232	5.75649	7.39749	7.94529	7.83794	10.1449	10.6445	11.037	5.25348	6.69334	5.11256	6.9511	8.17934	7.80026	11.3874	12.1294	13.3751	10.0327	9.55372	12.6217	9.03822	7.23363	11.5994	9.51244
HORVU.MOREX.r2.1HG0012660	1.01289	0.326692	0.760018	0.687736	0.422208	1.20231	1.35979	3.07555	2.15433	1.43888	1.52732	3.28064	0.96035	0.665882	1.12858	2.91584	1.31475	1.89531	2.88384	7.57735	6.00152	0.828286	0.1744	2.74888	0.814867	1.75908	0.451554	0.86665	1.10631	0.624891	1.68306	1.44723	0.497818	2.00057	1.87386	2.51563	1.25625	1.23182	1.17276	1.2213	2.31839	0.655735	4.03164	6.5788	5.57679	0.828212	0.263356	0.848409	0
HORVU.MOREX.r2.1HG0012670	0.220299	0.059212	0	0.0467439	0	0.217915	0.34125	0.0557434	0	0.130396	0.184549	0.328598	0.104436	0.181034	0.111574	0.198183	0.119148	0.137408	0.0804136	0.0876621	0.207192	0.0450374	0.237071	0.276793	0	0.0597804	0.122764	0.0471234	0	0	0.114393	0.309147	0.203013	0.0870232	0.231567	0.195408	0.0525443	0.304452	0.173912	0.132814	0.240116	0.21393	0.202979	0	0.162446	0.180133	0	0	0
HORVU.MOREX.r2.1HG0012680	11.8273	9.96511	5.60528	8.97157	6.69815	6.28254	6.07218	6.76912	6.41757	20.7407	28.8027	19.3202	12.8523	17.5328	18.0955	5.62618	5.60777	9.35083	17.2524	29.3098	24.5269	3.76227	11.6313	8.68498	11.1491	9.06201	5.35277	10.0621	6.37331	6.13833	6.40954	5.77199	5.84603	20.284	28.5541	18.1949	13.318	15.3093	16.1816	4.46499	5.11245	9.61838	18.1803	26.8681	22.7053	3.63347	11.7677	9.37569	0.401061
HORVU.MOREX.r2.1HG0012690	0.108351	0	0.116144	0	0	0	0	0	0	0	0	0	0	0	0	0	0	0	0	0	0	0	0	0	0	0.0588043	0.0603799	0	0	0	0	0	0	0	0	0	0	0	0	0	0	0	0	0	0	0	0	0	0
HORVU.MOREX.r2.1HG0012700	0	0	0	0	0	0	0	0	0	0	0	0	0	0.100379	0	0	0	0	0	0	0.0861626	0	0	0	0	0	0	0	0	0	0	0	0	0	0	0	0	0	0	0	0	0	0	0	0.0900728	0	0	0	0
HORVU.MOREX.r2.1HG0012710	16.1091	21.6819	13.8352	0.829885	0.692885	0.773766	3.91278	4.65141	5.25699	9.22157	12.0615	7.43821	1.71509	2.73195	1.63422	0.410493	0.846134	0.853832	1.74888	1.51743	2.96576	4.31777	7.59712	5.06158	15.4131	23.6412	13.4859	0.460142	0.903673	0.829455	2.99562	4.19126	4.62548	7.89882	12.457	7.28541	2.5887	1.83777	1.74965	0.943186	0.639448	0.886222	1.38741	1.68572	2.40338	3.87766	8.0083	6.01463	0.436839
HORVU.MOREX.r2.1HG0012720	0	0	0	0	0	0	0	0	0	0	0	0	0	0	0	0	0	0	0	0	0	0	0	0	0	0	0	0	0	0	0	0	0	0	0	0	0	0	0	0	0	0	0	0	0	0	0	0	0
HORVU.MOREX.r2.1HG0012730	10.609	11.1344	10.0183	11.4697	10.2133	9.36982	18.2597	12.0161	17.61	6.77792	11.0034	3.55242	15.4474	11.0706	8.05969	12.2708	20.6289	16.3854	9.77348	10.1519	7.36459	10.6379	11.9604	11.4254	9.27163	12.6122	12.1056	10.6983	11.1419	13.1163	16.3955	17.7879	16.1391	6.08666	9.55859	6.27355	13.0135	12.5671	10.3692	11.8782	15.5555	13.4094	12.1023	11.2414	11.2999	11.8762	15.3245	13.7526	24.827
HORVU.MOREX.r2.1HG0012740	0	0	0	5.3657	4.12056	5.07865	10.9206	9.77263	5.70454	0.241909	0	0	0.50859	0.251888	0.698593	0.367665	2.27948	1.00373	0.391602	0.0609859	0.144142	1.00263	0.263886	1.73307	0	0	0	4.26184	3.4445	4.68824	12.7332	9.42404	6.59096	0	0	0.0679718	0.438656	0.169444	0.0806595	0.646784	1.83751	0.942589	0.225937	0	0.301367	1.47248	0.199243	1.6849	0
HORVU.MOREX.r2.1HG0012750	0	0	0	0.272933	0.26809	0.318095	0.830217	1.30192	0.66497	0	0	0	0	0	0	0.289292	0.826133	0.401155	0.0586909	0	0.0756109	0	0.207635	0.161617	0	0	0	0.206361	0.135091	0.61998	1.16888	1.31278	1.18537	0	0	0	0.1534	0.0888832	0	0.193872	0.61338	0	0	0	0.0790423	0.0657363	0	0.378784	0
HORVU.MOREX.r2.1HG0012760	44.2185	55.479	53.5519	2.61949	2.81348	3.68065	13.2255	14.5097	11.861	36.6731	34.8196	35.8945	14.0023	15.6442	13.0602	6.19308	7.42576	6.87263	13.6032	11.7992	12.3434	32.9045	30.1961	32.8781	44.8153	55.2601	54.7476	3.8254	3.22319	3.08452	9.52592	12.0697	12.8652	36.4159	35.0497	36.8683	13.0991	13.4258	12.4784	5.18213	8.20558	7.0213	14.7553	13.4612	11.6274	34.4582	30.7488	32.6469	4.9828
HORVU.MOREX.r2.1HG0012770	0	0	0	0	0	0	0	0	0	0	0	0	0	0	0	0	0	0	0	0	0	0	0	0	0	0	0	0	0	0	0	0	0	0	0	0	0	0	0	0	0	0	0	0	0	0	0	0	0
HORVU.MOREX.r2.1HG0012780	1.11941	0.869192	0.799949	0.316693	0.311074	0.369097	3.91754	2.39188	2.05757	2.20861	1.30243	1.90824	0.353782	0.3407	0.377962	0.298379	0.538156	0.77579	0.590209	0.643411	0.175468	1.32224	0.963704	1.12518	0.75047	1.75507	0.48518	0.319264	0.522502	0.191836	3.1001	3.87164	2.44521	1.52311	2.24874	1.87553	0.237328	0.687562	0.916429	0	0.135567	0.161044	0.366719	0.349072	0.733724	2.13573	0.970176	0.911588	2.03748
HORVU.MOREX.r2.1HG0012790	0.538429	0	0.384771	0.304655	0	0	0	0	0	0.849863	3.00701	1.52975	0	0	0	0.86111	0	0	0	0.285671	1.18159	0.587066	1.69963	0.721604	0	0.584432	0	0.307129	0.60317	0.184544	0	0	0	0.850767	0.905551	1.11438	0.684919	0	0.377826	0	0.391241	0.464767	0.264584	0.575662	0.529375	0.88052	1.39995	0.75166	0
HORVU.MOREX.r2.1HG0012800	0	0	0	0	0	0	0	0	0	0	0	0	0	0	0	0	0	0	0	0	0	0	0	0	0	0	0	0	0	0	0	0	0	0	0	0	0	0	0	0	0	0	0	0	0	0	0	0	0
HORVU.MOREX.r2.1HG0012810	0	0	0	0	0	0	0	0	0	0	0	0	0	0	0	0	0	0	0	0	0	0	0	0	0	0	0	0	0	0	0	0	0	0	0	0	0	0	0	0	0	0	0	0	0	0	0	0	0
HORVU.MOREX.r2.1HG0012820	0	0	0	0	0.209291	0	0	0	0	0	0	0	0	0.275068	0	0	0	0	0	0	0	0	0	0	0	0	0	0	0	0.258135	0	0.256214	0	0	0	0	0	0.277556	0	0	0	0	0	0	0	0	0	0	0
HORVU.MOREX.r2.1HG0012830	0	0	0	0	0	0	0.0433416	0	0	0	0	0	0	0	0	0	0	0	0	0.0334015	0	0	0	0	0	0	0	0.0359104	0	0	0	0	0	0	0	0.0372276	0	0	0	0	0	0.054342	0	0	0	0	0.0363747	0	0
HORVU.MOREX.r2.1HG0012840	0	0.101997	0	1.77143	0.553634	0.656901	0.0979708	0.384087	0.336302	0	0	0	0	0	0	0	0	0	0	0	0	0.0775798	0	0	0	0	0	1.54229	0.757225	0.585292	0.19705	0.387292	0	0.149903	0	0	0	0	0	0	0	0.245673	0	0	0	0.0387864	0	0	0
HORVU.MOREX.r2.1HG0012850	0	0	0	0.176149	0.173023	0.307945	0	0	0.367857	0	0.260794	0.176898	0.0983892	0.113701	0.210227	0.248943	0.112249	0	0.151515	0.165172	0	0.254577	0	0.104306	0	0.112638	0	0.177579	0.0871868	0	0.215539	0.211815	0	0	0.174527	0	0.0990036	0.344188	0.218456	0.125124	0.226212	0	0.15298	0	0	0.424258	0.0899375	0	0.618147
HORVU.MOREX.r2.1HG0012860	0.106502	0.229005	0.152217	0.301307	0.207173	0.842796	0.146645	0.503045	0.503384	0	0.356876	0.0605177	0	0	0	0	0	0	0.051834	0.169519	0.0667772	0.174184	0.0611256	0.142735	0.285604	0.077068	0	0.121501	0.50706	0.328529	0.442423	0.253621	0.174481	0	0.597066	0	0.0677393	0.156998	0.0747348	0	0.154777	0	0.130838	0	0.0698077	0	0.246145	0.22302	0
HORVU.MOREX.r2.1HG0012870	0	0	0	0	0	0	0	0	0	0	0	0	0	0	0	0	0	0	0	0	0	0	0	0	0	0	0	0	0	0	0	0	0	0	0	0	0	0	0	0	0	0	0	0	0	0	0	0	0
HORVU.MOREX.r2.1HG0012880	4.80904	3.76021	3.98337	140.555	172.832	150.018	15.7113	18.5405	16.2726	5.69299	13.6241	3.9499	5.30573	4.40697	4.29555	1.4683	0.472899	1.41797	2.84055	3.30536	3.45387	19.2697	15.3561	25.2238	5.01196	4.88775	4.28783	143.866	170.581	152.75	18.6606	17.5797	14.1814	5.87174	12.9776	4.382	3.71217	2.94843	4.60173	1.73957	0.571814	0.905699	2.51355	2.55911	4.08343	19.3037	13.9815	27.5561	0
HORVU.MOREX.r2.1HG0012890	3.10255	2.88197	2.28809	1.49568	1.73814	1.62041	3.5628	3.56728	3.95934	2.40938	3.84662	2.8983	2.4239	2.39319	1.73476	5.21001	3.3023	2.63182	1.35899	1.5605	2.35771	3.81581	1.81628	4.86492	1.97184	2.26305	1.96407	1.48659	1.39719	1.48023	3.71184	3.19175	3.78164	3.11787	3.90306	3.25836	2.34432	2.25019	1.38465	3.08253	3.86859	2.95662	1.29896	1.05484	2.26949	3.24721	1.82848	4.67774	4.13981
HORVU.MOREX.r2.1HG0012900	11.717	15.8579	14.8838	20.211	19.8326	19.5826	30.0113	30.7093	31.5679	14.9506	14.9367	13.0062	27.6215	21.2627	23.629	45.5022	40.4957	39.6523	21.4841	24.0524	25.661	22.4377	17.3492	20.4109	11.4612	15.0328	15.0791	19.7162	18.992	19.7955	29.2952	30.6632	31.9379	13.628	16.1395	13.5036	27.2062	24.2188	23.5563	46.0406	40.7017	38.4107	21.1505	25.0228	24.9269	19.1033	17.6197	20.8269	51.8352
HORVU.MOREX.r2.1HG0012910	3.14121	3.46845	5.64224	9.3672	11.0412	10.6653	8.59189	7.99131	7.22282	4.2211	6.04522	3.47336	4.82964	5.67428	7.13763	10.3869	5.96913	9.63749	6.75566	9.25645	6.46755	3.05469	2.70428	2.13337	3.32963	4.69971	3.78481	5.88387	8.98748	13.5307	9.52219	8.058	7.9279	4.09145	6.56806	2.78628	5.83176	6.10104	5.36168	10.8508	7.95794	11.3222	6.63327	6.73955	7.09495	4.44279	2.94318	3.64446	3.28717
HORVU.MOREX.r2.1HG0012920	15.1742	16.9198	16.3087	39.2514	38.7898	35.9521	47.1351	52.634	51.7454	26.6511	34.6621	31.2876	38.0476	27.1663	33.4724	41.1334	47.9786	42.3773	34.438	32.1287	47.6595	82.3184	44.0417	41.8327	15.2595	12.4513	15.7008	41.9807	37.8075	39.7308	47.8198	51.6765	55.1427	29.9866	38.01	29.5612	40.666	28.9694	31.8593	34.9913	45.8883	43.4638	38.4499	36.3738	43.095	80.7313	43.1863	38.6445	37.2827
HORVU.MOREX.r2.1HG0012930	0.897944	1.68944	1.16879	0.816552	1.49718	2.284	1.72212	1.23343	1.9326	0.354332	1.12834	0.437346	0.273655	0.562208	0.6172	1.00013	1.04067	0.960131	0.468239	0.255223	0.180968	0.734292	0.773044	0.709163	0.773996	1.21833	1.14375	0.9055	1.37415	1.78065	0.99915	1.53829	1.10331	0.152018	0.889938	0.284459	0.367151	0.141823	0.337556	1.08271	1.57294	0.830461	0.638237	0.462876	0.725194	0.786672	0.611471	0.671546	3.0565
HORVU.MOREX.r2.1HG0012940	0.310004	1.33317	0.332302	0.789334	0.516885	0.613297	9.60411	7.53043	13.9197	6.11644	4.93423	5.02037	30.5682	31.5891	25.1211	10.7835	26.491	7.73439	23.0842	19.2438	20.1177	8.8727	8.5403	16.2033	0	0.336491	1.03652	0.530495	0.26046	0.637515	5.15117	8.22604	13.7126	2.69409	8.34204	3.5747	31.3506	31.532	15.01	15.3254	34.1269	10.8375	27.4206	22.1238	17.6779	4.30921	10.2097	16.8782	2.76996
HORVU.MOREX.r2.1HG0012950	3.20795	2.67558	2.11816	4.63138	4.03225	5.56949	61.6368	61.172	67.1364	16.4106	18.7561	11.1908	207.265	198.257	133.997	77.0166	158.413	73.6825	142.133	122.756	160.45	39.6739	36.8848	93.1275	3.1179	2.73716	1.76924	4.11012	3.61914	5.95094	63.0503	63.3701	70.7869	15.5266	18.6887	11.6386	204.512	198.678	136.196	78.9852	157.568	73.052	141.613	126.761	158.928	38.44	38.5585	94.7384	90.6452
HORVU.MOREX.r2.1HG0012960	0.87687	0.505039	0.234985	0.0531592	0.26108	0.0619556	0.582126	0.475454	0.777098	0.420162	0.760805	0	0.11877	0.10294	0.126887	0.488329	0.372625	0.468799	0.09145	0.199387	0.0883606	0.614622	0.377451	0.251825	0.251944	0.67985	0.279226	0.0535908	0.210494	0.128804	0.455327	0.639229	0.50023	0.222675	0.790047	0.277783	0.179267	0.0692473	0.131854	0.302084	0.512007	0.364937	0.392422	0.175783	0.123161	0.102428	0.895681	0.229525	0.093274
HORVU.MOREX.r2.1HG0012970	5.47675	6.04686	5.04783	13.7194	13.9067	15.9749	27.7604	26.8944	26.5836	4.41549	5.91119	4.06411	10.9452	10.4003	11.9475	19.4067	28.8702	19.8516	7.64084	5.09879	6.78919	14.0635	9.65867	12.1525	5.58178	5.44795	5.44585	13.4392	14.3501	17.4558	27.8715	27.1941	27.1894	4.10529	5.97101	3.87586	10.9431	9.6783	12.9434	19.3125	27.8518	20.7958	7.44272	5.1847	7.9391	15.5711	9.63398	11.9631	49.2437
HORVU.MOREX.r2.1HG0012980	8.54547	11.4974	8.11325	8.20606	7.97903	8.25976	13.4137	12.2077	10.9053	6.62852	10.6358	5.82693	7.73185	6.95548	6.97426	24.7174	18.6984	27.3509	8.627	8.35536	10.8844	5.59044	6.93644	5.69361	10.9997	10.4417	8.70777	11.2809	7.59	7.93318	12.9317	11.9109	10.4399	6.13405	10.5122	5.76073	6.89496	6.10059	6.93883	24.8468	18.1493	25.733	8.74644	10.8854	9.21795	6.82771	6.34821	6.59542	7.27196
HORVU.MOREX.r2.1HG0012990	5.02805	5.86316	5.72138	5.21945	5.70723	4.74407	24.9634	23.9579	20.9772	5.006	7.93817	4.51638	10.6713	11.654	13.6338	31.7789	27.1521	36.5724	12.0003	14.9596	15.6781	3.32097	4.19548	2.56586	5.36749	6.04539	5.81941	5.72513	5.62179	5.09048	25.3055	22.263	23.8091	3.91128	7.93598	4.73438	11.6605	10.8186	14.086	31.0126	23.7762	36.207	11.4607	12.5607	15.4009	3.92156	5.26281	3.32066	9.21573
HORVU.MOREX.r2.1HG0013000	0	0	0	0	0	0	0.228422	0.783571	1.5682	0.436416	0.277945	0	1.78262	0.242357	0.448106	0.663288	1.43557	0.551859	0.322958	0.176035	0	0	0.380851	0.222332	0	0	0	0	0.185841	0	0	2.03171	1.08713	0.524256	0.465012	0	1.16066	0.244549	0.349234	0.933467	0.241089	0.572794	0.407603	0.354733	0.652419	0.180864	0	0	1.647
HORVU.MOREX.r2.1HG0013010	0	0	0	0	0	0	0	0	0	0	0	0	0	0	0	0	0	0	0	0	0	0	0	0.0820987	0	0	0	0	0	0	0	0	0	0	0	0	0	0	0	0	0	0	0	0	0	0	0	0	0
HORVU.MOREX.r2.1HG0013020	0	0	0	0	0	0	0	0	0	0	0	0	0	0	0	0	0	0	0	0	0	0	0	0	0	0	0	0	0	0	0	0	0	0	0	0	0	0	0	0	0	0	0	0	0	0	0	0	0
HORVU.MOREX.r2.1HG0013030	0	0	0	0	0	0	0	0	0	0	0	0	0	0	0	0	0	0	0	0	0	0	0	0	0	0	0	0	0	0	0	0	0	0	0	0	0	0	0	0	0	0	0	0	0	0	0	0	0
HORVU.MOREX.r2.1HG0013040	0.0910493	0.0489444	0.126878	1.07028	1.31316	0.995204	17.5639	16.8459	17.2514	0.244313	0.388996	0.139689	9.24991	8.03578	8.97368	4.1555	9.56802	6.03113	4.31055	4.36216	7.6598	0.826455	0.184204	0.94264	0.155655	0.128477	0.0811813	1.02054	1.22779	0.983011	16.661	17.451	16.4342	0.294926	0.48236	0.234209	8.82123	7.91216	8.72113	4.14982	9.38308	6.19509	4.29185	4.16517	7.04509	0.822659	0.240679	1.0105	19.037
HORVU.MOREX.r2.1HG0013050	0	0	0	0	0	0	0	0	0	0	0	0	0	0	0	0	0	0	0	0	0	0	0	0	0	0	0	0	0	0	0	0	0	0	0	0	0	0	0	0	0	0	0	0	0.102113	0	0	0	0
HORVU.MOREX.r2.1HG0013060	0	0	0	0	0	0	0	0	0	0	0	0	0	0	0	0	0	0	0	0	0	0	0	0	0	0	0	0	0	0	0	0	0	0	0	0	0	0.38668	0	0	0	0	0	0	0	0	0	0.183097	0
HORVU.MOREX.r2.1HG0013070	0	0	0	0	0	0	0	0	0.255835	0	0.362751	0	0	0	0	0.2597	0.234198	0	0.158062	0	0	0	0	0.217627	0	0	0	0	0	0	0	0	0.798089	0	0	0	0	0	0	0	0.471973	0	0	0	0	0	0	0	0.644858
HORVU.MOREX.r2.1HG0013080	14.7487	13.2294	18.2331	0.85738	0.753939	0.666168	5.80221	5.18041	5.75231	4.37346	4.02977	4.54293	4.28725	4.14277	4.57053	1.83485	2.94511	2.89239	4.17903	3.72881	4.18942	5.16103	6.80003	10.8502	14.6866	13.5235	19.6868	0.798486	0.80024	0.732043	6.3446	5.85205	5.33137	4.37051	4.32024	5.40187	4.96572	4.23342	3.81776	1.82126	3.1249	2.06785	4.73714	3.87273	4.32279	5.04257	6.57054	10.8287	4.67072
HORVU.MOREX.r2.1HG0013090	4.57442	4.99979	3.81681	14.5942	15.286	13.1861	22.4943	23.5602	22.2648	5.54025	6.07188	4.20139	13.8164	11.6348	14.2345	29.8208	25.7822	28.2318	7.37282	6.67599	11.4409	12.4553	9.33809	10.2277	4.42176	5.28161	3.31884	15.8619	15.4266	15.0749	23.1611	22.6058	21.7819	5.93657	6.38279	4.19243	13.6367	10.9975	12.7109	28.4186	26.1173	29.7786	8.00455	6.79761	12.4834	11.2937	8.84071	9.85763	15.7757
HORVU.MOREX.r2.1HG0013100	0.613809	0.197975	0.131592	1.09402	1.33046	1.70006	2.66226	0.434882	1.30553	0.339095	0.925558	0.41854	1.68772	0.672541	0.808272	0.736249	1.72627	1.91426	1.03064	0.635046	0.750476	1.00388	1.26823	0.308486	0.185179	0.266501	0.136821	0.997861	0.979849	0.94671	1.65739	1.1276	0.150839	0.242469	0.56778	0.108891	0.878409	0.950073	1.09834	1.33219	1.33804	2.38425	0.407195	0.787506	0.844883	0.803035	0.638376	0.578403	5.66733
HORVU.MOREX.r2.1HG0013110	0	0	0	0	0	0	0	0	0	0	0	0	0	0	0	0	0	0	0	0	0	0	0	0	0	0	0	0	0	0	0	0	0	0	0	0	0	0	0	0	0	0	0	0	0	0	0	0	0
HORVU.MOREX.r2.1HG0013120	0.123255	0	0	0	0	0	0	0	0	0	0	0	0	1.08039	2.06001	0.147841	0	0.307512	1.43969	0.83378	0	0	0	0	0	0	0	0	0	0	0	0	0	0	0	0	0.411571	1.22643	2.65958	0.0743079	0	0.319177	1.36277	0.938919	0	0	0	0	0
HORVU.MOREX.r2.1HG0013130	0	0	0	0	0	0	0	0	0	0	0	0	0.683066	1.81555	3.28388	0.345657	0	0.359486	1.47264	0.802695	0.474299	0	0	0	0	0	0	0	0	0	0	0	0.0885204	0	0	0	0.824797	1.11511	2.35077	0	0	0.746245	1.96482	1.27092	0.212496	0	0	0	0
HORVU.MOREX.r2.1HG0013140	0	0	0.471655	0	0	0	0	0	0	0	0	0	0	0	0	0	0	0	0	0	0	0	0	0	0	0	0.980795	0	0	0	0	0	0	0.347625	0	0	0	0	0	0	0	0	0	0	0	0	0	0	0
HORVU.MOREX.r2.1HG0013150	0	0	0	14.1277	18.8331	14.2603	0.562759	0.501421	0.234154	0.312782	0.332009	0	0	0	0.301088	0	0	0	0	0.0788534	0	0	0.554447	0.0995919	0	0	0	17.4216	17.3568	15.5875	0.411595	0.859528	0.182613	0.234836	0.374937	0.0878861	0	0	0.104291	0.119468	0	0	0.073033	0	0.146123	0	0.0858725	0.25935	0
HORVU.MOREX.r2.1HG0013160	32.5483	27.0223	21.0426	24.7687	21.5383	23.7699	13.7562	14.0679	16.8379	11.7855	15.608	10.592	14.8401	16.2086	13.067	7.82081	12.096	9.11761	18.8608	17.8548	19.5177	29.354	26.1047	30.091	36.7325	27.9666	21.4686	23.65	24.0625	22.2034	13.2698	15.2228	16.8843	11.3134	15.1371	9.59247	15.7522	15.8513	13.8921	7.05869	12.6277	8.19261	20.1673	17.7369	19.2144	27.8895	26.1281	30.2249	10.7017
HORVU.MOREX.r2.1HG0013170	2.92021	3.25346	3.26273	2.04093	1.98705	1.8128	2.61454	2.52678	3.17521	4.00457	4.26552	4.05406	3.02319	3.0913	2.85783	3.58743	3.8501	3.61643	3.16558	3.4172	3.67302	3.62675	3.4716	3.78708	2.64191	3.29236	3.34516	2.13907	1.99069	1.82629	2.76502	2.56228	2.90692	4.10089	4.35308	4.49144	2.92079	2.83427	2.97712	3.55087	3.51773	3.77647	3.29511	3.72336	3.33284	3.8603	3.50716	3.66014	1.89306
HORVU.MOREX.r2.1HG0013180	0	0	0	1.00605	1.58971	1.52938	0	0	0	0	0	0	0	0	0	0	0	0	0	0	0	0	0	0	0	0	0	0.837834	0.692809	1.05985	0	0	0	0	0	0	0	0	0	0	0	0	0	0	0	0	0	0	0
HORVU.MOREX.r2.1HG0013190	45.3301	42.2667	26.7217	109.748	102.735	96.4446	122.382	130.143	121.16	39.6879	48.3498	33.9763	130.479	110.48	120.915	140.903	113.838	131.236	102.04	112.984	115.347	109.475	72.7858	82.8539	41.407	44.2041	27.9146	109.264	104.36	94.8524	126.006	125.669	130.491	37.9805	49.5069	33.446	131.911	109.095	119.212	142.941	113.448	132.129	102.564	110.35	118.655	108.44	74.005	82.6934	40.7428
HORVU.MOREX.r2.1HG0013200	0	0	0	0.277107	0	0	0.224777	0.771068	0.257196	0	0	0	0.206373	0	0	0	0	0	0.317805	0.173226	0	0	0	0.109392	0	0	0	0.279356	0	0	0.452098	0	0.534889	0.343927	0	0	0	0	0.229107	0	0	0	0.0802197	0.698144	0.107001	0.177978	0	0	0
HORVU.MOREX.r2.1HG0013210	0.631761	1.23693	0.842034	0.740613	0.685769	0.676236	2.38962	2.3102	2.21324	1.1317	1.119	0.931675	1.1611	0.990613	0.878265	1.24001	1.46694	1.52304	1.39986	1.12352	1.25979	1.46957	1.22813	1.90505	0.497446	1.05576	0.80942	0.681632	0.605509	0.563875	2.15879	2.32002	2.23315	1.27195	1.03292	1.00901	1.15067	1.06102	0.939941	1.19289	1.57305	1.59761	1.326	1.04289	1.34975	1.30129	1.18018	1.87577	3.53152
HORVU.MOREX.r2.1HG0013220	0	0	0	0	0	0	0	0	0	0	0	0	0	0	0	0	0	0	0	0	0	0	0	0	0	0	0	0	0	0	0	0	0	0	0	0	0	0	0	0	0	0	0	0	0	0	0	0	0
HORVU.MOREX.r2.1HG0013230	1.04775	1.03259	0.686348	1.92674	1.60139	1.84251	9.2571	7.71788	6.3966	0.689078	1.02401	0.248068	0.772651	0.574004	0.471691	0.977477	3.02225	2.10578	0.807396	0.254787	0.437962	1.1424	0.801792	1.75525	0.936576	0.442273	0.518998	1.36963	2.51864	2.09482	7.88888	8.19813	7.25943	0.643823	1.02792	0.258157	0.610874	0.836615	0.551422	1.4388	2.88672	2.22334	0.579225	0.186701	0.343379	1.0947	0.70628	1.95025	1.38695
HORVU.MOREX.r2.1HG0013240	0	0	0	0	0	0	0	0	0	0	0	0	0	0	0	0	0	0	0	0	0	0	0	0	0	0	0	0	0	0	0	0	0	0	0	0	0	0	0	0	0	0	0	0	0	0	0	0	0
HORVU.MOREX.r2.1HG0013250	0	0	0	0	0	0	0	0	0	0	0	0	0.0892595	0	0	0	0	0	0	0	0	0	0	0	0	0	0	0	0	0	0	0	0	0	0	0	0	0	0	0	0	0	0	0	0	0	0	0	0
HORVU.MOREX.r2.1HG0013260	0	0	0	0	0	0	0	0	0	0	0	0	0	0	0	0	0	0	0	0	0	0	0	0	0	0	0	0	0	0	0	0	0	0	0	0	0	0	0	0	0	0	0	0	0	0	0	0	0
HORVU.MOREX.r2.1HG0013270	0.0219355	0	0	0.00930868	0	0.021698	0.0113262	0.0111009	0	0.043279	0	0.0233706	0.0311966	0.0120172	0.0555479	0	0.0237273	0	0.0160138	0.0261859	0.0103152	0.0269065	0.0283265	0.0110242	0.0220589	0	0	0.00938426	0.00921487	0	0	0.0111935	0.0134762	0.01733	0	0.00972848	0.0104638	0.0242517	0	0	0.0358629	0	0.0161687	0.00879463	0	0.0269041	0.00950558	0.0114834	0.0326663
HORVU.MOREX.r2.1HG0013280	0	0	0	0	0	0	0.195639	0	0	0.149513	0	0.161474	0	0.207574	0	0	0	0	0	0.301541	0	0	0	0	0	0.205634	0	0	0	0	0	0.193347	0	0.149672	0	0.168041	0	0	0	0	0	0	0.279283	0.151911	0	0	0	0	0
HORVU.MOREX.r2.1HG0013290	0	0	0	0	0	0	0	0	0	0	0	0	0	0	0	0	0	0	0	0	0	0	0	0	0	0	0	0	0	0	0	0	0.295762	0	0	0	0	0.133063	0	0	0	0	0	0	0	0	0	0	0
HORVU.MOREX.r2.1HG0013300	0	0	0	0	0	0	0	0	0.115677	0	0.328038	0	0.0928185	0	0	0	0	0.122122	0	0	0.0920716	0	0	0	0	0	0	0	0	0	0	0.0999114	0	0	0.164646	0	0	0	0	0	0	0.126755	0.0721594	0	0	0	0	0	0
HORVU.MOREX.r2.1HG0013310	13.6763	16.6091	10.9871	17.474	17.1393	15.1645	40.8447	37.73	35.7061	30.6319	37.3401	33.5104	29.6867	30.0346	37.9392	60.551	51.9211	54.2405	45.6299	60.3451	50.4225	19.2999	25.7604	20.8428	13.8721	16.3838	11.0616	18.2982	17.7694	16.7352	42.0882	36.417	36.2579	32.1113	37.8802	33.3013	29.2803	33.6699	40.1392	63.2545	48.744	58.6693	44.8085	59.783	48.4126	20.385	24.935	19.3914	16.0999
HORVU.MOREX.r2.1HG0013320	12.3068	15.2693	16.6005	9.54986	9.45687	8.87685	13.8141	15.4735	17.1794	18.4961	21.0674	15.4542	12.1613	12.3955	11.9394	22.005	23.6972	22.4467	13.6385	13.2861	14.3927	29.0913	21.848	25.9543	13.1139	15.3827	16.9535	10.543	9.55637	9.0859	14.0828	15.1501	16.7181	17.7549	19.2967	17.2218	12.5289	12.0513	10.9906	22.5626	22.4285	21.972	12.9928	13.0189	16.1131	26.9512	22.3789	25.4187	22.9489
HORVU.MOREX.r2.1HG0013330	0	0	0	0	0	0	0	0	0	0	0	0	0	0	0	0	0	0	0	0	0	0	0	0	0	0	0	0	0	0	0	0	0	0	0	0	0	0	0	0	0	0	0	0	0	0	0	0	0
HORVU.MOREX.r2.1HG0013340	0	0.106783	0	0.252893	0	0	0.153852	0.0502638	0.176042	0.117578	0.291213	0	0	0.0544127	0.301819	0	0	0	0	0	0.140119	0	0.25652	0.249584	0.149821	0	0	0	0	0	0.154723	0	0.183057	0.274641	0.459369	0	0.189517	0	0	0	0	0.192901	0	0	0.146478	0.12182	0.129121	0.155988	0.443731
HORVU.MOREX.r2.1HG0013350	0.0938546	0.756786	0.201211	0	0	0.185677	0.8723	0.189988	0.332703	0.185177	0.0393119	0	0.311453	0.154253	0.237671	0.506594	0	0.23416	0.239811	0.261428	0.353082	0	0	0.0471691	0	0.101873	0.313809	0.240913	0.0788547	0	1.07218	0.814186	0.461281	0.370747	0.355159	0.1665	0.0895422	0	0.0493947	0.339498	0.102297	0.121522	0.172951	0.376293	0.0922764	0	0.406713	0	0.838611
HORVU.MOREX.r2.1HG0013360	0	0.511564	0	0	0	0	0.491373	0	0	0.125174	0.132868	0	0.15038	0.173783	0.160658	0.190245	0	0	0.115789	0.126227	0	0	0	0.159424	0	0.344317	0	0	0	0	0.164718	0.323744	0.389764	0	0.133376	0	0	0	0.166946	0	0	0	0.116909	0	0.15594	0	0.274925	0	0.944791
HORVU.MOREX.r2.1HG0013370	1.78248	1.66972	1.98636	18.9781	23.3053	30.0091	28.2854	36.529	52.0717	25.3632	26.2274	25.9782	384.908	401.823	350.417	53.0277	53.8338	47.3557	242.438	201.663	216.409	28.604	34.5805	45.3593	1.66828	1.68575	2.10463	20.4459	23.4872	28.8532	29.9484	37.5002	51.3927	28.1788	28.5983	26.7844	384.921	403.896	351.519	51.135	53.7641	49.4035	243.326	193.721	219.619	27.8511	35.2869	48.191	0.68333
HORVU.MOREX.r2.1HG0013380	0	0	0	7.86477	9.58992	9.13607	6.69383	5.99083	6.95805	0	0.0254933	0	0	0	0.0308254	0.292018	0.740649	0.284719	0.0222164	0	0	0.423054	0	0	0	0	0	7.40786	8.87215	9.62199	6.77911	6.11847	6.82401	0	0.0127953	0	0.0290335	0	0	0.256854	0.812645	0.275818	0	0	0	0.286158	0	0	18.4902
HORVU.MOREX.r2.1HG0013390	0	0	0	0	0	0	0	0	0	0	0	0	0	0	0	0	0	0	0	0	0	0	0	0	0	0	0	0	0	0	0	0	0	0	0	0	0	0	0	0	0	0	0	0	0	0	0	0	0
HORVU.MOREX.r2.1HG0013400	0	0	0	0	0	0	0	0	0	0	0	0	0	0	0	0	0	0	0	0	0	0	0	0	0	0	0	0	0	0	0	0	0	0	0	0	0	0	0	0	0	0	0	0	0	0	0	0	0
HORVU.MOREX.r2.1HG0013410	0.303184	0.651917	0.738615	0.678395	0.896135	0.490748	1.13852	1.39484	2.1495	0.348035	0.646501	0.305401	1.56795	1.87236	2.62435	3.5705	2.92174	3.91964	1.79081	1.71095	1.97009	0.450778	0.332197	0.33245	0.304889	0.628258	0.430061	0.565988	0.787343	0.73685	1.20221	1.57525	1.55783	0.130652	0.301308	0.244479	1.31479	1.46268	1.85673	3.25687	3.30455	4.21108	2.31603	2.29851	2.1137	0.0676107	0.119439	0.230865	1.23137
HORVU.MOREX.r2.1HG0013420	0	0	0	52.9889	70.6844	31.4768	0	0	0	0	0	0	0	0	0	0	0	0	0	0	0	0	0	0	0	0	0	52.429	69.0265	26.933	0	0	0.129253	0	0	0	0	0	0	0	0	0	0	0	0	0	0	0.440562	0
HORVU.MOREX.r2.1HG0013430	0	0	0	48.7633	60.8201	74.209	0	0	0	0	0	0	0	0	0	0	0	0	0	0	0	0	0.177923	0.415469	0	0	0	46.8604	57.822	71.6142	0	0	0	0	0	0	0	0	0	0	0	0	0	0	0	0	0.179118	0.649161	0
HORVU.MOREX.r2.1HG0013440	0	0	0	0	0	0	0	0	0	0	0	0	0	0	0	0	0	0	0	0	0	0	0	0	0	0	0	0	0	0	0	0	0	0	0	0	0	0	0	0	0	0	0	0	0	0	0	0	0
HORVU.MOREX.r2.1HG0013450	0	0	0	0	0	0	0	0	0	0	0	0	0	0	0	0	0	0	0	0	0	0	0	0	0	0	0	0	0	0	0	0	0	0	0	0	0.314842	0	0	0	0	0	0	0	0	0	0	0	0
HORVU.MOREX.r2.1HG0013460	0	0	0	31.1122	47.9347	34.5095	4.1865	3.06296	2.22648	0.270375	0.239162	0.146002	2.54444	3.50347	5.55235	3.21895	0.741154	1.99439	1.25052	1.22692	2.20175	2.47469	2.45782	11.9377	0	0	0	33.9541	43.7034	38.0445	3.97299	3.37989	3.57803	0.451104	0.336107	0.65841	3.43192	2.71449	3.84644	2.54734	0.497877	2.73542	1.09427	0.457852	3.08761	2.7546	3.61252	11.1795	0
HORVU.MOREX.r2.1HG0013470	0.380236	1.63519	3.49358	17.519	13.9929	16.9254	0.897517	0.219915	0	4.07257	12.6957	5.46324	1.39055	0.952271	1.87074	0	0.117513	0.135523	1.22931	0.864597	1.17501	3.73125	4.06845	3.82195	0.491624	1.47401	3.63241	17.1965	16.8404	15.3037	0.394885	0.22175	0.266971	3.21861	14.8911	4.72181	1.14012	1.14105	2.11549	0	0.118411	0	1.28124	0.566238	1.70899	2.8426	5.60227	4.32238	0
HORVU.MOREX.r2.1HG0013480	0	0	0	0	0	0	0	0	0	0.121867	0	0	0	0.169193	0	0	0	0	0	0	0	0	0	0	0	0	0	0	0	0	0	0	0	0	0	0	0	0	0	0	0	0	0	0	0	0.252527	0	0	0
HORVU.MOREX.r2.1HG0013490	0	0	0	28.5277	14.2565	17.9233	0	0	0	0	0.179633	0	0	0	0	0	0	0	0	0	0	0.0876753	0	0.161652	0	0	0.119494	27.1081	10.8997	16.4262	0	0	0	0	0	0.0951012	0	0	0	0	0	0	0	0	0.0527064	0	0	0.168385	0
HORVU.MOREX.r2.1HG0013500	4.72808	5.31607	8.36956	2.60889	2.87853	2.66572	4.0937	4.01834	4.35715	3.26144	3.42161	2.8507	3.83837	3.92162	2.91863	2.8284	4.05372	3.5944	4.19824	3.41814	3.92629	6.29148	4.43812	7.96307	4.6579	5.40628	8.95691	2.70727	2.42087	2.94417	4.06689	4.16852	3.9321	3.06531	3.73313	2.7799	4.32719	4.1034	2.71628	2.99553	4.05845	3.16997	3.92404	3.1594	4.5303	5.69085	4.4992	7.24924	6.86191
HORVU.MOREX.r2.1HG0013510	0	0.119119	0	35.7337	38.5635	37.8108	0.572086	0.728915	0.523676	0.349763	0.371263	0.802705	0.315147	0.242795	0.785602	0	0	0	0.0808853	0	0.208408	0.770127	0.286154	0.3341	0	0	0	35.2655	38.3059	38.2785	0.460258	1.13077	0.544544	0.0875338	0.326096	0.737077	0.105705	0.122495	0.233243	0	0	0	0.0816677	0	0	0.815356	0.480126	0.116005	0
HORVU.MOREX.r2.1HG0013520	0	0	0	0	0	0	0	0.530992	0	0	0	0	0	0	0	0	0	0	0	0	0	0	0	0	0	0	0	0	0	0	0	0	0	0	0	0	0	0	0	0	0	0	0	0	0	0	0	0	0
HORVU.MOREX.r2.1HG0013530	0	0	0	0.476633	0.374541	0.888804	0	0	0	0	0	0	0	0	0	0	0.121491	0	0	0	0	0	0	0	0	0	0	0.480503	0.377464	0.346463	0	0	0	0	0	0	0	0	0	0	0	0	0	0	0	0	0	0	0
HORVU.MOREX.r2.1HG0013540	0.122762	0.230971	0	0.156288	0	0	0.0633871	0.124252	0.725292	0	0	0.156953	0.320085	0.403525	0.248699	0.220875	0.431568	0.459423	0.47051	0.195399	0.0577289	0.200777	0.105686	0.0616972	0.123452	0	0.0684104	0.210076	0.051571	0.157785	0.22311	0.313222	0.377097	0.121234	0.0774246	0.217782	0.292803	0.271449	0.129217	0.444064	0.501767	0.476851	0.135732	0.418363	0.0905232	0.627371	0.345787	0.192801	0.731268
HORVU.MOREX.r2.1HG0013550	0	0	0	0	0	0.19842	0	0	0.237023	0	0	0	0	0	0	0	0	0	0	0	0	0	0	0	0	0	0.111782	0	0	0	0	0	0	0	0	0	0	0	0	0	0	0	0	0.160847	0	0	0	0	0
HORVU.MOREX.r2.1HG0013560	0	0	0	0	0	0	0	0	0	0	0	0	0	0	0	0	0	0	0	0	0	0	0	0	0	0	0	0	0	0	0	0	0	0	0	0	0	0	0	0	0	0	0	0	0	0	0	0	0
HORVU.MOREX.r2.1HG0013570	0	0	0.0507684	0	0	0.374793	0.391278	0.14381	0.167892	0	0	0	0	0	0	0	0	0.177246	0	0	0.0445439	0.03873	0	0.285635	0	0	0	0.364715	0	0	0	0.290021	0.349164	0	0	0	0	0	0	0	0	0.122647	0.104731	0.493711	0	0	0	0	0
HORVU.MOREX.r2.1HG0013580	0	0	0.243688	0	0	0.749586	0.313023	0.230096	0.268627	0	0	0	0	0	0	0	0	0.283594	0	0	0.0712703	0.185904	0	0.457016	0	0	0	0.453868	0	0	0.157397	0.309355	0	0	0	0	0	0	0	0	0	0	0.16757	0.668408	0	0	0	0	0
HORVU.MOREX.r2.1HG0013590	0	0	0.172015	0	0	0	0	0.162421	0.379238	0	0	0	0	0	0	0	0	0.200184	0.0585758	0	0	0.131226	0	0	0	0	0	0.411914	0	0	0	0	0	0	0	0	0	0	0	0	0	0	0	0.257355	0	0	0	0	0
HORVU.MOREX.r2.1HG0013600	0.709209	0.885465	0.514988	0.563095	0.362378	0.588382	1.2994	3.45016	5.5958	0.0361105	0	0.0389993	7.7871	11.1798	5.14454	2.14042	2.30143	2.99661	12.3091	12.5629	13.8567	0.579955	0.118173	0.275947	0.644179	0.695307	0.203982	0.724265	0.499756	0.352855	0.83157	3.08202	4.89116	0	0	0.202927	9.16715	11.1797	6.09239	2.78609	2.34395	2.19201	12.4788	13.7219	13.6308	0.579903	0.198278	0.622788	0.136278
HORVU.MOREX.r2.1HG0013610	0	0.0851506	0.0848979	0.302493	0.0990419	0.156688	0.449844	1.48301	3.60306	0	0	0.135013	3.90484	5.64067	2.80789	1.3775	1.11372	0.691604	7.37205	4.85345	6.21982	0.0647666	0.272739	0.636874	0.159293	0.0859681	0.264815	0.237183	0.19963	0	0.32901	1.01039	2.82214	0	0	0	6.08275	6.26085	3.16789	0.954976	0.94958	1.07676	6.88875	4.57262	6.15168	0	0.0686426	0.414626	0.117947
HORVU.MOREX.r2.1HG0013620	0	0	0	0	0	0	0	0	0	0	0	0	0	0	0	0	0	0	0	0	0	0	0	0	0	0	0	0	0	0	0	0	0	0	0	0	0	0	0	0	0	0	0	0	0	0	0	0	0
HORVU.MOREX.r2.1HG0013630	0	0	0	0	0	0	0	0	0	0	0	0	0	0	0	0	0	0	0	0	0	0	0	0	0	0	0	0	0	0	0	0	0	0	0	0	0	0	0	0	0	0	0	0	0	0	0	0	0
HORVU.MOREX.r2.1HG0013640	0.313969	0.421942	1.47241	7.57791	11.8441	14.4997	52.4241	95.5922	163.585	24.6702	22.9318	23.3154	242.594	403.095	215.803	51.5704	41.3059	36.0576	523.93	775.177	673.073	42.0584	18.7012	60.5335	0.927471	0.724188	1.31222	9.10016	11.376	14.5881	50.7643	94.3872	164.148	26.2312	21.9469	23.9678	246.393	395.893	222.886	49.1432	38.1779	37.7049	523.907	771.362	674.255	39.2789	17.5343	63.2397	0
HORVU.MOREX.r2.1HG0013650	0	0	0	0	0	0	0	0	0	0	0	0	0	0	0	0	0	0	0	0	0	0	0	0	0	0	0	0	0	0	0	0	0	0	0	0	0	0	0	0	0	0	0	0	0	0	0	0	0
HORVU.MOREX.r2.1HG0013660	0	0	0	0	0	0	0	0.0854553	0	0	0	0	0	0	0	0	0	0	0	0	0	0	0	0	0	0	0	0.0722407	0	0	0	0.0861684	0	0	0	0	0	0	0	0	0	0	0	0	0	0	0	0	0
HORVU.MOREX.r2.1HG0013670	0	0	0	0	0	0	0	0	0	0	0	0	0	0	0	0	0	0	0	0	0	0	0	0	0	0	0	0	0	0	0	0	0	0	0	0	0	0	0	0	0	0	0	0	0	0	0	0	0
HORVU.MOREX.r2.1HG0013680	0	0	0	0	0	0	0	0	0	0	0	0	0	0	0	0	0	0	0	0	0	0	0	0	0	0	0	0	0	0	0	0	0	0	0	0	0	0	0	0	0	0	0	0	0	0	0	0	0
HORVU.MOREX.r2.1HG0013690	0	0	0	0	0	0	0	0	0	0	0	0	0	0	0	0	0	0	0	0	0	0	0	0	0	0	0	0	0	0	0	0	0	0	0	0	0	0	0	0	0	0	0	0	0	0	0	0	0
HORVU.MOREX.r2.1HG0013700	0	0.190452	0.189887	1.42832	1.03377	2.62842	6.03687	3.49627	5.02367	0.419413	0.370995	0	2.43538	3.20258	3.58873	2.12482	6.61076	4.64063	2.39248	2.53765	2.9156	0.434581	0	0	0.267213	0	0	1.43991	2.23251	1.3661	7.72676	3.61584	5.33268	0	0.744825	0.15713	2.7886	4.11287	1.95783	2.77673	4.53738	4.35794	3.39493	1.13637	3.22209	0.506966	0.0767648	0.463687	4.7485
HORVU.MOREX.r2.1HG0013710	0	0	0	0	0	0	0	0	0	0	0	0	0	0	0	0	0	0	0	0	0	0	0	0	0	0	0	0	0	0	0	0	0	0	0	0	0	0	0	0	0	0	0	0	0	0	0	0	0
HORVU.MOREX.r2.1HG0013720	0	0	0	0	0	0	0	0	0	0	0	0	0	0	0	0	0	0	0	0	0	0	0	0	0	0	0	0	0	0	0	0	0	0	0	0	0	0	0	0	0	0	0	0	0	0	0	0	0
HORVU.MOREX.r2.1HG0013730	0	0	0	2.43872	1.69333	1.71515	0	0	0	0	0	0	0	0	0.100363	0	0.107175	0.1236	0	0	0	0	0.213249	0	0	0	0	2.20419	2.12278	1.42631	0	0	0	0	0	0	0	0	0	0	0.107994	0	0	0	0	0	0.128809	0	0
HORVU.MOREX.r2.1HG0013740	0	0	0	0	0	0	0	0	0	0	0	0	0	0	0	0	0	0	0	0	0	0	0	0	0	0	0	0	0	0	0	0	0	0	0	0	0	0	0	0	0	0	0	0	0	0	0	0	0
HORVU.MOREX.r2.1HG0013750	667.178	674.783	468.813	273.203	232.589	216.278	389.464	433.116	439.527	293.101	384.891	202.111	474.583	523.803	568.605	218.085	549.961	113.566	378.483	686.158	654.038	101.022	241.41	377.002	658.261	695.357	456.622	290.236	238.475	210.269	390.124	449.062	459.582	273.453	386.254	201.964	477.485	514.611	575.489	207.541	568.457	115.866	380.43	687.928	687.849	100.379	244.543	373.56	103.725
HORVU.MOREX.r2.1HG0013760	0.209312	0.225036	0	1.02149	1.00337	1.087	1.45904	1.43001	1.42214	0	0	0	0.595368	0.229341	0.318029	0.125533	1.24526	0.130555	0.878637	0	0	0	0.180198	0.420782	0	0.227196	0.233284	1.11933	0.923266	1.02231	1.46729	1.12151	1.86459	0	0	0.0928311	0.39939	0.231415	0.110159	0.378571	0.798492	0.54203	1.00285	0.29372	0.411586	0.3423	0.136056	0.219154	4.36392
HORVU.MOREX.r2.1HG0013770	0	0	0	0.485744	0	0	0	0	0	0	0	0	0	0	0	0	0	0	0	0	0	0	0	0	0	0	0	0	0	0	0	0	0.351605	0	0	0	0	0	0	0	0	0	0	0	0	0	0	0	0
HORVU.MOREX.r2.1HG0013780	64.7941	76.2361	49.1792	544.063	487.838	461.591	383.554	403.819	347.925	75.0876	145.134	49.8204	364.987	426.587	519.525	601.282	896.21	883.86	584.883	584.069	567.471	49.7987	58.6465	55.6075	61.9264	74.1276	53.4476	533.61	499.531	456.304	389.239	385.794	351.444	76.2911	140.307	48.8697	359.939	427.803	530.339	600.316	893.29	884.833	590.603	588.052	584.276	43.8636	56.3534	55.9879	49.6436
HORVU.MOREX.r2.1HG0013790	8.68094	13.0375	6.81436	6.52901	7.59335	7.16021	5.26847	6.48836	6.75424	4.46899	6.22051	3.73371	0.405202	0.614594	1.51514	1.50582	6.38525	1.03293	1.09199	1.02036	0.753641	0.109213	0.321934	0.429571	9.77734	12.3219	6.72792	7.06195	6.12658	7.96478	5.88081	6.56976	5.51369	5.23344	6.24428	4.09881	0.331283	0.767807	1.40575	0.869576	6.17201	0.760858	1.12224	1.178	0.814105	0.327609	0.393545	0.531363	19.9683
HORVU.MOREX.r2.1HG0013800	0	0	0	58.285	55.9147	48.4305	132.401	119.061	87.8683	1.83397	1.2083	0.682996	28.1109	28.4469	39.123	1.05728	4.94062	1.89927	19.8313	6.37725	10.9278	8.58411	9.38206	83.8469	0	0	0.178617	63.6261	57.9669	50.3429	133.567	115.148	97.1787	1.20285	1.41507	1.20832	31.268	34.2855	38.4613	1.35267	6.98718	0.518767	19.905	5.20463	12.054	9.69722	11.1119	85.1579	42.4823
HORVU.MOREX.r2.1HG0013810	0	0	0	0	0	0	0	0	0	0	0	0	0	0	0	0	0	0	0	0	0	0	0	0	0	0	0	0	0	0	0	0	0	0	0	0	0	0	0	0	0	0	0	0	0	0	0	0	0
HORVU.MOREX.r2.1HG0013820	0	0	0	0	0	0	0	0	0	0	0.207004	0	0.281146	0.16245	0.200241	0	0	0	0.0721586	0	0	0	0	0	0	0	0	0	0	0	0	0.100877	0	0	0.0831182	0	0.0943005	0	0.312117	0	0.107733	0	0	0	0	0	0	0	0
HORVU.MOREX.r2.1HG0013830	0	0	0	0	0	0	0	0	0	0	0	0	0	0	0	0	0.398769	0	0	0	0	0	0	0	0	0	0	0	0	0	0.382858	0	0	0	0	0	0	0	0	0	0	0	0	0	0	0	0	0	0
HORVU.MOREX.r2.1HG0013840	0	0	0	0	0	0	0	0	0	0	0	0	0	0.257679	0	0	0	0	0	0	0	0	0	0	0	0	0	0	0	0	0	0	0	0	0	0	0	0	0	0	0	0	0	0	0	0	0	0	0
HORVU.MOREX.r2.1HG0013850	0	0	0	0	0	0	0	0	0	0	0	0	0	0	0	0	0	0	0	0	0	0	0	0	0	0	0	0	0	0	0	0	0	0	0	0	0	0	0	0	0	0	0	0	0	0	0	0	0
HORVU.MOREX.r2.1HG0013860	0	0	0	0	0	0	0	0	0	0	0	0	0	0	0	0	0	0	0	0	0	0	0	0	0	0	0	0	0	0	0	0	0	0	0	0	0	0	0	0	0	0	0	0	0	0	0	0	0
HORVU.MOREX.r2.1HG0013870	5.50311	5.20132	4.21353	8.77677	9.37726	8.7336	7.74384	9.11998	10.3613	2.57722	7.04174	4.58745	6.59377	7.28862	4.77796	6.67339	7.13011	8.60003	5.1212	5.87159	7.62135	5.83538	4.21704	4.5589	5.04756	6.17022	4.51576	9.93463	8.99317	10.633	7.78766	10.4305	12.6318	3.34439	6.81438	3.54029	5.53874	7.48826	5.98342	4.22918	9.22789	9.39607	5.97309	5.43108	9.51311	6.23044	3.93089	5.63523	14.9496
HORVU.MOREX.r2.1HG0013880	6.73224	7.99621	10.7216	12.5524	12.294	15.2425	15.8468	16.5482	18.9404	3.93002	6.91089	3.20609	7.53808	9.92888	8.37801	10.0235	19.2573	12.8506	7.13036	6.97367	9.46738	11.5174	6.05341	8.48551	7.28593	8.44415	9.78993	13.404	14.1856	15.6247	15.5369	17.4061	19.2225	3.78224	5.69721	3.41232	8.44154	8.55368	8.90838	10.9779	21.3612	13.5041	7.5144	5.70682	11.3469	10.2057	6.55714	8.45854	64.5462
HORVU.MOREX.r2.1HG0013890	10.5732	11.2743	8.56995	9.70939	10.3138	11.7232	14.0065	16.2936	15.4889	9.66108	13.2679	7.84855	11.2573	11.3475	8.0983	15.593	19.1006	15.4871	9.1266	7.69042	11.1056	10.0991	7.16264	8.64588	10.2623	11.4531	8.37925	10.4	10.4307	11.3841	13.8607	16.3411	16.1328	8.52448	13.9745	8.55214	9.03317	10.0847	7.98196	15.2567	18.8214	18.6835	9.69399	8.25241	9.94807	10.4348	7.96186	9.43701	15.3584
HORVU.MOREX.r2.1HG0013900	0.811201	0.581425	0.579699	1.14749	0.901703	4.54705	0.279238	1.77894	0.319512	1.28041	0.906078	0.576184	0.512751	2.8146	0.273898	1.29736	1.3162	0.505972	0.592209	0.215197	0	0.663359	0.232789	0.951278	0.407882	0.440255	0.301368	0.462722	0.113593	0.556071	0.421228	3.58757	1.66122	0.640886	0.90954	1.07931	0.257976	0.298953	0.569236	1.79321	3.53668	1.40044	0.298969	0.108412	0.398781	4.31145	0.703057	0	1.61072
HORVU.MOREX.r2.1HG0013910	0	0	0	0.154359	0	0	0	0	0	0	0	0	0	0	0	0	0	0	0	0	0	0.148723	0	0	0	0	0.202698	0	0	0	0	0	0	0	0	0	0.173513	0	0	0	0.198229	0	0.134056	0	0	0	0	0	0
HORVU.MOREX.r2.1HG0013920	0	0	0	0	0	0	0	0	0	0	0	0	0	0	0	0	0	0	0	0	0	0	0	0	0	0	0	0	0	0	0	0	0	0	0	0	0	0	0	0	0	0	0	0	0	0	0	0	0
HORVU.MOREX.r2.1HG0013930	11.8173	13.4627	8.08173	23.2728	20.9606	18.9364	23.3068	24.6845	28.3338	7.08847	12.9751	7.50187	25.0971	35.9347	33.4034	27.5037	34.802	35.8215	38.0022	43.2147	58.2222	3.94047	2.56808	14.4976	11.0926	14.855	8.60382	24.0648	21.6337	19.3471	23.1664	24.9741	29.2615	7.13485	14.1411	7.1237	25.7385	35.861	33.8309	27.6675	33.9781	36.1829	36.8234	45.9203	57.1098	3.52467	2.85522	15.05	2.392
HORVU.MOREX.r2.1HG0013940	0	0.316507	0	0	0	0	0	0	0	0	0	0	0	0	0	0	0	0	0	0	0	0	0	0	0	0	0	0	0	0	0	0	0	0	0	0	0	0	0	0	0	0	0	0	0	0	0	0	0
HORVU.MOREX.r2.1HG0013950	0	0	0	0	0.156488	0	0	0	0	0	0	0	0.177973	0	0.190137	0	1.62434	0	0.27407	0	0	0	0	0	0	0	0	0	0	0	0.389882	0.191573	0	0	0	0	0.179084	0	0	0.452664	0.818376	0	0	0	0	0	0	0	0
HORVU.MOREX.r2.1HG0013960	33.4094	42.0371	28.5906	99.3521	98.4417	80.8997	73.1772	81.0122	66.9708	32.2157	34.6192	34.8339	62.2352	69.996	93.6399	168.016	213.552	187.494	118.543	83.6056	92.9524	27.1926	22.175	39.2893	32.69	45.4311	27.4741	101.569	98.5732	79.777	74.9406	79.0975	67.6734	33.6947	33.8916	33.6896	63.4732	72.3182	93.3793	165.255	216.023	189.887	117.836	83.7844	90.4404	27.7804	24.8577	39.9937	17.8446
HORVU.MOREX.r2.1HG0013970	0	0	0	0.0921239	0.271468	0.214735	0.0560452	0	0.256513	0.942288	0.454641	0.740124	0	0.118929	0.219893	0.390583	0.234819	0	0.0792405	0.172766	0	0.887606	2.33612	1.20012	0	0.117817	0	0	0.182391	0.111607	0.450898	0	0.400103	0.686029	0.319465	0.385113	0.310666	0.360012	0	0.654382	0.354919	0.421619	0.0800069	0.435182	0	0.443764	2.16367	0.227293	0.323284
HORVU.MOREX.r2.1HG0013980	0	0	0	1.38923	0.682288	1.21433	0.845161	2.89921	0.483528	0	0	0	0.387981	0.448361	3.31599	0	1.3279	2.04188	1.79242	1.30266	1.15458	0	0	0	0	0	0	0.700253	1.03142	0.42076	1.69989	0.835259	1.00559	0	0	0	0.390404	0.452416	1.72289	1.48021	2.23007	1.05967	0.301626	0.328128	2.01163	0	0.354653	0	0
HORVU.MOREX.r2.1HG0013990	0	0	0	0	0	0	0	0	0	0	0.138226	0.140638	0	0	0	0	0	0	0	0	0	0	0	0	0	0	0	0.07059	0	0	0.17136	0.0420998	0	0	0.346884	0	0	0	0	0	0	0	0	0.0330774	0	0	0	0	0
HORVU.MOREX.r2.1HG0014000	2.45524	2.63967	6.7989	0	0.341144	0	6.97258	7.45512	10.8794	25.3514	17.4828	20.7526	37.2462	28.9193	14.7147	0	0	0.51047	34.3547	22.308	53.4955	40.9919	39.8085	72.1857	1.85179	1.77667	7.29711	0	0.343807	0	6.37458	10.2319	14.5811	28.1263	11.0115	19.6003	31.2323	32.8001	13.7831	0	0.446015	0	34.8378	23.2971	49.8883	50.8589	50.5381	72.4074	1.21878
HORVU.MOREX.r2.1HG0014010	0.677221	1.06732	0.404212	2.15543	4.56798	6.12798	5.56306	7.96048	14.9223	0.200425	0.26432	0.426359	28.3689	43.0204	15.9101	0.258463	0.341299	0.288003	35.945	23.6899	21.6266	0.692246	0.927537	2.83887	0.975113	0.893794	0.385967	2.46265	3.64023	5.91892	5.89824	7.35931	15.3373	0.200638	0.459474	0.505136	28.7517	43.9284	16.5733	0.278375	0.260026	0.239143	37.5293	23.5297	21.9498	0.799158	1.09384	2.69122	0.0916836
HORVU.MOREX.r2.1HG0014020	0	0	0	0	0	0	0	0	0	0	0	0	0	0	0	0	0	0	0	0	0	0	0	0	0	0	0	0	0	0	0	0	0	0	0	0	0	0	0	0	0	0	0	0	0	0	0	0	0
HORVU.MOREX.r2.1HG0014030	0	0	0	0	0	0	0	0	0	0	0	0	0	0	0	0	0	0	0	0	0	0	0	0	0	0	0	0	0	0	0	0	0	0	0	0	0	0	0	0	0	0	0	0	0	0	0	0	0
HORVU.MOREX.r2.1HG0014040	0.713731	0.255782	0.255023	0.100961	0	0.235335	0	0.240799	0.281121	0.18776	0	0.101391	0.225571	0	0	0.142684	0	0.593569	0.173684	0.18934	0	0.194551	0.307227	0.358705	0.119624	0.258237	0.265157	0	0	0.122314	0	0	0.292323	0	0	0.211029	0	0.526065	0	0	0	0.308043	0	0	0	0	0	0.249097	0
HORVU.MOREX.r2.1HG0014050	1.35541	1.45723	0.207558	0.246511	0.403562	0.383069	0.599878	0.881915	1.71599	1.83377	3.64968	2.88819	1.65229	1.37903	0.686472	0.464511	0.314172	0.603868	1.6963	1.61805	1.63899	1.18756	2.25042	2.62748	1.36304	1.89157	1.61854	0.6627	0.162685	0.199098	0.201091	0.395233	1.4275	2.14168	3.33797	2.74803	1.57024	2.24781	1.7324	0.58368	0.422096	0.50142	1.92679	1.47502	0.856686	0.949962	1.67817	2.83829	0
HORVU.MOREX.r2.1HG0014060	82.5959	93.4498	51.2448	126.843	126.462	119.565	213.422	215.595	203.754	140.321	153.478	142.254	171.265	155.931	195.264	301.708	237.258	293.765	145.83	120.1	146.472	157.98	187.556	144.266	81.1397	93.0191	50.1836	123.199	128.026	118.493	218.407	217.164	202.195	139.241	149.895	140.72	172.385	153.77	198.964	302.473	237.959	287.875	143.515	119.985	149.838	158.677	183.198	144.353	84.9844
HORVU.MOREX.r2.1HG0014070	0	0	0	0	0	0	0	0	0	0	0	0	0	0	0	0	0	0	0	0	0	0	0	0	0	0	0	0	0	0	0	0	0	0	0	0	0	0	0	0	0	0	0	0	0	0	0	0	0
HORVU.MOREX.r2.1HG0014080	128.504	131.607	95.6723	26.4195	25.7756	24.0026	43.5719	50.2891	50.1043	112.553	109.733	108.664	74.6969	71.4359	70.5451	107.854	81.3557	78.7981	74.9483	98.8977	98.3005	207.448	215.743	102.559	122.361	128.576	97.4839	28.2518	24.5058	24.8424	46.2911	47.2424	47.0242	116.822	107.178	111.655	73.2258	73.7079	72.1637	111.417	83.7327	82.1046	82.8483	98.6067	97.5633	207	212.974	105.327	39.4209
HORVU.MOREX.r2.1HG0014090	0.321787	0.345959	0.172466	0.0682779	0	0	0.0830762	0.0814234	0.190116	0	0	0.0685682	91.6816	44.7773	32.8801	0.48247	1.39229	0.752658	23.9028	17.7664	0.756604	0	0	0	0.161799	0.480261	0.0896598	0	0	0	0.167092	0.164206	0	0	0	0.071357	95.7078	43.2255	30.4836	0.533497	0.657623	0.312484	22.4441	14.9335	0.553659	0	0	0	0
HORVU.MOREX.r2.1HG0014100	0	0	0	0	0	0	0.144719	0.14184	0.496775	0	0	0	0	0	0.709757	3.7821	4.16864	2.36005	0.818456	0	0	0	0	0	0	0	0	0	0	0	0.654922	0.858143	0.258285	0	0	0	0	0.154937	0.811291	1.85871	2.67303	2.1774	0.413187	0	0	0	0	0	0
HORVU.MOREX.r2.1HG0014110	0.0688899	0.296259	0.14769	0	0	0	4.33963	4.18357	4.80272	1.14173	1.78902	0.469742	0.783801	0.45289	7.95502	16.8569	17.0645	10.3985	2.81637	1.37064	0.647911	0.619681	0.296538	0.415469	0	0	0	0	0	0	5.15117	5.13248	2.79331	1.19738	1.10069	0.733272	0.328623	0.837807	6.45357	16.0315	17.345	14.004	2.99595	1.32577	1.55783	0.450637	0.477648	0.144258	1.23109
HORVU.MOREX.r2.1HG0014120	472.665	539.349	347.549	59.2795	50.4156	45.4859	100.846	95.5697	101.996	256.629	287.85	230.123	42.0403	47.9618	36.9719	9.69882	14.4275	15.6959	56.5889	52.1274	54.353	213.136	153.439	178.331	462.291	532.633	352.833	60.4558	49.7297	44.1157	99.3367	93.6871	100.095	259.529	285.328	230.199	41.8161	45.6175	37.544	8.58787	14.9907	15.6064	56.3982	55.4605	55.3894	209.811	152.128	176.601	13.8984
HORVU.MOREX.r2.1HG0014130	0	0.0814713	0.162459	0.578845	0.694923	0.599669	5.83005	6.90289	5.01436	0.179415	0	0.322948	1.58066	1.61908	2.18763	5.09012	5.98375	5.62462	1.4107	0.51262	1.14032	2.69561	2.18549	5.25569	0.15241	0.37014	0.253372	0.551125	1.08235	1.40253	6.53197	6.10977	5.12107	0.299344	0.0637239	0.0672166	1.15675	2.01074	2.35302	4.88836	5.65778	6.03422	1.08921	0.607644	0.931308	3.12911	1.64191	5.35558	8.68946
HORVU.MOREX.r2.1HG0014140	5.50733	5.01011	6.00438	9.22867	8.16235	8.33454	6.31927	6.4794	6.34074	15.3797	17.9812	13.7614	3.83816	5.15752	4.768	9.88065	6.8228	13.9753	7.11332	8.39136	6.15362	7.46753	12.2787	10.9295	3.88155	5.67132	3.7248	8.17588	7.94921	6.29204	6.7461	5.57266	7.40313	15.9538	18.2082	15.4067	4.31121	5.36029	5.64827	10.5	7.90103	12.0675	6.17593	7.13376	5.04449	7.38989	10.8517	8.62478	2.24315
HORVU.MOREX.r2.1HG0014150	0	0	0	0	0	0	0	0	0	0	0	0	0	0	0	0	0	0	0	0	0	0	0	0	0	0	0	0	0	0	0	0	0	0	0	0	0	0	0	0	0	0	0	0	0	0	0	0	0
HORVU.MOREX.r2.1HG0014160	0	0	0	0	0	0	0	0	0	0	0	0	0	0	0	0	0	0	0	0	0	0	0	0	0	0	0	0	0	0	0	0	0	0	0	0	0	0	0	0	0	0	0	0	0	0	0	0	0
HORVU.MOREX.r2.1HG0014170	17.6906	22.7657	15.5152	12.0572	19.8877	11.9312	112.104	104.719	99.1338	23.0576	30.5376	14.6215	62.2634	40.8224	46.6989	94.8444	70.1642	90.9483	49.7024	50.9829	65.2917	45.5912	63.6886	56.0394	26.4156	16.2926	17.3267	13.0724	21.3941	11.0243	106.892	112.432	85.629	26.4704	32.9083	18.0692	54.7248	52.4525	55.2979	85.6455	81.2175	93.3572	42.8731	46.2101	59.5582	44.7104	63.6518	55.8477	5.5883
HORVU.MOREX.r2.1HG0014180	0	0.616745	0	51.6092	50.2151	66.7692	31.0024	25.3536	21.0131	2.56547	1.76205	0.977897	31.5461	27.6559	37.9634	137.158	104.66	125.709	32.8052	16.5876	11.8695	25.9571	22.0591	15.3762	0	0.207555	0	61.5176	48.0365	58.5918	23.8302	23.2233	20.4408	3.17249	0.321597	1.69612	31.1958	35.9396	34.82	139.26	90.245	117.108	30.5855	16.8664	10.5281	33.1471	30.4936	7.60793	0.569524
HORVU.MOREX.r2.1HG0014190	0	0	0	21.7544	22.8509	43.6115	0	0	0	0	0.102737	0	0	0	0	0	0	0	0	0	0	0.100288	0.422322	0.0616355	0	0	0	22.1409	21.2775	46.7838	0	0	0	0	0.10313	0	0	0	0	0	0	0	0	0	0	0	0.584593	0	0
HORVU.MOREX.r2.1HG0014200	103.002	125.723	105.294	1218.06	1115.83	975.24	908.023	982.132	867.305	486.607	727.316	275.338	2237.11	2328.16	2868.06	1319.98	2080.24	1369.69	3041.12	3966.09	3101.47	205.148	206.524	1390.25	94.7492	121.231	114.585	1237.5	1128.07	983.028	884.807	1005.53	854.714	493.61	719.659	271.888	2262.1	2335.92	2911.49	1320.34	2112.78	1421.9	3039.58	3956.82	3151.46	197.714	197.155	1400.98	389.517
HORVU.MOREX.r2.1HG0014210	11.5467	11.6552	10.5756	17.489	18.4257	17.5067	27.0072	23.4589	24.4081	8.17097	13.4463	8.0797	15.7604	17.9737	18.1825	28.6678	28.6706	25.6004	14.6383	13.8042	13.7683	12.8921	10.6062	15.8973	11.0877	13.6644	11.8014	19.0691	18.2024	17.6622	26.3396	25.4386	24.7612	9.13573	13.314	7.55855	18.0236	17.1514	17.8858	28.5747	28.4133	25.0482	13.9374	14.1512	14.1453	13.5507	11.8137	13.4975	30.6864
HORVU.MOREX.r2.1HG0014220	5.86627	7.71032	9.36648	1.91597	1.60031	2.233	6.75579	7.35192	7.89347	12.1196	12.6073	11.6363	7.48395	5.33389	6.56436	8.4548	4.30231	8.92715	6.70419	8.09069	6.93267	12.0431	10.5104	19.1405	6.10004	8.36775	9.96119	1.93152	1.00639	2.51066	7.62334	6.91173	7.5476	13.1031	11.0929	10.2162	7.20836	6.07824	7.25772	9.53602	5.85834	7.97336	7.55009	8.09031	7.86633	11.6402	11.2199	16.3039	4.84829
HORVU.MOREX.r2.1HG0014230	1.14731	1.23349	0.563672	0.405732	0.398533	0.0945739	0.394935	0.822541	1.07325	3.2823	5.4063	3.05593	1.40507	0.995193	0.435804	2.35095	2.79231	2.38537	1.08187	0.798944	0.944164	1.29004	1.35812	2.59474	0.7211	1.868	1.22542	0.77715	0.602465	0.196617	0.645401	0.341519	0.704854	2.64374	4.82396	3.85867	1.32263	0.951341	0.956041	1.44102	2.96996	1.29983	0.951391	1.18831	1.41002	1.05539	1.07722	1.30136	0
HORVU.MOREX.r2.1HG0014240	5.17837	5.27043	4.73671	0.937611	1.15122	0.887867	3.63638	3.00497	4.16084	6.64786	8.32898	5.88498	3.92782	3.02606	2.79751	4.05807	5.30264	7.14887	2.41946	2.74745	4.41571	4.85568	4.04199	3.33123	4.65203	5.6208	4.46322	1.89045	1.45025	0.709944	3.29843	5.0031	7.29591	5.89125	7.83826	6.00186	2.76664	4.12212	3.27038	5.3281	3.76278	9.65502	1.93394	3.70943	4.07303	5.19398	4.54786	5.49414	1.64515
HORVU.MOREX.r2.1HG0014250	1.63319	1.17059	1.45889	0.462049	0.680776	0.942384	1.96767	1.51527	1.60819	2.0408	1.48217	0.232007	1.54848	0.894733	1.10288	2.28547	2.20826	3.05603	1.39101	2.38291	1.02402	1.33554	1.64036	2.18881	1.23179	1.92046	1.0618	0.6987	0.686089	0.279885	1.13075	0.972308	0.836135	1.82792	1.60228	1.08649	0.519385	1.80565	1.00279	1.31283	2.67015	2.29086	0.902872	0.763933	2.67622	1.33542	1.76933	2.56498	0.810719
HORVU.MOREX.r2.1HG0014260	0	0	0	0	0	0	0	0	0	0	0	0	0	0	0	0	0	0	0	0	0	0	0	0	0	0	0	0	0	0	0	0	0	0	0	0	0	0	0	0	0	0	0	0	0	0	0	0	0
HORVU.MOREX.r2.1HG0014270	0	0	0	0	0	0	0	0	0	0	0	0	0	0.0689786	0	0	0	0	0.0459595	0	0	0	0	0	0	0	0	0	0	0	0	0	0	0	0	0	0	0	0	0	0	0	0	0	0	0	0	0	0
HORVU.MOREX.r2.1HG0014280	5.42463	7.60712	5.6252	0.400354	0.884812	0.408276	1.88761	0.954867	2.36887	13.3088	11.6078	14.4238	0.559051	0.581448	0.358356	0	0.25512	0	0.430456	0.234629	1.71911	0.385738	1.01524	2.42996	3.97277	6.08012	4.86299	0.100901	0.14862	0.363769	1.59211	1.14337	2.10102	12.9503	12.5446	13.023	1.01258	0.651896	1.05508	0	0.385604	0	0.260772	0.614648	1.15944	0.674981	1.02206	2.96332	0
HORVU.MOREX.r2.1HG0014290	0	0	0	0	0	0	0	0	0	0	0	0	0	0	0	0	0	0	0	0	0	0	0	0	0	0	0	0	0	0	0	0	0	0	0	0	0	0	0	0	0	0	0	0	0	0	0	0	0
HORVU.MOREX.r2.1HG0014300	0	0	0	0	0.036011	0	0	0	0	0	0	0	0	0	0	0	0	0	0	0	0	0	0	0	0	0	0	0	0	0	0	0	0	0	0	0	0	0	0	0	0	0	0	0	0	0	0	0	0
HORVU.MOREX.r2.1HG0014310	0.393467	0.423024	0	265.155	319.659	316.037	107.677	93.189	87.407	0	0	0.335369	0.373059	1.72446	4.78267	58.5224	74.056	32.1498	3.59058	1.25256	0.740114	0.321757	0.338738	0.790989	0	0	0	249.97	299.178	306.062	109.103	101.195	86.7806	0	0.827186	0.349009	0.375388	1.30504	5.5911	64.9965	76.3371	24.4539	2.03018	1.41978	0.386851	0.321729	0.341013	0	951.587
HORVU.MOREX.r2.1HG0014320	0	0	0	0	0	0	0	0	0	0	0	0	0	0	0	0	0	0	0	0	0	0	0	0	0	0	0	0	0	0	0	0	0	0	0	0	0	0	0	0	0	0	0	0	0	0	0	0	0
HORVU.MOREX.r2.1HG0014330	0	0	0	0	0	0	0	0	0	0	0	0	0	0	0	0	0	0	0	0	0	0	0	0	0	0	0	0	0	0	0	0	0	0	0	0	0	0	0	0	0	0	0	0	0	0	0	0	0
HORVU.MOREX.r2.1HG0014340	0	0	0	28.373	37.1594	47.3974	27.0426	23.8729	24.5787	0	0	0	0	0.203492	2.06936	5.56921	19.6875	3.93857	0.677919	0.147805	0.349343	0	0	0.186678	0	0	0	34.1651	39.3219	45.8317	30.0888	21.7976	19.8532	0	0.156177	0.164737	0	0.205332	1.56389	8.28561	18.2185	3.60704	0.958268	0	0	0	0	0	107.865
HORVU.MOREX.r2.1HG0014350	2.7649	0.990867	2.76619	0.156445	0	0	0	1.86565	0.653416	9.16474	14.2061	10.6835	2.0972	0.403929	0.933555	0.442192	0	1.14971	4.84438	3.5207	4.50736	9.19472	5.71277	9.81967	2.40973	3.60137	3.49242	0	0	0	0	1.31685	1.58539	13.5433	11.7803	9.80998	1.58272	1.01895	2.52224	0.889016	0.80363	0.954656	4.2119	2.9561	1.9935	8.89246	8.94621	11.0007	1.098
HORVU.MOREX.r2.1HG0014360	0	0	0	0	0	0	0	0	0	0	0	0	0	0	0	0	0	0	0	0	0	0	0	0	0	0	0	0	0	0	0	0.60526	0	0	0	0	0	0	0	0	0	0	0	0	0	0	0	0	0
HORVU.MOREX.r2.1HG0014370	0	0	0.123793	0	0	0	0	0	0	0.182285	0	0.0984337	0.109496	0	0	0	0	0	0	0	0	0.283316	0	0	0	0	0	0	0	0	0	0	0	0.364957	0	0	0.11018	0	0	0	0	0	0.17025	0	0	0	0	0	0
HORVU.MOREX.r2.1HG0014380	0	0	0	0	0	0	0.449554	0	0	0	0	0	0	0.953959	0.440956	0	0	0	0.953414	0	0	0.355987	0.374774	0.875137	0	0	0	0	0	0	0	0	0	1.03178	0	0.386138	0.415323	0	0.458215	0	0	0	0.320879	0	0	0.71191	0.377291	1.82318	0
HORVU.MOREX.r2.1HG0014390	0	0	0	0	0	0	0	0	0	0	0	0	0	0	0	0	0	0	0	0	0	0	0	0	0	0	0	0	0	0	0	0	0	0	0	0	0	0	0	0	0	0	0	0	0	0	0	0	0
HORVU.MOREX.r2.1HG0014400	0	0	0	0	0	0	0	0	0	0	1.03879	0	0	0	0	0	0	0	0	0	0	0	0	0	0	0	0	0	0	0	0	0	0	0	0	0	0	0	0	0	0	0	0	0	0	0	0	0	0
HORVU.MOREX.r2.1HG0014410	0.966628	0.173207	1.03615	0.136735	0.268617	0.318722	11.1468	16.6322	11.993	1.90717	0.404881	1.92243	1.06924	3.17736	3.42696	7.72965	4.35663	5.02431	2.70509	13.8472	14.0913	4.47927	4.85435	5.01998	0.162011	0.699478	0	0	0.812142	0.331307	10.3733	14.3046	10.8873	1.14552	0.135476	1.14321	1.38332	1.78116	3.56108	7.57589	3.86312	2.71175	4.03752	17.8274	11.2461	4.6106	5.30584	8.09663	8.63703
HORVU.MOREX.r2.1HG0014420	1.0702	2.22694	1.77627	1.93382	2.93561	2.25382	67.2374	50.2459	36.8765	4.52272	3.41257	2.94249	19.0172	23.6411	29.0941	22.4022	14.6383	11.7999	25.5052	69.3182	53.8327	18.0394	17.8323	18.2524	1.00678	2.36074	1.53904	1.94952	3.30658	2.62679	64.8572	48.974	38.049	3.95477	2.96112	4.2258	19.0701	22.29	30.1965	21.6454	15.766	9.02923	26.8461	67.4618	53.3567	18.8846	18.1017	17.3499	14.6007
HORVU.MOREX.r2.1HG0014430	0	0	0	0	0	0	0	0	0	0	0	0	0	0	0	0	0	0	0	0	0	0	0	0	0	0	0	0	0	0	0	0	0	0	0	0	0	0	0	0	0	0	0	0	0	0	0	0	0
HORVU.MOREX.r2.1HG0014440	0	0	0	0	0	0	0	0	0	0	0	0	0	0	0	0	0	0	0	0	0	0	0	0	0	0	0	0	0	0	0	0	0	0	0	0	0	0	0	0	0	0	0	0	0	0	0	0	0
HORVU.MOREX.r2.1HG0014450	0	0	0	0	0	0	0	0	0	0	0	0	0	0	0	0	0	0	0	0	0	0	0	0	0	0	0	0	0	0	0	0	0	0	0	0	0	0	0	0	0	0	0	0	0	0	0	0	0
HORVU.MOREX.r2.1HG0014460	0	0	0	0	0	0.271662	0.283611	0.277969	0	0.433487	0.230067	0	0.78117	0.752283	0.83456	0	1.63388	0	0.601483	0.437134	0.258295	0.449164	0	0.27605	0	0	0	0.234984	0	0.564779	0	0.140144	0	0.216974	0.461892	0	0.786048	1.21454	1.01176	0	0.598677	1.42237	0.506084	0.880879	0.675042	0.449125	0.476045	0.143774	0
HORVU.MOREX.r2.1HG0014470	0	0	0	15.3204	21.4408	17.1444	141.002	139.854	139.537	1.57587	0.468366	2.92733	49.4506	28.3544	47.9761	30.0344	60.0882	34.9225	13.2653	5.65729	14.2726	37.0333	17.8092	70.5283	0	0	0	16.504	19.1588	17.1233	139.892	148.561	137.345	1.54599	0.940311	2.33793	49.1879	31.7456	54.6039	30.9622	53.7133	39.3498	13.4525	6.05232	12.5252	34.9075	22.4283	76.2256	0.594721
HORVU.MOREX.r2.1HG0014480	0	0	0	0	0	0	0	0	0	0	0	0	0	0	0	0	0	0	0	0	0	0	0	0	0	0	0	0	0	0	0	0	0	0	0	0	0	0	0	0	0	0	0	0	0	0	0	0	0
HORVU.MOREX.r2.1HG0014490	2.24174	4.39945	2.86069	7.33875	7.0602	6.08924	3.60112	4.28579	3.02731	46.5887	30.8221	47.7378	1.78809	1.79344	2.70325	0.512173	1.73204	0.887773	2.1561	6.0602	6.32508	5.15035	2.87957	4.00585	3.0058	5.1369	3.88651	6.97209	8.10188	6.87851	4.76708	3.66788	2.79817	46.8351	29.2642	44.3454	1.52767	1.29824	2.95887	0.214524	1.435	0.598943	2.07204	6.79081	6.85702	5.70271	3.02226	4.88056	1.05981
HORVU.MOREX.r2.1HG0014500	0	0	0	0	0	0	0	0	0	0	0	0	0	0	0	0	0	0	0	0	0	0	0	0	0	0	0	0	0	0	0	0	0	0	0	0	0	0	0	0	0	0	0	0	0	0	0	0	0
HORVU.MOREX.r2.1HG0014510	0.456363	0.245322	0	0.193666	0.190229	0.225712	0	0	0.269625	0.180082	0	0	0	0.250015	0	0	0	0	0	0	0	0	0	0	0	0	0.254314	0.195238	0	0	0	0	0.280369	0	0	0	0	0	0	0	0.248707	0	0	0	0.224345	0.373157	0.197762	0	1.35924
HORVU.MOREX.r2.1HG0014520	0	0	0	0.102149	0	0	0	0	0	0	0	0.205167	0	0	0	0.288725	0	0.300276	0	0.191567	0	0.0984199	0	0.120975	0	0	0	0	0.202239	0	0.124992	0	0.295762	0	0.101209	0.320267	0.114825	0.133063	0	0	0	0.155834	0	0	0	0.196822	0	0.252027	0
HORVU.MOREX.r2.1HG0014530	0	0	0	0	0.243674	0.289126	0	0.591676	0	0	0	0.498262	0.27713	0	0	0.350595	0	0	0	0.232618	0.2749	0	0	0	0	0	0	0	0	0	0	0	0.35914	0	0	0	0	0	0	0	0	0	0	0.234377	0.287375	0.238998	0	0	0
HORVU.MOREX.r2.1HG0014540	0	0	0	0	0.250841	0	0	0	0	0	0	0	0	0	0	0	0	0	0	0	0	0	0.259035	0	0	0	0.335345	0	0.252799	0	0	0	0	0	0	0	0.287062	0	0.316707	0	0	0	0	0	0	0	0	0	0
HORVU.MOREX.r2.1HG0014550	16.0969	17.4243	16.4293	44.487	46.7851	47.2058	45.2873	43.3472	39.969	14.6571	16.7867	13.345	28.4902	27.3597	28.3946	34.9213	34.4271	38.7655	21.0133	20.8209	23.7951	23.6578	20.2029	26.0941	16.3534	18.7259	15.611	45.0521	46.9345	44.4701	46.1909	42.3243	39.8047	15.339	17.2209	13.6114	28.1434	28.3165	29.4867	34.2642	34.6501	38.6456	22.0814	21.3606	24.4063	23.5658	21.6891	25.0311	79.1225
HORVU.MOREX.r2.1HG0014560	27.5202	32.4882	24.8361	7.91459	10.628	9.69128	24.9891	25.8574	25.1262	38.9933	27.0802	36.881	21.5681	17.645	16.9443	46.7437	32.8692	44.4908	15.8437	16.7753	24.7727	23.0424	23.7504	27.4756	26.488	33.3675	25.0901	9.23411	9.63414	9.39774	24.4125	26.0904	28.821	38.1022	26.4747	35.8831	20.2066	17.0215	15.4776	48.1882	31.2272	43.624	16.2207	17.2402	20.9397	24.364	24.2899	26.6602	16.323
HORVU.MOREX.r2.1HG0014570	15.8785	21.4027	16.5125	3.41943	6.12479	7.03279	16.6422	15.8313	15.962	12.1573	8.33836	11.5139	16.1784	6.23204	12.483	23.5941	12.3049	25.4249	9.16971	8.11018	16.0482	14.9226	17.7504	12.1489	16.9211	19.293	21.923	2.23054	6.76994	7.79787	16.7363	15.4797	15.4333	13.2936	8.56951	7.35749	8.81801	11.0047	7.23413	26.2895	11.1073	28.8443	10.3065	7.22134	17.9415	14.3399	21.3614	15.6325	24.705
HORVU.MOREX.r2.1HG0014580	0	0	0	0	0	0	0	0	0	0	0	0	0	0	0	0	0	0	0	0	0	0	0	0	0	0	0	0	0	0	0	0	0	0	0	0	0	0	0	0	0	0	0	0	0	0	0	0	0
HORVU.MOREX.r2.1HG0014590	0	0	0	0	0	0	0	0	0	0	0	0	0	0	0	0	0	0	0	0	0	0	0	0	0	0	0	0	0	0	0	0	0	0	0	0	0	0	0	0	0	0	0	0	0	0	0	0	0
HORVU.MOREX.r2.1HG0014600	0	0.052878	0	4.96749	3.11622	4.28129	7.46627	7.56663	7.55512	0.0776317	0	0.0838422	2.23835	5.92785	7.07437	2.1238	11.2786	5.27649	10.5922	10.5684	8.88137	0	0	0	0.0989202	0	0	4.92365	3.4298	4.50092	6.94665	8.18192	7.131	0.233143	0	0.0872523	2.62772	6.25334	6.7818	2.43144	11.1504	3.62987	9.49832	11.8315	7.88209	0	0.0852532	0.102992	1.90434
HORVU.MOREX.r2.1HG0014610	0.74371	1.25267	0.765315	2.14191	2.44285	2.07946	7.49074	6.84992	6.43272	1.7843	1.9812	1.04804	2.46327	2.64562	2.50607	4.41869	5.99057	4.96656	2.41064	2.22546	2.7279	4.88967	3.66658	3.05496	0.722964	1.21088	1.00018	2.19324	2.16198	2.19726	7.81117	7.03358	6.91446	1.72352	2.05131	1.38532	2.3604	2.68599	2.43716	4.4777	5.95527	5.22559	2.32432	2.1111	2.84682	4.57302	3.80722	3.50406	7.44264
HORVU.MOREX.r2.1HG0014620	0	0	0	0	0.151395	0.359269	0	0	0	0	0	0	0	0	0	0	0	0	0	0	0	0	0	0	0	0	0	0.0776908	0.228865	0.560183	0	0	0	0	0	0	0.0866281	0	0	0	0	0	0	0	0	0	0	0	0
HORVU.MOREX.r2.1HG0014630	3.97041	5.32504	4.6214	1.27645	0.651974	0.872762	0.476283	0.771248	0.734533	5.41236	4.04841	5.5206	6.57832	3.99878	2.33587	1.4191	0.6941	0.400237	4.99195	3.0162	1.52762	1.5742	1.29475	3.48697	4.17423	5.78972	4.31337	1.01229	0.774997	0.969081	0.562279	0.491168	0.566692	5.71912	4.89015	5.60284	5.50979	4.76655	2.76501	1.28146	0.939822	0.778913	3.99081	2.44407	1.45894	1.65605	1.16441	2.83438	2.50843
HORVU.MOREX.r2.1HG0014640	0	0	0	1.66418	1.49251	1.7709	0	0	0	0	0	0	0	0	0	0	0	0.212696	0	0	0	0	0	0	0	0	0	1.24003	2.22042	0.788925	0.354143	0	0	0	0	0	0	0	0	0	0	0	0	0	0	0.139416	0	0	0
HORVU.MOREX.r2.1HG0014650	0	0	0	12.7237	14.5776	12.2192	0	0	0	0	0	0	0	0	0	0	0	0	0	0	0	0	0	0	0	0	0	14.7562	15.8199	13.9102	0	0	0	0	0	0	0	0	0	0	0	0	0	0	0	0	0	0	0
HORVU.MOREX.r2.1HG0014660	0	0	0	0.340497	1.33782	0.595259	0	0	0	0	0	0	0	0	0	0	0	0	0	0	0	0	0	0	0	0	0	0.686523	0.674131	1.03127	0	0	0	0	0	0	0	0	0	0	0	0	0	0	0	0	0	0	0
HORVU.MOREX.r2.1HG0014670	0	0	0	0.744229	0.731023	0.289126	0	0	0	0	0	0	0	0	0	0	0	0	0	0	0	0	0	0	0	0	0	0.125045	0.736729	0.450814	0	0	0	0	0	0	0	0	0	0	0	0	0	0	0	0	0	0	0
HORVU.MOREX.r2.1HG0014680	0	0	0	0.744229	1.05592	0.578252	0	0	0	0	0	0	0	0	0	0	0	0	0	0	0	0	0	0	0	0	0	1.16709	0.818587	0.200362	0	0	0	0	0	0	0	0	0	0	0	0	0	0	0	0	0	0	0
HORVU.MOREX.r2.1HG0014690	0	0	0	1.45578	1.94064	0.605953	0	0	0	0	0	0	0	0	0	0	0	0	0	0	0	0	0	0	0	0	0	1.78208	0.617617	0	0	0	0	0	0	0	0	0	0	0	0	0	0	0	0	0	0	0	0
HORVU.MOREX.r2.1HG0014700	0	0	0	0.840259	0.550233	1.30573	0	0	0	0	0	0	0	0	0	0	0	0	0	0	0	0	0	0	0	0	0	0.28236	0.138632	0.678645	0	0	0	0	0	0	0	0	0	0	0	0	0	0	0	0	0	0	0
HORVU.MOREX.r2.1HG0014710	0	0	0	1.99889	1.34985	1.01922	0	0	0	0	0	0	0	0	0	0	0	0	0	0	0	0	0	0	0	0	0	1.00756	1.11304	0.908115	0	0	0	0	0	0	0	0	0	0	0	0	0	0	0	0	0	0	0
HORVU.MOREX.r2.1HG0014720	0	0	0	1.68414	1.65426	1.4394	0	0	0	0	0	0	0	0	0	0	0	0	0	0	0	0	0	0	0	0	0	0.45275	2.33403	1.22419	0	0	0	0.418049	0	0	0	0	0	0	0	0	0	0	0	0	0	0	0
HORVU.MOREX.r2.1HG0014730	0	0	0	0	0	0	0	0	0	0	0	0	0	0	0	0	0	0	0	0	0	0	0	0	0	0	0	0	0	0	0	0	0	0	0	0	0	0	0	0	0	0	0	0	0	0	0	0	0
HORVU.MOREX.r2.1HG0014740	11.3874	13.1386	8.67637	0.202053	0.198468	0.667214	3.27794	2.97177	1.03144	2.28589	5.35139	2.26585	1.20382	0.912952	1.32629	1.47535	2.48928	2.37581	1.41934	2.24197	1.04487	0.648922	0.853961	0.8774	12.449	12.4465	10.9227	0.475285	0.0333361	0.489572	2.63719	2.7941	1.75507	2.66449	4.67117	1.72452	1.28705	0.833474	1.50349	1.00467	1.8596	1.64396	0.789648	2.35437	1.9115	1.39506	0.96286	0.581601	4.13613
HORVU.MOREX.r2.1HG0014750	2.18926	2.41632	2.509	3.82492	4.39779	5.48303	3.55959	3.31197	3.88033	1.74616	2.91682	1.79652	2.10883	2.60289	2.02885	2.29074	3.90485	3.66074	2.44838	2.2335	2.12472	3.27581	2.24566	2.86773	2.31868	3.09679	2.23233	3.77627	4.8626	5.08887	3.55554	3.71992	4.22097	1.95962	3.02589	1.57004	1.96646	2.58781	1.9244	2.62569	3.98545	3.01556	2.11155	1.95158	2.07231	2.86608	2.62407	2.68236	3.81519
HORVU.MOREX.r2.1HG0014760	0	0.453551	0	0	0	0	0.43565	0	0.249241	0.166468	0.176701	0.179785	0.399981	0	0	0	0	0	0	0	0	0.172488	0.181591	0	0	0.457906	0.235087	0	0	0	0.219058	0	0	0.833225	0.177376	0	0.201239	0.233204	0.444043	0	0.459809	0.27311	0	0.507414	0	0	0.182811	0.220849	0.628238
HORVU.MOREX.r2.1HG0014770	0.23745	0	0	0	0	0	0	0	0	0	0	0.202389	0	0	0	0	0	0	0	0	0	0	0	0	0	0	0	0	0	0	0	0	0	0	0	0	0	0	0	0	0.258809	0	0	0	0	0	0	0	0
HORVU.MOREX.r2.1HG0014780	0	0	0	0	0	0	0	0	0	0	0	0	0	0	0	0	0	0	0	0	0	0	0	0	0	0	0	0	0	0	0	0	0	0	0	0	0	0	0	0	0	0	0	0	0	0	0	0	0
HORVU.MOREX.r2.1HG0014790	0	0	0	0	0	0	0	0	0	0	0	0	0	0	0	0	0	0	0	0	0	0	0	0	0	0	0	0	0	0	0	0	0	0	0	0	0	0	0	0	0	0	0	0	0	0	0	0	0
HORVU.MOREX.r2.1HG0014800	0	0	0	0	0	0	0	0	0	0	0	0	0	0	0	0	0	0	0	0	0	0	0	0	0	0	0	0	0	0	0	0	0	0	0	0	0	0	0	0	0	0	0	0	0	0	0	0	0
HORVU.MOREX.r2.1HG0014810	0	0	0	0	0	0	0	0	0	0	0	0	0	0	0	0	0	0	0	0	0	0	0	0	0	0	0	0	0	0	0	0	0	0	0	0	0	0	0	0	0	0	0	0	0	0	0	0	0
HORVU.MOREX.r2.1HG0014820	0	0	0	0	0	0	0	0	0	0	0	0	0	0	0	0	0	0	0	0	0	0	0	0	0	0	0	0	0	0	0	0	0	0	0	0	0	0	0	0	0	0	0	0	0	0	0	0	0
HORVU.MOREX.r2.1HG0014830	0	0	0	0	0	0	0	0	0	0	0	0	0	0	0	0	0	0	0	0	0	0	0	0	0	0	0	0	0	0	0	0	0	0	0	0	0	0	0	0	0	0	0	0	0	0	0	0	0
HORVU.MOREX.r2.1HG0014840	23.5331	26.871	21.1329	21.4452	21.2169	18.9598	24.6951	25.3277	27.1782	16.3755	21.4855	14.9497	24.4327	21.918	22.1271	34.3948	29.9148	29.2998	20.3896	22.9418	27.1118	33.4379	26.2055	28.5779	24.1551	28.2187	20.2264	21.8927	20.884	20.1934	23.8711	27.4642	27.7379	17.0419	20.9791	15.8411	24.2515	20.653	23.3454	33.4561	27.6562	31.1992	19.3198	21.7003	28.5516	31.8054	27.0802	28.3667	24.7381
HORVU.MOREX.r2.1HG0014850	0	0	0	0	0	0	0	0	0	0	0	0	0	0	0	0	0	0	0	0	0	0	0	0	0	0	0	0	0	0	0	0	0	0	0	0	0	0	0	0	0	0	0	0	0	0	0	0	0
HORVU.MOREX.r2.1HG0014860	0	0	0	0	0	0	0	0	0	0	0	0	0	0	0	0	0	0	0	0	0	0	0	0	0	0	0	0	0	0	0	0	0	0	0	0	0	0	0	0	0	0	0	0	0	0	0	0	0
HORVU.MOREX.r2.1HG0014870	0.0274912	0.0812797	0.0663042	0.729146	0.452643	0.475888	0.149046	0.125212	0.341085	0.103057	0.224541	0.105443	1.32281	1.22746	0.577819	2.22581	1.04079	1.50895	0.707455	1.31819	0.691635	0.0674426	0.301758	0.103623	0.0552916	0.06714	0.0382994	0.764468	0.612084	0.565348	0.171302	0.203414	0.228006	0.119456	0.202281	0.0609623	1.27862	1.21576	0.766821	2.11317	1.05623	1.31702	0.663638	1.20692	1.08791	0.0112394	0.333567	0.165507	0.491279
HORVU.MOREX.r2.1HG0014880	1.6956	1.88374	1.45405	91.1921	90.8932	88.9502	163.196	158.347	119.947	3.92533	9.13816	4.67293	133.382	159.341	273.317	384.056	444.101	522.103	226.074	179.475	165.054	2.58828	5.64438	9.20345	1.87566	2.02452	1.8268	81.4383	83.3874	85.8374	170.165	159.207	118.476	3.43832	8.79285	3.05817	132.759	157.846	267.714	393.428	448.232	539.348	228.678	176.98	162.819	2.31076	4.45766	6.80543	16.1606
HORVU.MOREX.r2.1HG0014890	0	0	0	0.209221	0	0	0.7637	0.998008	0.291282	0	0.206506	0	0.467447	0.270097	0.374547	5.61797	10.5325	6.6115	1.52967	0.294275	0.927372	0	0	0	0	0	0	0.21092	0	0	0.896025	0.503168	0.908667	0	0	0	0	0	0.259471	2.8237	13.5685	4.30889	1.36277	0.197667	0.605912	0	0	0	0
HORVU.MOREX.r2.1HG0014900	0	0	0	0.313832	0	0	0.668238	0.748506	1.31077	0	0.0774396	0	0.350586	0.405145	0.84273	2.55026	12.5991	2.76761	1.01228	0.66212	1.478	0	0	0	0	0	0	0.15819	0	0	0.480013	0.754752	0.454334	0	0	0	0.176387	0.204405	0.583809	3.00947	12.393	2.51352	1.63532	0.593002	0.727094	0	0	0	0
HORVU.MOREX.r2.1HG0014910	11.3443	23.5218	23.2348	1.54741	1.35107	8.41614	3.13798	5.12591	4.30866	108.875	71.6145	35.7417	3.07312	2.44157	0.820789	3.15883	0.438251	1.76895	8.87336	16.122	13.9083	4.96972	6.45279	14.0499	12.6304	21.3289	22.8035	1.7333	1.70201	11.8729	3.99726	5.16868	7.71617	117.953	69.1625	36.2969	3.09231	1.11984	0.852914	1.46556	0	1.57376	11.199	16.0815	12.3486	5.13492	5.96941	11.6656	0
HORVU.MOREX.r2.1HG0014920	3.10997	5.45532	2.80729	0.833537	1.91041	3.56203	0.338065	0.497008	1.54729	1.80851	1.91968	0	0.62077	0	0	0	0	0	0.477978	0	0.769719	0	0.28183	2.30336	4.27968	3.73102	3.2837	1.40051	0.962659	2.18795	1.69989	1.00231	0.804473	1.81043	1.92701	0	0	0	0	0	0	0	0	0.262502	0.32186	1.73991	0	2.05654	0
HORVU.MOREX.r2.1HG0014930	8.27607	14.3353	6.40709	12.4874	18.2071	14.099	7.83436	8.37654	7.60606	40.2778	28.5024	17.8311	9.15462	5.28965	3.49296	6.34222	1.24335	2.29424	10.5733	19.0276	8.86474	11.2796	3.95828	13.8645	11.7904	11.728	8.96766	17.3096	12.1684	17.4923	7.40119	11.0273	7.62668	49.2202	30.3512	16.925	3.07059	4.06666	3.14572	4.98948	3.75855	4.16723	7.45593	12.9039	12.2054	14.6621	2.78941	19.7374	0
HORVU.MOREX.r2.1HG0014940	0.194049	0.417252	0.328432	4.16075	4.34235	4.52595	3.00588	2.99776	2.94461	0.177326	0.539011	0.121871	0.561637	0.481186	0.982796	2.10707	3.89974	1.68175	0.559199	0.276354	0.336192	0.217146	0.211021	0.41063	0.297847	0.221715	0.364249	4.10714	4.1274	4.16909	2.52438	3.32505	3.30038	0.242065	0.575424	0.217419	0.535912	0.36133	0.86001	2.15505	3.28389	1.42817	0.421574	0.36034	0.381573	0.32569	0.230141	0.566747	16.2741
HORVU.MOREX.r2.1HG0014950	0	0	0	0	0	0	0	0	0	0	0	0	0	0	0	0	0	0	0	0	0	0	0	0	0	0	0	0	0	0	0	0	0	0	0	0	0	0	0	0	0	0	0	0	0	0	0	0	0
HORVU.MOREX.r2.1HG0014960	0	0	0	0	0	0	6.39198	6.9609	8.53285	1.08554	0.576133	0	0.489052	0.188387	0.348318	2.47479	3.16167	0.428966	0.878637	2.46301	1.45535	0	0	0	0	0	0	0	0.144457	0	4.46399	8.77373	8.87287	0	0.289167	0.305016	0.656141	1.90091	0	1.45119	2.24881	1.1131	1.01387	1.65442	0.845221	0	0	0	0
HORVU.MOREX.r2.1HG0014970	0	0	0	0.373448	1.83411	2.39384	252.185	276.338	300.255	15.6265	5.34472	6.56313	36.0864	38.3276	27.8561	197.389	118.036	146.28	35.3344	46.3985	38.279	11.3342	7.19727	36.2664	0	0	0	1.31768	2.95748	4.97673	235.562	273.48	301.137	19.6408	5.55015	1.95145	40.5097	27.7287	23.8518	177.732	117.499	137.301	33.7302	45.5145	35.0412	10.9734	4.3855	24.1865	0
HORVU.MOREX.r2.1HG0014980	20.4603	25.9536	52.6998	43.3509	72.5238	51.6891	316.632	338.49	298.118	229.897	108.265	77.6608	34.8904	35.1592	38.4678	98.1666	66.8727	70.1437	57.813	91.1393	70.6037	103.036	89.8459	125.022	15.6906	26.043	62.5045	46.5996	72.9662	57.8167	328.054	326.592	289.741	235.491	94.5681	78.0776	37.0743	37.7555	33.776	111.992	65.1374	76.6163	52.2963	87.2253	75.834	117.35	79.9884	123.448	3.50728
HORVU.MOREX.r2.1HG0014990	33.9531	36.831	40.3821	5.00284	5.29487	5.33582	15.3863	13.5392	15.3694	35.3274	28.1698	38.0053	18.8285	20.1143	17.3393	10.5141	8.54054	9.84942	17.9909	16.7045	19.2907	20.7215	24.137	27.0882	33.4441	37.94	42.0596	4.95041	5.68341	5.05449	15.8348	14.2737	15.0999	36.1211	29.5029	37.3516	17.0369	20.2481	15.6827	11.5396	8.51095	9.80062	18.1649	16.7261	18.7334	20.7197	24.0541	26.2351	4.47001
HORVU.MOREX.r2.1HG0015000	0	0	0	0	0	0	0	0	0	0	0	0	0	0	0	0	0	0	0	0	0	0	0	0	0	0	0	0	0	0	0	0	0	0	0	0	0	0	0	0	0	0	0	0	0	0	0	0	0
HORVU.MOREX.r2.1HG0015010	203.838	189.207	166.091	255	206.032	242.838	274.619	292.444	303.619	72.2666	127.275	59.619	261.411	249.174	275.204	336.28	217.227	310.115	219.887	175.318	196.625	110.798	133.467	91.4001	201.881	186.858	161.518	250.674	211.923	239.178	275.026	290.086	314.447	70.5983	125.642	61.1522	260.639	249.815	275.587	335.19	219.705	304.517	217.974	168.049	193.673	109.699	134.302	92.1679	76.2898
HORVU.MOREX.r2.1HG0015020	7.65864	7.81323	8.32935	8.77757	7.96935	4.81087	45.3755	36.5514	27.8095	2.25005	3.04398	2.52534	43.6744	54.0238	62.8543	14.4836	26.7273	28.034	57.6251	51.5191	45.9518	2.87999	1.97319	2.24762	6.74603	8.19163	7.60116	9.75763	8.21942	5.57565	38.201	39.9943	28.3681	1.98745	2.67954	2.62806	43.0938	50.4332	65.8439	18.806	23.5194	33.4404	59.7484	48.9054	51.4998	2.37692	2.27715	2.57536	18.315
HORVU.MOREX.r2.1HG0015030	0	0	0	1.21862	0.448874	0.355067	0	0	0	0	0	0	0	0	0	0	0	0	0	0	0	0	0	0	0	0	0	0.307129	0.753962	0.369088	0	0	0	0	0	0	0	0	0	0	0	0	0	0	0	0	0	0	0
HORVU.MOREX.r2.1HG0015040	0	0	0	0	0	0	0	0	0	0	0	0	0	0	0	0	0	0	0	0	0	0	0	0	0	0	0	0	0	0	0	0	0	0	0	0	0	0	0	0	0	0	0	0	0	0	0	0	0
HORVU.MOREX.r2.1HG0015050	0	0	0	0	0	0	0	0	0	0	0	0	0	0	0	0	0	0	0	0	0	0	0	0	0	0	0	0	0	0	0	0	0	0	0	0	0	0	0	0	0	0	0	0	0	0	0	0	0
HORVU.MOREX.r2.1HG0015060	1.67057	1.9561	1.61343	4.50629	4.2057	5.72642	3.09164	4.26897	3.67434	5.56087	3.69957	4.1448	1.47414	1.12362	1.30683	0.277755	0.429394	0.0825335	2.06483	1.23737	1.61784	4.13889	4.72754	6.16806	1.7465	1.52604	1.97249	4.17491	4.08566	4.38788	2.903	3.25798	3.92238	5.05714	3.96407	5.29636	1.29398	1.57267	0.974956	0.119661	0.396618	0.214161	1.86535	1.16715	1.44733	5.54507	5.34704	7.58527	5.91163
HORVU.MOREX.r2.1HG0015070	53.1843	65.6348	51.2932	7.81969	13.0264	8.53889	0.600013	0.945122	1.15242	27.8076	35.3925	34.277	2.89215	4.16075	1.89173	0.298681	0.359135	0.414174	6.16561	6.87001	6.2647	4.22527	10.54	15.5807	49.1639	65.3639	49.978	8.80643	13.7558	8.49201	1.05596	0.847119	1.07086	28.9847	35.9988	34.3275	2.87062	3.41835	2.68655	0.400328	0.723756	0.268679	6.36291	6.35622	5.3657	4.86965	12.1035	16.2514	0.494434
HORVU.MOREX.r2.1HG0015080	310.1	413.921	372.247	9.14959	9.45563	7.55482	21.9933	21.1826	23.4434	41.3338	56.3913	50.2523	51.3887	49.6519	48.8897	24.1134	23.6067	15.4849	62.5245	141.966	98.4331	33.4963	39.6626	59.703	301.692	408.709	364.223	9.19383	9.85395	9.13492	22.063	23.4379	23.3636	40.1432	57.2121	50.9881	53.8201	47.8492	52.0599	23.3083	21.9882	14.6629	62.9351	140.125	100.311	33.1057	40.2181	58.0719	8.78526
HORVU.MOREX.r2.1HG0015090	0.669002	0.359628	0	0	0	0.0551466	0	0.0564269	0.0658757	0	0.233515	0	5.39157	3.29857	2.85179	0	0.180913	0	1.85184	0.909554	0	0	0	0	0.953084	0.484107	0.0621348	0	0	0	0	0	0	0	0	0	5.50502	4.0064	3.22748	0	0.182295	0	1.52046	1.1176	0	0	0	0	0
HORVU.MOREX.r2.1HG0015100	19.2784	23.0369	15.1862	18.3163	21.6766	18.2954	39.722	44.2448	51.6174	20.6173	24.842	19.3231	57.0039	44.7184	41.8852	61.437	46.2557	54.1297	33.2241	48.3122	55.6646	28.668	18.4072	24.3919	19.3714	22.2751	17.2095	20.632	22.6582	19.223	38.4961	42.3426	47.1866	21.8034	25.0402	20.6672	56.613	47.2779	42.4421	60.8705	46.6592	54.0963	31.8597	47.0776	53.4975	27.423	19.5818	23.4151	31.041
HORVU.MOREX.r2.1HG0015110	0	0	0	0	0	0	0	0	0.207523	0	0.0735621	0.149692	0	0	0	0	0.189972	0	0	0.0698851	0	0	0	0	0	0.0953151	0	0	0	0	0	0.26886	0.323688	0	0	0	0.167555	0	0	0	0.382845	0.227397	0.129453	0	0	0	0	0	0
HORVU.MOREX.r2.1HG0015120	9.70302	11.2166	11.1833	33.099	37.3676	41.1666	22.6119	23.7698	23.5563	6.70894	10.2025	4.20833	12.2663	15.1004	13.1337	16.445	23.7158	15.9961	12.1612	13.4852	13.6751	24.5295	14.4028	16.068	9.32585	11.2466	12.1381	34.8494	36.7815	42.3507	22.9627	23.1356	23.141	6.07161	10.0609	4.08753	12.9573	13.5123	13.8435	15.2542	23.741	16.7696	11.5721	13.5987	14.1691	22.7486	14.3011	15.7333	78.5998
HORVU.MOREX.r2.1HG0015130	0	0	0	10.5106	10.3241	6.92381	0	0	0	0	0	0	0	0	0	0	0	0	0	0	0	0.440299	0.463536	0	0	0	0	9.9049	12.4404	6.9204	0	0	0	0	0	0	0	0	0	0	0	0	0	0	0	0.22013	0.933298	0	0
HORVU.MOREX.r2.1HG0015140	9.92098	11.8148	9.09886	5.81969	5.84759	6.03724	10.3735	10.7874	10.7737	5.71869	6.52808	6.04207	8.65263	9.12812	8.75748	11.2146	15.4253	14.3802	9.99349	9.93866	11.2545	9.13544	7.63559	10.4466	10.0434	11.2091	9.05432	5.56934	5.89323	5.72215	10.9568	11.3169	11.0707	5.73131	7.48619	5.92054	8.21681	8.83529	9.21356	10.7341	15.8229	13.6176	10.1268	10.5849	12.1968	9.84562	8.83523	9.39033	8.38611
HORVU.MOREX.r2.1HG0015150	5.46776	6.33449	4.10174	8.28747	8.54013	9.12069	11.5976	10.8723	11.7886	2.69245	4.66541	2.27912	7.16865	6.5567	6.81802	13.5593	12.7165	14.2283	5.54662	4.55696	6.68604	6.74081	5.15175	5.56081	4.99781	6.6355	4.64496	8.55988	8.3279	9.33864	11.4143	11.8382	11.3407	2.86285	4.48164	2.46996	6.9671	5.97376	6.95871	13.0077	13.1352	13.8846	5.28084	5.05722	6.58153	5.66208	5.05849	5.27111	7.0853
HORVU.MOREX.r2.1HG0015160	47.9337	71.4132	30.931	46.4133	49.093	41.9556	102.762	114.895	134.234	68.6504	63.741	51.4101	103.14	84.4437	73.6392	234.417	111.517	238.378	71.8686	61.469	80.1512	64.0771	58.3421	74.3971	45.8932	70.1527	30.9736	44.7047	49.7821	44.4477	103.954	114.481	134.695	66.6871	64.1259	54.5448	99.962	89.3268	69.4443	230.173	115.178	232.549	73.8647	60.4962	82.9348	61.2309	62.9829	75.9119	77.182
HORVU.MOREX.r2.1HG0015170	131.773	204.472	97.6142	136.134	155.106	138.631	319.891	343.464	416.51	242.629	247.242	201.499	249.675	235.215	216.806	679.537	389.999	784.615	205.942	206.536	246.27	203.897	201.059	236.239	132.301	212.418	107.873	145.13	152.932	132.005	321.701	327.72	424.511	234.512	247.117	208.754	255.583	242.851	221.944	689.615	387.548	789.123	211.998	185.741	258.072	197.551	197.081	243.304	164.504
HORVU.MOREX.r2.1HG0015180	0	0	0	0	0	0	0	0	0	0	0	0	0	0	0	0	0	0	0	0	0	0	0	0	0	0	0	0	0	0	0	0	0	0	0	0	0	0	0	0	0	0	0	0	0	0	0	0	0
HORVU.MOREX.r2.1HG0015190	0	0.108897	0	0	0	0	0	0.205036	0.23937	0	0	0	0	0	0	0	0	0	0	0	0	0	0	0	0	0	0	0	0	0	0	0	0	0	0	0	0	0	0	0	0	0	0	0	0	0	0	0	0
HORVU.MOREX.r2.1HG0015200	0	0	0	0	0	0	0.116094	0.113784	0	0	0	0	0	0	0	0.134844	0.364808	0	0	0	0.211461	0	0	0	0	0	0	0	0	0	0	0.229467	0.138131	0	0	0	0.107254	0	0	0	0	0	0.0828643	0.0901449	0	0	0	0	0
HORVU.MOREX.r2.1HG0015210	0	0	0	0	0	0	0	0	0	0	0	0	0	0	0.145099	0.17182	0.154948	0	0.0522876	0	0.134723	0	0	0	0	0	0	0	0	0	0	0	0	0	0	0	0	0	0	0	0	0	0	0	0	0	0	0	0
HORVU.MOREX.r2.1HG0015220	0	0	0	0	0	0	0	0	0	0	0	0	0	0	0	0	0	0	0	0	0	0	0	0	0	0	0	0	0	0	0	0	0	0	0	0	0	0	0	0	0	0	0	0	0	0	0	0	0
HORVU.MOREX.r2.1HG0015230	0	0	0	0	0	0	0	0	0	0	0	0	0	0	0	0	0	0	0	0	0	0	0	0	0	0	0	0	0	0	0	0	0	0	0	0	0	0	0	0	0	0	0	0	0	0	0	0	0
HORVU.MOREX.r2.1HG0015240	0	0	0	0	0	0	0	0	0	0	0	0	0	0	0	0	0	0	0	0	0	0	0	0	0	0	0	0	0	0	0	0	0	0	0.240636	0	0	0	0	0.345038	0	0	0	0	0	0	0	0	0
HORVU.MOREX.r2.1HG0015250	53.2668	54.7536	64.0051	91.715	87.6603	92.3967	94.5878	94.7832	108.963	49.7983	64.2949	56.0196	75.9369	68.7707	64.9306	187.841	137.179	181.483	63.1389	57.4345	59.6592	71.31	57.4042	75.8021	58.2223	54.8648	65.1123	94.6649	87.5424	85.837	96.1144	101.127	107.499	51.0956	61.6105	54.0644	71.0377	70.3425	68.6274	186.062	139.735	182.064	57.6631	55.8787	61.3343	71.4598	55.7214	75.2613	68.0944
HORVU.MOREX.r2.1HG0015260	0	0	0	0	0	0	0	0	0	0	0	0	0	0	0	0	0	0	0	0	0	0	0	0	0	0	0	0	0	0	0	0	0	0	0	0	0	0	0	0	0	0	0	0	0	0	0	0	0
HORVU.MOREX.r2.1HG0015270	3.26179	3.02861	4.60889	0.503343	0	0	0.765545	1.80075	1.40153	4.21236	3.60188	4.17024	1.12458	0.649798	0.901083	2.31189	3.04712	0.369905	2.273	1.53393	0.836651	1.4549	5.9991	4.61984	2.83284	3.86233	2.3134	0.50743	0.249135	0.609797	1.2318	1.36184	0.364345	4.21684	4.11435	6.04949	1.69741	0.491756	0.624234	3.39662	1.2928	3.26347	1.09285	2.13996	1.74924	2.90955	5.91089	2.17328	0
HORVU.MOREX.r2.1HG0015280	7.97718	9.5453	9.1234	3.90933	3.5617	4.68827	7.78982	9.12127	9.42603	7.50735	8.52804	8.36397	7.3419	5.3028	5.2404	13.2917	10.7951	12.1164	6.92016	6.40173	9.82553	18.9149	13.1605	17.4792	9.59961	11.6658	10.0067	3.14143	4.571	5.69708	9.15111	7.66449	8.36626	7.62082	7.85894	8.70416	5.92293	6.08879	5.02392	13.6431	9.93165	13.6564	6.22442	7.2263	9.3854	19.5682	15.4474	15.5513	6.95878
HORVU.MOREX.r2.1HG0015290	0	0	0	0	0	0	0	0	0	0	0	0	0	0	0	0	0	0	0	0	0	0	0	0	0	0	0	0	0	0	0	0	0	0	0	0	0	0	0	0	0	0	0	0	0	0	0	0	0
HORVU.MOREX.r2.1HG0015300	0	0	0	0	0	0	0	0	0	0	0	0	0	0	0	0	0	0	0	0	0	0	0	0	0	0	0	0	0	0	0	0	0	0	0	0	0	0	0	0	0	0	0	0	0	0	0	0	0
HORVU.MOREX.r2.1HG0015310	0	0	0	0	0	0	0	0	0	0	0.213952	0	0	0	0	0	0	0	0.0621505	0	0	0	0	0	0	0	0	0	0	0	0	0	0	0	0.07159	0	0	0	0.0896092	0	0	0	0	0	0	0	0	0	0
HORVU.MOREX.r2.1HG0015320	0	0	0	0	0	0	0	0	0	0	0	0	0	0	0	0	0	0	0	0	0	0	0	0	0	0	0	0	0	0	0	0	0	0	0	0	0	0	0	0.254332	0	0	0	0.084569	0	0	0	0	0
HORVU.MOREX.r2.1HG0015330	0	0.14011	0	0	0	0	0	0	0	0	0	0	0	0.14279	0	0	0	0	0	0	0	0	0	0	0	0	0	0	0	0	0	0	0	0	0	0	0	0	0	0	0	0	0	0.0522496	0	0	0	0	0
[truncated: 62,125 more rows]
[truncated: 163 more columns]
