# Supplementary material for: Grain dispersal mechanism in cereals arose from a genome duplication followed by changes in spatial expression of genes involved in pollen development
Source: Theor Appl Genet. 2022 Feb 22;135(4):1263–77. doi: 10.1007/s00122-022-04029-8 (PMC9033732; doi:10.1007/s00122-022-04029-8)
Supplement: Supplementary file 2 — Supplementary file2 (CSV 8951 kb) [file 122_2022_4029_MOESM2_ESM.csv]

	X4DayEmb	ALepZyg	AMeta1Tet	APachDipl	APre	DevGrain15DPA	DevGrain5DPA	DevInfl1cm	DevInfl5mm	DevTill	Epidermis4w	EtSeedlingx10d	Lemma6w	Lodicule6w	MLepZyg	MPachDipl	Palea6w	plumule48h	plumule8h	Rachis5w	radicle48h	radicle8h	root22	root35	Root4w	SBinfc	SBinfd	SBinfg	SBleafc	SBleafd	scutellum48h	scutellum8h	SenLeaf2m	shoot22	shoot35	Sinfc	Sinfd	Sinfg	Sleafc	Sleafd	Sleafg	SRoot10cm	SShoot10cm
HORVU.MOREX.r2.1HG0000020	25.99236667	7.67676	11.70091667	8.31041	11.62536667	9.826906667	51.96295	26.52251667	22.3183	23.9471	22.30881667	37.36628333	32.709	53.3118	8.85033	8.07599	39.6549	0.121716	0.0560682	68.81343333	0.057885633	0.372730933	50.2493	18.43375	96.6844	41.73905	37.3293	28.63065	15.23366667	9.042205	0.119943333	0.304596333	29.92043333	4.10792	2.129003333	30.47705	44.67795	23.1398	24.26726667	34.2804	13.199275	21.735015	16.69585
HORVU.MOREX.r2.1HG0000040	9.081316667	7.0357	5.684873333	7.879496667	9.266696667	1.814788333	9.538136667	11.38855	11.91625167	6.543233333	12.84268	25.4603	15.86843333	5.7503	8.353986667	6.61256	16.90853333	3.643893333	2.515443333	12.84301667	2.025486667	0.743568667	3.618565	0.952444	4.00404	12.106335	18.5656	13.57665	22.57656667	26.3329	1.753217333	0.212381667	56.57641667	10.8998	8.36951	18.11615	23.328	19.2128	44.48683333	59.27733333	13.7291	2.55807	14.39828333
HORVU.MOREX.r2.1HG0000050	21.43201667	17.781	10.37553	11.36039667	19.4082	1.715842167	14.6766	36.4639	34.08448333	23.51643333	17.72111667	16.46897	14.5028	23.81865	20.00300667	7.735496667	16.68895	1.800749667	2.661926667	68.1551	3.52679	1.426133667	21.13195	8.427295	16.93823333	40.97715	14.31755	55.9526	6.753196667	5.92633	4.539667667	2.922702	4.160556667	5.899363333	3.00655	47.13845	22.70345	45.85465	9.864263333	12.36519	7.96178	7.346063333	6.78063
HORVU.MOREX.r2.1HG0000060	189.5281667	207.721	280.007	266.9186667	139.5366667	45.88	170.406	118.4965	165.8536667	206.2608333	68.23771667	153.0496667	137.1838333	267.4125	159.4016667	213.2326667	207.1913333	24.81085667	130.6645333	295.1878333	72.50819333	104.59556	238.113	187.996	271.4928333	224.945	155.158	228.797	68.2103	56.34785	78.00013333	165.5132667	181.6881667	54.8734	46.19956667	297.8145	223.1575	256.5675	105.8065	174.6986667	68.85325	125.0659167	55.87161667
HORVU.MOREX.r2.1HG0000070	7.26432	18.72313333	9.44646	13.1502	22.71496667	2.572613333	17.8702	23.32256667	16.60996667	6.248186667	10.823525	14.18311667	12.50913333	26.59333333	14.30233667	9.896436667	11.00791667	6.83504	5.762963333	21.30098333	5.15882	4.27384	4.8568	3.43652	7.354436667	36.3582	23.3846	41.32025	14.23906667	12.81372	5.06688	8.192013333	15.56068333	2.114213333	1.944666667	35.8418	27.39095	43.6017	23.44443333	24.61863333	8.00133	3.046513333	6.052316667
HORVU.MOREX.r2.1HG0000080	20.60691667	27.01533333	26.59966667	27.93136667	41.10733333	10.39561667	50.62485	58.38985	33.01558333	72.78626667	20.74488333	61.94811667	39.15638333	70.7312	25.32283333	24.42236667	43.90856667	22.68603333	40.00526667	47.19255	22.8599	6.70258	22.7949	18.4186	18.95135	31.1376	23.09015	26.85165	6.781413333	8.11502	26.8946	15.5018	23.6344	8.36301	8.924116667	54.5755	54.3597	57.82715	19.75253333	26.1939	14.8097	15.75406833	11.131335
HORVU.MOREX.r2.1HG0000090	39.84255	21.41203333	25.27193333	23.79533333	30.5106	15.66078333	55.80333333	35.15493333	27.9949	39.9028	47.38021667	64.91128333	34.39201667	37.6008	19.1243	22.42743333	34.34813333	0.646716667	3.381583333	47.55175	1.072555667	4.048599333	72.88905	63.20425	42.24405	28.5027	32.3981	26.92	42.9115	37.14155	2.07792	6.386516667	84.3803	30.70966667	27.39393333	27.98355	41.77715	43.2673	51.28903333	59.88363333	23.57425	21.19936667	24.84553333
HORVU.MOREX.r2.1HG0000100	3.454621667	31.12686667	17.16226667	16.8182	34.18736667	3.834946667	15.9813	53.6417	24.52436667	2.1542605	0.175422	0.864285167	1.0468365	13.97588333	15.0533	9.67379	1.700767833	0	1.181076333	18.71043333	0.334303333	0.304522333	9.16071	4.49065	1.606958333	22.64765	7.483715	31.3907	1.888863333	1.584404	0	0	0.499365833	0.533183	0.585138	16.40405	12.225	35.42405	0.253172333	1.100120667	1.333976	3.803788333	1.8502735
HORVU.MOREX.r2.1HG0000110	85.64858333	88.9626	98.77913333	80.27196667	71.01733333	10.26316167	95.7827	53.72688333	71.93576667	116.99	131.3404667	420.5708333	237.4885	28.25628333	28.69516667	32.96673333	186.8808333	17.1198	4.84692	118.7383333	17.061	2.204186667	43.76445	29.8576	15.93113333	189.1635	193.108	151.974	95.8413	109.52645	7.978906667	2.47597	160.7216667	927.802	816.7406667	239.284	213.004	112.4967	49.10876667	95.8017	138.78165	9.99676	74.90628333
HORVU.MOREX.r2.1HG0000120	7.108328333	9.161816667	9.032736667	10.87880333	10.42999	3.088636667	20.15425	13.80426667	11.37200667	4.810085	5.684948333	6.654396667	6.161825	29.62545	7.999833333	8.429	8.644616667	11.51069333	8.905	21.83201667	10.00845333	5.98072	11.7629	8.463765	11.67021667	19.15725	11.77422	17.6203	3.226493333	3.087175	13.38244333	5.11431	5.158648333	2.563076667	2.15914	21.72715	12.26415	21.1202	4.89138	5.749893333	2.167925	3.723005	2.394851667
HORVU.MOREX.r2.1HG0000280	27.80381667	20.26396667	18.17453333	20.55193333	37.04956667	19.54706667	67.42216667	126.8638333	76.0999	22.9678	19.75835	49.6394	36.5832	74.0801	20.5237	18.91496667	37.0193	6.03016	13.28002333	51.95116667	5.363993333	6.86598	22.04175	20.8	30.9349	43.29085	33.39325	44.9619	18.34646667	14.780165	7.13395	10.67865667	25.39465	5.062983333	3.859023333	26.06085	41.10585	47.99915	22.6662	25.7081	9.033915	13.24020167	18.76046667
HORVU.MOREX.r2.1HG0000440	196.9958333	181.3643333	55.16686667	82.5434	0.151507667	52.34396667	24.47133333	0.157958167	0.350616	1601.508333	316.6936667	720.5003333	349.1546667	48.95285	140.87	51.91353333	334.5193333	0	0	177.0059833	0	0	39.99885	150.764	40.51423333	352.3005	633.2545	38.1886	384.3776667	255.644	208.4402667	0	388.3315	231.187	318.76	403.0155	536.4885	208.6884	292.0986667	332.4723333	299.269	133.3232167	313.753
HORVU.MOREX.r2.1HG0000470	82.55241667	53.49543333	82.04106667	89.40773333	68.50716667	10.64398	77.97531667	34.88845	52.32761667	45.18423333	61.71896667	241.923	121.73445	46.95383333	46.81096667	66.13716667	117.1025	31.37346667	45.42916667	100.0362167	31.48176667	24.77186667	51.74805	38.0058	59.9615	112.976	175.8155	95.0601	141.1895667	137.5444	33.42533333	25.1998	194.291	186.2796667	145.24	127.318	153.0675	81.1466	113.3744	147.566	72.58065	19.08362	45.9531
HORVU.MOREX.r2.1HG0000580	0.710483833	2.283846667	1.060595667	1.203369667	2.602766667	1.743321667	4.22935	4.303586667	4.178463333	1.335784833	1.456313833	0.3213686	2.581726667	0.991257	1.723029667	1.173116667	2.73545	0	0	3.867516667	0	0	0	0	0.027264167	0	0	0.0214787	0.011609	0	0	0	3.477583333	0	0	0	0.0085193	0.0194325	0.018580733	0.0220304	0	0.241703833	0.964413167
HORVU.MOREX.r2.1HG0000590	0.749461833	4.70155	3.181366667	3.386336667	4.541553333	0.691769667	2.340238333	2.305101667	1.368523333	1.2243875	1.629843333	0.62478565	4.414426667	1.3461805	2.09827	1.604263333	3.914663333	0	0	5.91402	0	0	0	0	0.010403833	0	0.0098809	0.0099993	0.015554133	0	0	0	65.48345	0	0	0	0.01126195	0.0926962	0.0329645	0.1536977	0.05006115	1.594440333	7.436378333
HORVU.MOREX.r2.1HG0000660	1.4851735	5.815296667	0.909267	1.051547333	0.2218686	1.191697833	1.0297675	0.1350195	0.07364225	0.443514417	0.0176085	0.263804667	0.246879333	0.655655667	15.09643	2.091146	0.352962067	0.366956667	0	1.792251667	2.820476667	0	2.40358	0.913729	0.812014667	1.874555	0.589671	0.3890945	0.080060733	0.1037475	2.800556667	0	0.04625	0.980441333	0.423087	0.7359795	1.142885	0.3484645	0.1266039	0.518326	0.04141675	1.1488965	0.564141833
HORVU.MOREX.r2.1HG0000670	10.76709333	42.9562	33.6559	39.39836667	55.3616	39.9952	25.78313333	55.7853	43.27931667	18.50733333	18.80031667	16.72235	15.9392	46.91908333	31.48836667	34.9218	28.7454	0.483915667	0.697486	35.61885	0.361873333	0.087903333	13.1253	10.23763	13.54861667	59.32385	39.4141	57.46765	19.48516667	28.1703	0.446518	0.721482667	11.98595	3.401703333	2.817226667	54.9366	31.32575	56.8666	26.2958	41.16953333	10.32588	8.122446667	5.963718333
HORVU.MOREX.r2.1HG0000700	7.405383333	19.31346667	14.3707	19.13313333	30.08873333	5.691511667	14.90166667	34.76291667	24.17411667	7.3564	6.109508333	10.69091667	10.11554333	22.62845	18.2278	18.25426667	10.8146	6.21812	3.247436667	18.04843333	3.80687	2.62217	9.290495	7.62539	10.46277	21.77345	14.5125	31.54765	5.48012	4.7579	4.337085667	1.554016667	5.628906667	1.796663333	1.29159	17.72485	14.26525	32.6123	7.49863	9.032826667	3.958675	4.75402	3.764565
HORVU.MOREX.r2.1HG0000720	31.8364	34.8991	18.6782	23.4805	85.76416667	42.95633333	57.44223333	115.401	124.2296667	6.687911667	4.748928333	17.77151667	29.00925	29.2924	46.14696667	26.47673333	26.4162	0.78657	0.350422367	37.68033333	0.770338667	0.080832	25.92985	17.18255	48.10221667	13.346345	14.04662	32.90595	0.834436	1.1351425	0	0.144044	9.675171667	0.525631	0.464148	18.11215	18.0325	64.1749	1.745633333	5.70428	1.958145	18.00648	3.48981
HORVU.MOREX.r2.1HG0000730	37.34295	20.75946667	78.63033333	18.5012	52.46923333	16.7131	74.6545	111.4619333	67.94231667	28.5322	17.07126667	48.99851667	47.4069	100.1580667	19.4274	15.43663333	66.66918333	0.632526667	9.88667	57.28648333	0.952303333	1.988943333	25.6368	35.8949	45.17585	45.1946	43.3811	50.66505	11.9931	9.578495	0.953052333	4.91169	13.79926667	6.469523333	4.389096667	41.15875	57.6888	74.4534	18.10206667	21.29863333	14.4664	21.03096167	14.3995
HORVU.MOREX.r2.1HG0000740	28.02525	35.0277	36.41033333	37.56693333	32.69936667	7.540465	34.59081667	18.58843333	28.72935	66.3905	26.87221667	42.0507	79.44913333	86.01636667	24.05403333	27.52576667	76.74438333	7.388983333	9.037196667	59.50775	19.31713333	14.13237333	21.8353	19.21335	67.07148333	35.0649	28.70705	22.5944	21.44823333	14.973575	13.59103	9.974193333	45.33106667	9.43097	6.38148	29.918	30.94415	23.5265	24.32406667	34.093	11.03066	22.28626667	23.9413
HORVU.MOREX.r2.1HG0000760	1.350779167	7.365266667	6.756066667	8.24992	7.463073333	0.148176167	1.6605695	1.718395	1.493768167	1.127046833	4.62174	3.644368333	11.45485667	16.01079333	6.280923333	5.057646667	5.559026667	0	0	9.60523	0	0	1.40884	2.368935	1.352787	8.68573	7.475245	4.180365	1.83227	2.500024	0	0	2.912475	0.383609	0.766408	0	0	0	0	0	0	0.133877667	0.965038667
HORVU.MOREX.r2.1HG0000870	9.021346667	8.561543333	10.97783333	9.036633333	3.862256667	1.0127265	14.41356667	8.647878333	14.40503333	30.26525	85.36543333	102.2417	62.18748333	4.787963333	1.613366667	1.95518	58.5656	0.721637667	1.163616667	25.45111667	0.061259667	0	0	0.0122861	0	48.35295	86.53895	32.8613	124.0643	120.7015	0.590063333	0	68.4159	52.45146667	51.09556667	41.2119	56.56365	28.77445	108.8404	129.7436667	71.8565	0.4101101	21.28635
HORVU.MOREX.r2.1HG0000880	399.9486667	25.63043333	9.559566667	4.54512	6.381686667	15.19947667	6.293265	162.4108333	763.3988333	0.302976883	67.00243333	0.051073433	7.255296667	0.295699783	4.482863333	3.118573333	31.77831667	22.34773333	0	76.26563333	28.27603333	1.003693333	38.10775	7.97665	376.3685	18.658655	5.4437585	205.1836	0.162067867	0.1905358	8.410503333	0	2.693442717	5.571373333	2.465916667	17.9853075	0.5203835	189.5635	0	0.009191367	68.24215	144.835	36.668644
HORVU.MOREX.r2.1HG0000930	414.7291667	17.82334667	8.86946	6.57081	5.089313333	12.82208167	1.204722	335.2866667	1205.4175	0.506720917	50.97193333	0.127907717	4.51574	0.231128317	3.85611	2.995556667	18.65128333	15.32903333	0	74.51013333	21.27184667	0.649896667	13.3798	2.857235	393.1383333	8.208012	2.326274	118.43515	0.062751433	0.07767205	5.06751	0	2.878301867	2.005195333	0.746657	11.096195	0.1677502	115.19335	0	0.006665633	38.2158	242.639	50.03904817
HORVU.MOREX.r2.1HG0000960	41.80858333	89.5334	69.86143333	86.3202	161.5806667	22.40981667	56.1278	105.4770667	80.20485	56.55448333	41.11246667	60.69915	45.11023333	87.13283333	99.83746667	81.72856667	44.60503333	39.71601	137.3566667	81.70111667	54.3086	63.56841667	71.21685	82.94765	47.48818333	170.661	130.8595	214.8535	50.94443333	39.75955	138.6772	98.35986667	37.79823333	13.74439333	14.03283333	142.976	107.73975	226.5505	58.2452	69.17243333	41.1786	31.4189	18.35236667
HORVU.MOREX.r2.1HG0001020	202.4053333	108.6356333	108.3028333	120.7563333	157.4876667	24.27668333	159.5365	115.1473333	138.2625	84.89688333	42.49186667	62.34466667	80.71283333	158.5533333	109.3516667	107.3202333	109.4585	4.825913333	13.29733667	143.5078333	12.26253	11.61199667	153.637	128.1885	171.6135	147.9255	126.163	159.1815	45.3233	29.4876	14.24113667	14.21032333	52.1612	36.8657	37.25023333	147.0615	134.0315	146.8095	42.68853333	58.4105	22.75885	69.38123333	33.76193333
HORVU.MOREX.r2.1HG0001030	20.35878333	23.88633333	19.7534	25.59396667	49.69523333	7.494465	22.9257	47.67863333	45.80478333	10.49455	8.530498333	18.8978	11.22481667	21.38306667	20.68303333	20.25546667	14.19446667	2.589830667	14.14926	23.07508333	5.783539667	10.41323	29.3112	69.8884	29.89641667	22.98725	19.03905	39.9023	8.85731	7.757985	3.37628	8.152667667	18.70041667	4.519623333	10.49556667	22.1169	20.7191	49.06435	16.1028	18.51133333	10.83441	12.830875	7.785458333
HORVU.MOREX.r2.1HG0001410	0.4602615	2.671543333	1.87343	2.505336667	3.70627	0.005543467	0.03459525	0.018582667	0.009865867	0	0	0.826891133	0.02909035	0	1.589536667	1.828633333	0.008284567	0.082992333	0	0	0.538396333	0	0.719386	0.5269995	0	2.753515	1.569325	4.085775	1.462360667	0.706428	0	0	0.064463517	1.039773333	0.683109	13.83415	7.88356	13.4611	13.2741	18.40004667	4.149665	0.5323415	0.131359283
HORVU.MOREX.r2.1HG0001530	15.5988	10.33609	8.748466667	12.17277333	15.93153333	3.98741	24.31068333	29.4353	23.74353333	18.94901667	4.923235	19.2549	9.355103333	25.40011667	12.0913	11.30994	16.7062	0.090701333	0.398952667	33.64708333	2.0882361	0.103311333	16.6449	14.07565	14.51466667	38.99165	18.8864	30.4701	3.652406667	3.08704	0.018207167	0.042957333	6.561966667	3.193736667	3.278963333	27.8759	33.81085	25.92475	4.166056667	6.264903333	2.429745	5.655725	8.054793333
HORVU.MOREX.r2.1HG0001540	783.0898333	420.3386667	416.9666667	482.638	516.1873333	90.76766667	967.9146667	1035.210167	847.0883333	1024.373333	185.1165	407.9331667	686.3785	1579.698333	250.8373333	296.8796667	1196.068333	71.3986	127.1282667	1776.181667	270.2861667	100.4257333	571.558	566.7005	787.8656667	1876.03	678.931	1378.195	291.261	187.3629	50.89153333	66.00213333	215.7278333	111.3512333	99.07896667	1166.125	963.3775	993.563	243.997	294.6366667	92.78325	443.1873333	317.7325
HORVU.MOREX.r2.1HG0001550	17.64453333	19.55406667	19.31026667	21.7727	19.79776667	2.452415	22.17651667	43.028	40.70886667	17.50291667	7.563898333	28.28528333	12.28298333	24.79986667	12.6681	14.2515	10.73765833	4.40152	13.27442	22.6893	12.20007333	14.31375767	6.32469	3.808175	18.00163333	16.77905	12.4899	29.3841	5.003953333	3.540415	8.62431	7.97401	12.88796667	2.274096667	1.690876667	18.76495	12.50395	28.0742	6.559903333	9.72506	5.69816	6.991145	8.953968333
HORVU.MOREX.r2.1HG0001690	19.29325	17.19456667	13.81846667	16.61643333	31.20343333	8.660516667	30.7615	44.777	30.33973333	34.6374	14.11781667	42.73916667	25.80135	32.38548333	15.71223333	17.34383333	23.88905	147.792	133.1632333	27.5367	105.7126	158.5886667	17.4172	19.8599	17.18466667	29.65235	21.64325	39.86275	12.20933333	11.835655	103.0060333	113.1226667	20.22126667	5.239776667	6.18162	24.0073	18.10345	34.01475	12.9776	14.7707	9.090265	9.849666667	12.76161667
HORVU.MOREX.r2.1HG0001700	2.550065	1.890006667	1.425916667	1.743276667	2.54589	0.927333833	2.864586667	2.941096667	2.071118333	4.690645	5.575875	5.478083333	3.930165	5.920305	1.820326667	1.740043333	3.925386667	71.9382	58.32993333	4.032151667	56.42986667	88.0202	2.72853	2.05322	2.285695	2.621045	2.02216	3.87499	1.162424667	1.321283	57.54646667	68.53923333	5.915188333	0.738615333	0.725009333	4.091445	1.721665	3.60051	1.66403	1.840156667	0.9110105	1.0341775	1.600091833
HORVU.MOREX.r2.1HG0001710	236.8653333	94.6736	102.1851667	112.0948	85.7132	19.3144	172.6258333	88.9537	108.3847667	137.7168667	76.9119	63.84838333	87.5556	135.2943333	69.2442	87.24036667	139.5911667	2.316979667	7.7025	185.506	5.838573333	10.02936667	198.559	158.017	128.0621667	168.232	123.188	108.32545	69.24763333	54.8784	4.647856667	6.128983333	139.8036667	66.9029	60.63453333	183.033	122.325	84.51795	70.00753333	92.3995	32.597	79.62653333	62.62696667
HORVU.MOREX.r2.1HG0001720	11.379	24.96406667	16.02163333	18.30286667	35.2819	10.31536167	19.00736667	52.43211667	36.49528333	15.394895	12.95803333	23.7668	15.71868333	21.17905	21.30083333	19.42863333	16.37221667	21.61676667	32.0868	22.05516667	12.66196667	18.43473333	12.68425	13.5115	11.33705167	34.6035	26.0923	48.72185	17.51056667	17.04615	11.42747667	15.43053333	14.6629	5.408496667	4.603366667	37.33755	28.60675	60.0607	27.64803333	30.6902	11.3998	5.521601667	7.692298333
HORVU.MOREX.r2.1HG0001870	11.89199167	6.953656667	7.338466667	8.556543333	10.39779667	11.02583333	25.93026667	32.13671667	24.26148333	18.83643333	10.46251167	18.69423333	19.36748333	26.38283333	9.83868	10.33152333	19.54536667	0.955727667	1.99146	22.69815	0.705583	2.3406	9.00755	7.453215	14.56831667	18.67395	13.58805	17.96615	6.42688	5.584045	1.095800667	2.560016667	13.45145	2.032376667	2.260166667	17.67685	15.9098	19.608	9.388103333	11.40912333	4.89772	5.906776667	7.705406667
HORVU.MOREX.r2.1HG0001900	3.991086667	7.957283333	3.959633333	4.09787	17.60196667	1.011144	6.317595	56.44455	59.16443333	0.038609083	0.130348167	0.180025833	0.317333283	4.090823333	2.18186	1.245390667	0.659946167	0.484143	2.877528667	3.51701	0.357866667	1.447267	4.125355	4.10527	5.382018333	5.38286	2.235095	25.59845	0.0172397	0.02434545	0.459556667	0.285528667	0.1604134	0.131886333	0.121397	3.862495	1.692155	23.3293	0.012459867	0.045762267	0.02484785	2.413068333	0.714228283
HORVU.MOREX.r2.1HG0001910	29.87965	33.20836667	30.76463333	33.02363333	42.13936667	6.431388333	31.2908	36.29448333	39.47778333	7.546521667	8.060391667	13.89273333	15.30936667	21.16058333	30.09016667	32.61806667	17.14715	0.352	1.928849333	26.04313333	0.660223333	1.829282333	36.5114	18.81545	37.78515	19.9402	14.16707	21.42115	3.53984	2.5659	0.282639	0.083355667	10.89280167	4.205846667	1.9613	21.41215	22.9792	22.16595	5.809886667	11.55767333	2.621505	14.8503	6.222755
HORVU.MOREX.r2.1HG0001920	84.12148333	35.0334	53.42096667	56.3588	31.4852	24.55448333	65.01183333	33.95946667	35.57098333	68.94443333	59.71151667	50.49051667	75.93386667	87.3334	35.63873333	46.06786667	69.67905	25.3792	206.3233333	97.61551667	45.99916667	148.9275667	113.9485	108.43	82.34768333	68.70535	73.662	43.75335	32.5089	29.0496	290.219	203.0849333	71.88981667	19.7223	22.76226667	115.4185	95.136	83.5361	54.42203333	75.44583333	25.3175	49.0126	24.32196667
HORVU.MOREX.r2.1HG0001940	3.504756667	3.43089	3.011423333	3.117193333	2.929416667	2.204478333	4.660368333	7.592208333	3.798451667	3.245436667	17.04796667	17.93066667	8.142163333	8.409676667	2.647696667	1.923136667	6.55887	5.173113333	1.628064667	7.156893333	9.366156667	3.065969	2.581165	1.81301	4.328345	13.4118	12.583235	12.6149	9.00285	8.5655	5.359174667	2.961516667	7.809626667	1.329153333	0.978510333	15.2349	12.667	17.09205	12.37093333	12.02171333	5.747875	1.379671833	2.199741667
HORVU.MOREX.r2.1HG0001980	4.599296667	13.88633333	19.55476667	18.5883	12.66386667	2.131283333	4.414026667	9.223275	6.452213333	10.85640333	12.85295	11.94869333	7.237708333	7.610488333	14.27113333	18.6148	6.76169	2.929086667	7.448323333	7.49137	3.547821	3.209209	4.60695	2.99306	5.505308333	10.078865	8.94638	7.30079	6.468306667	4.929145	2.562185	4.805133333	7.525266667	1.949603333	1.711613333	12.9469	9.183915	13.44965	9.232476667	7.970763333	5.348205	3.558843333	4.147106667
HORVU.MOREX.r2.1HG0001990	0.494662167	6.659056667	309.481	588.065	0.218445667	8.195891667	18.50308333	2.193811667	1.037845833	0.221048333	0.3974915	0.086311	0.446609333	0.293299833	34.14496667	379.0643333	0.285291333	0.91228	8.413182667	0.9589985	0	1.500286667	0	0	0.860853833	0	0	0	0	0	0	0	0.313480333	0	0	0.376793	0	0	0	0	0	0.417644	0.268042167
HORVU.MOREX.r2.1HG0002020	186.4248333	19.7666	33.2715	51.5602	18.7788	1.81998	20.75118333	151.3576667	138.7266667	88.38435	79.88868333	28.47858333	60.13156667	55.68451667	45.82913333	63.1026	129.6565	7.241586667	6.724406667	115.0981667	9.345656667	3.468526667	57.6821	23.7382	157.4385	24.66095	14.39505	21.12215	20.587	11.70217	3.297603667	0.307953667	77.3723	12.6278	6.88926	17.554	22.71545	21.16765	43.6512	22.8209	11.20185	72.4409	61.74856667
HORVU.MOREX.r2.1HG0002070	2719.87	1053.180667	732.9626667	645.7983333	827.8486667	2.3403085	67.98851667	3718.113333	3933.166667	393.8055833	198.0088333	117.6571	238.676	252.6527833	390.7013333	357.1446667	201.9275	0.483056667	1.030994333	252.148	0	0	8.35613	1.79735	7.878963333	277.38275	90.73645	890.9455	2.075321667	1.0982695	0	0	1.849618333	8.544143333	4.490173333	297.674	74.25035	781.727	7.638096667	2.334551	28.0332	261.1563333	135.0146667
HORVU.MOREX.r2.1HG0002170	1.6125015	2.38317	3.591693333	3.849253333	2.850843333	0.8463065	3.516456667	2.270741667	2.859825	6.017885	289.8355	160.755	30.7599	3.635205	4.219706667	4.988736667	10.62784833	4.60917	1.686396667	4.206078333	2.517706	5.177503333	5.04003	4.89746	2.305703333	12.785065	53.5125	11.381785	281.0446667	164.7749	4.676536667	6.394636	373.2878333	225.1533333	191.6893333	16.98265	37.13485	56.03605	287.64	220.438	236.754	0.553102	139.5194333
HORVU.MOREX.r2.1HG0002180	9.519488333	11.10916667	11.43986667	13.54753333	22.20296667	2.485426667	12.19776667	19.06128333	17.45051667	15.10308333	6.235088333	17.77415	16.92271667	28.45808333	9.2231	11.88585	18.71546667	14.92600333	25.9458	28.57378333	24.73933333	25.34856667	14.1854	12.819	17.0482	26.87435	13.8295	29.40415	3.61681	3.3657	7.734076667	18.6364	4.34934	2.206656667	2.024823333	27.7678	15.30485	36.4634	4.37177	4.935383333	3.14529	3.528948333	2.493251667
HORVU.MOREX.r2.1HG0002190	39.36585	13.42033333	18.72876667	20.76173333	16.3202	48.71793333	75.79808333	26.21335	22.8592	112.7662667	57.4808	43.98856667	78.0373	170.39	19.95096667	27.49636667	100.0209167	1.785797333	6.870363333	80.30581667	4.77209	13.83379333	26.90325	16.2216	59.4206	89.11415	52.2043	36.21785	25.95953333	22.13098	3.92671	10.21926333	39.27525	10.74035333	8.512346667	104.6695	53.7755	38.3879	28.19993333	31.8325	18.15495	35.01185	32.58421667
HORVU.MOREX.r2.1HG0002200	64.65471667	21.6099	17.04356667	16.6316	16.77433333	17.04693333	73.99658333	27.06373333	24.20185	71.77563333	3.192678333	14.33193333	25.60876667	89.02186667	18.8609	17.99403333	39.10478333	15.3439	6.718613333	63.02425	39.0997	3.81096	71.26715	45.86795	58.14333333	105.69435	36.74155	80.6573	3.200273333	2.303545	4.912536667	13.46972333	3.309663333	10.21580667	7.326633333	96.2319	42.3746	37.39705	2.63413	5.401756667	4.37043	32.71951667	13.707295
HORVU.MOREX.r2.1HG0002330	8.879155	4.175946667	2.086843333	2.767153333	5.816356667	2.584596667	9.376758333	6.91332	6.407138333	12.81162	9.908511667	15.10926667	17.89676667	43.22903333	3.74958	2.370736667	17.71135	12.06557333	12.33422	16.14981667	14.63922	13.89686667	7.52612	4.554825	11.06938333	25.54	26.8544	19.14375	10.41794	10.035655	12.19146633	6.362593333	10.228105	1.964863333	1.728296667	22.8501	27.31605	26.72205	9.990106667	16.0627	15.432035	8.899261667	7.624221667
HORVU.MOREX.r2.1HG0002350	10.66355	23.84976667	21.7585	31.7168	27.243	6.263153333	22.66148333	38.27266667	27.48185	11.364325	7.99515	13.61823333	12.9353	28.57805	41.09393333	38.83	14.49106667	3.137609333	1.531418667	24.55211667	3.310336667	0.387585	11.3694	9.02442	10.11019167	35.01895	23.5864	41.984	6.183376667	5.69567	2.214789667	0.930097667	6.163845	1.811703333	1.729373333	30.94125	18.2274	37.96155	7.799	8.72625	4.686415	5.674588333	3.768495
HORVU.MOREX.r2.1HG0002460	0.473651333	5.050323333	3.81613	4.317186667	5.75962	2.232232833	1.277120667	0.098347833	0	18.72226167	24.63815	21.02296667	30.73573333	2.251771333	3.83894	3.38222	23.24252833	0	0	7.611351667	0	0	11.9193	7.28013	13.11454333	0	0.837345	0	2.084246	1.19795905	0	0	58.29601667	0.324039667	0.105595667	15.64885	7.963965	20.353	4.045883333	6.126573333	2.692965	2.470994833	46.89686667
HORVU.MOREX.r2.1HG0002620	2.461056667	3.247036667	3.221306667	3.14291	7.384116667	1.586045	5.173393333	9.063043333	14.81741833	1.586625167	1.347996667	4.662735	7.436075	8.258118333	3.839226667	2.96014	9.044643333	0.078893333	0.416921667	7.771675	0.054376833	0.155234667	1.535015	1.50557	10.90494167	4.024845	2.274565	4.878385	0.770753	0.4738855	0.0276457	0.273782	1.044482667	0.477572667	0.306339	3.997085	4.15539	5.42775	1.445426	1.87298	1.187685	1.094000167	1.503428833
HORVU.MOREX.r2.1HG0002640	3.566228333	2.229333333	1.373446667	2.63378	3.007223333	1.0339615	4.130588333	6.04406	7.61504	0.722865	0.546683	1.246731667	0.99185	1.3211025	4.34945	4.086466667	1.278168333	1.95572	1.126305	2.784795	0.560923	1.7962	1.552045	1.0030725	2.213921667	2.5157	1.787415	3.96518	0.264110333	0.245208	0.152989667	0	0.620318833	0.156361667	0.1053494	1.88726	1.88184	3.619835	0.240488	0.623682	0.0748536	1.318037333	1.002168
HORVU.MOREX.r2.1HG0002670	0.194677	1.329496667	1.36883	1.079339333	2.464676667	0.044201588	0.123871633	0.2765695	0.435475833	0.038706633	0.118597233	0.286657767	0.369946167	0.442526	1.387611667	1.045243667	0.467791167	0.017973633	0.103250667	0.323196667	0.0243368	0.0411049	0.6525885	0.5541685	0.6516295	0.904832	0.4199955	1.160095	0.177756667	0.1572474	0.0078139	0.114574967	0.080668983	0.200853333	0.186048333	0.9308215	0.4729715	1.068506	0.276999333	0.394990333	0.249766	0.0584092	0.0261696
HORVU.MOREX.r2.1HG0002710	0	2.616773333	3.369413333	2.181326667	0.896146067	0	0.065612667	0	0.028547667	0	0	0.020813	0	0.028955667	1.361265333	1.222547	0	0.988453333	4.61559	0.014188017	3.28502	4.803733333	0	0.07547545	0	0	0	0	0.0115068	0	0.317471333	11.32906667	0	0	0	0.03643915	0	0	0	0	0	0	0
HORVU.MOREX.r2.1HG0002740	3.413885	2.70678	2.24146	3.412666667	1.92498	0.053879667	0.8182705	1.056919667	1.464466333	2.417835	2.2974385	1.806553333	1.297359167	5.954071667	4.055516667	4.77998	2.832433333	16.71576667	21.3945	3.242293333	21.40026667	20.95646667	0	0	3.2301	4.78399	1.606065	5.125395	1.289256667	0.5596855	35.6143	26.98456667	1.578642	0	0	5.42114	1.837	4.248825	0.963951	0.917259	0.325332	1.1217765	0.634155833
HORVU.MOREX.r2.1HG0002750	35.39438333	7.546916667	7.075883333	6.63707	16.02196667	3.164583333	31.02566667	55.32823333	37.59641667	93.9358	47.33541667	82.13835	47.62223333	34.50561667	3.39129	3.272213333	52.93111667	1.257468	1.178969333	63.46898333	1.53891	2.214093333	26.5679	17.82875	23.99155	56.8077	40.1475	41.35335	29.6591	16.57646	1.31802	1.737763333	35.53045	12.21823333	9.88932	59.9267	64.52285	41.17885	35.4667	33.84996667	20.19205	20.835605	25.94516667
HORVU.MOREX.r2.1HG0002780	8.257713333	36.61473333	36.70766667	42.61303333	40.29646667	14.47765	25.41833333	18.41928333	17.40885	5.549948333	7.563965	5.940558333	14.17348333	16.25763333	39.94506667	35.86323333	16.92361667	71.11263333	8.690196667	19.82461667	200.5629	13.93971667	14.9022	8.233325	13.04776667	24.8573	18.75735	28.39385	7.3087	8.284085	25.8228	19.66443333	13.00285	2.65027	1.53163	29.94915	28.09685	41.74235	15.12136667	27.66646667	7.379025	3.388101667	3.889883333
HORVU.MOREX.r2.1HG0002830	0.00867905	4.292976667	3.500403333	4.72088	4.846233333	0.256365667	0.201830667	0.041433983	0.017623733	0.012964032	0.010214718	0.010298745	0.105486817	0.0278521	5.370006667	5.007466667	0.333479833	0	0	0.024559557	0	0	0.07650355	0.0520714	0.013829157	0.06685575	0.0296932	0.0715227	0.017876433	0.012062915	0	0	0.012199417	0.003065273	0	0.0331602	0.05947	0.02893945	0.019620063	0.02053883	0.003531165	0.005113883	0.007054783
HORVU.MOREX.r2.1HG0002840	30.50225	11.4591	14.19533333	14.64146667	14.99893333	4.383788333	97.475	31.88441667	33.54045	46.0516	15.9102	27.98911667	54.50021667	50.345	8.872463333	8.79284	94.95343333	0.588878	1.061395	70.81515	1.720956333	0.689745	16.69365	4.97221	33.83986667	124.296	85.36475	46.86685	5.388546667	5.306985	0.481945333	0.444064333	17.10661667	4.952436667	1.874306667	92.1746	105.67205	40.1379	10.22610667	10.36174667	5.860955	12.25479	17.8189
HORVU.MOREX.r2.1HG0002850	0.0561303	2.402126667	1.746693333	2.955006667	2.79813	0.021284617	1.3806745	5.375361667	4.173518333	0.379875667	0.095077367	0.005559412	1.106237667	1.495205	3.81329	4.66986	1.275225	0	0	2.399553333	0	0	0.00435984	0.011996115	0.004659958	0	0.006923605	0	0.0036578	0	0	0	0.229021167	0.012124967	0.016467473	1.20537	1.1270575	3.44437	0.131669	0.214432667	0.03598205	0.02271385	0.041750833
HORVU.MOREX.r2.1HG0002860	22.55676667	44.66003333	42.33903333	52.5354	46.26776667	16.89216667	56.1832	67.59866667	61.23386667	14.3544	13.992675	13.39335	31.3259	35.15416667	50.62216667	43.2295	35.27941667	118.7623	17.10203333	43.6863	342.002	29.6632	20.9798	9.468545	24.57841667	31.4457	23.84745	36.9851	10.07447	11.0943	31.20553333	33.84076667	29.71535	5.1085	2.963133333	41.6294	43.0851	62.28325	22.46036667	41.28163333	11.91475	11.91654333	12.66148333
HORVU.MOREX.r2.1HG0002870	0	2.25844	2.378403333	3.183713333	2.152493333	1.836948333	2.533478333	0.192021433	0	0.010051633	0.021830333	0	0.13205225	0.0666385	4.712913333	4.990503333	0.107932833	0	0	0.302771833	0	0	0.276466	0.118539	0.058382167	0.8934395	0.692844	0.7043775	0.042647567	0.0750069	0	0	0.904519	0.069144833	0.052595867	0.072012	0.02019035	0	0.0108203	0.020368433	0	0.022484117	0.03716855
HORVU.MOREX.r2.1HG0003010	6.791848333	10.77291333	6.10167	6.189746667	10.9081	1.77261	9.803396667	10.19442833	8.009866667	4.32078	5.137025	4.59778	3.9814	12.73668333	5.36327	4.049923333	4.992426667	0.031773733	0.790873	8.9113	0.074494333	0.495367333	6.408915	3.094945	8.581008333	10.7884	7.35003	10.77672	4.579073333	2.45626	0	0.135435667	6.858431667	1.296296667	0.913158333	12.82515	10.2697	12.14405	5.972486667	7.11693	2.498135	3.96062	2.403978333
HORVU.MOREX.r2.1HG0003030	8.225653333	7.504883333	6.72524	5.3956	4.253776667	1.574548333	6.005453333	3.36701	3.403498333	22.0301	63.40166667	35.48291667	11.88081	2.032546167	4.384443333	3.927883333	6.802953333	7.10116	5.04524	3.61153	10.98016767	0.284422333	20.59455	14.0704	0.256614333	5.597025	12.04664	2.447615	45.15336667	57.58745	2.778773667	18.98948333	64.24233333	487.542	724.2223333	6.75612	10.3097	6.452785	82.26396667	52.73146667	37.57815	4.458725	74.93351667
HORVU.MOREX.r2.1HG0003040	6.222743333	12.60269667	3.675403333	7.452866667	3.385126667	0.8594905	1.190830333	18.33603333	9.184423333	5.158945	0.9507939	2.345278333	1.82979	14.942845	20.89286667	15.39854	2.226936667	1.012808667	0.328140667	16.84396667	3.627482667	9.34031	4.8243	2.358555	10.55043	7.40922	4.98432	13.55915	0.421352333	0.26759225	0.458774	3.932087667	0.245576167	0.143917567	0.180342733	8.59534	6.650785	25.6492	0.520501667	1.36071	0.8228685	4.488238333	1.908156667
HORVU.MOREX.r2.1HG0003050	9.037858333	6.68478	5.55742	7.426193333	13.9219	1.202331	10.72489667	14.94716667	16.29255	5.608696667	5.030448333	17.1621	7.450368333	5.666313333	7.411313333	7.908713333	6.827501667	1.781775	6.431986667	8.994301667	4.689293333	5.587113333	6.207085	5.745785	6.24848	5.890345	5.73159	9.301815	8.4572	6.31192	1.070809	3.02897	15.67713333	10.52841667	7.21246	6.31516	5.873655	10.286315	9.328083333	11.8418	4.49015	2.846086667	6.446073333
HORVU.MOREX.r2.1HG0003070	43.61483333	49.47646667	38.6227	54.54023333	68.5806	5.986146667	43.47028333	81.95291667	88.48903333	4.720076667	6.714025	12.5928	18.54441667	29.42086667	53.8962	54.5885	20.33861667	7.843733333	38.02896667	42.18901667	16.15201667	22.10830667	19.2207	14.343	63.96428333	32.96455	29.12125	63.5522	6.589383333	6.206505	11.04170333	7.13975	18.48995	1.442466667	1.44573	59.53865	42.7791	109.0102	14.17086667	30.0825	6.3186	20.35634333	7.836318333
HORVU.MOREX.r2.1HG0003080	16.24475	61.28196667	121.5826667	214.583	13.55953333	13.31195	53.05025	20.0691	15.01901667	53.2641	41.7672	26.68605	51.02996667	51.49913333	184.5646	281.3226667	67.07916667	1.203453333	5.50769	67.00373333	2.514643333	1.948870333	13.7786	11.14355	27.18388333	80.61125	56.1586	44.06055	49.4534	30.0943	5.42761	3.01342	65.76481667	8.032253333	4.906093333	79.222	63.8909	38.41565	59.7842	78.00026667	25.02405	11.931675	23.23003333
HORVU.MOREX.r2.1HG0003210	10.42547167	6.869036667	6.593063333	8.922733333	10.68230667	6.671083333	16.42993333	17.85796667	13.90986667	7.85111	10.05082	7.713958333	4.06207	13.82181667	6.85131	8.29053	6.853628333	0.266316667	1.002512667	15.24841667	0.406597667	0.677303	10.737845	5.436625	10.39813333	24.13535	14.0915	19.41975	7.645913333	6.468455	0.347865333	0.080396333	7.627028333	1.458513333	1.298986667	22.46395	14.98375	14.8256	9.395893333	10.30392667	1.46522	4.05145	3.635135
HORVU.MOREX.r2.1HG0003220	4.37577	1.316353333	1.189693333	1.66634	2.810736667	1.168895833	7.687713333	10.12372333	7.91969	0.826959333	2.249656667	5.094915	2.064035	6.24633	1.300916667	1.560860667	2.774643333	0.338073333	3.12014	6.097581667	1.817024	4.138456667	3.301545	3.843325	3.397033333	7.452565	5.728355	8.89478	1.087231	1.4159705	0.830974	2.560263333	2.809738333	0.388138333	0.424014	1.792085	1.84387	2.59283	0.779832333	1.18295	0.3638225	1.474103167	1.2703715
HORVU.MOREX.r2.1HG0003260	0	0.451105	2.533396667	0.199711	0.607782	0	0	0	0	0	0	0	0	0	0.539972667	1.279604667	0.084916833	0	0	0	0	0	0	0	0	0	0	0	0	0	0	0	0	0	0	0	0	0	0	0	0	0	0
HORVU.MOREX.r2.1HG0003270	39.5103	43.41693333	32.4964	36.12436667	40.96186667	14.97160833	55.66136667	49.05846667	45.88538333	52.65843333	30.09548333	74.71866667	50.74591667	100.2737	38.85056667	35.15863333	43.36528333	23.20323333	64.0083	76.2876	26.3129	41.009	53.8365	47.1433	65.0929	102.5469	80.1348	110.99665	34.74496667	34.29145	53.8786	57.81536667	50.71653333	13.99643333	13.71396667	69.4768	55.85515	84.3135	29.2352	38.03313333	12.92635	27.73953333	14.66423667
HORVU.MOREX.r2.1HG0003290	3.556263333	22.53743333	7.211513333	14.03852333	23.07643333	8.367235	54.99563333	85.79736667	24.23476667	1.099441167	2.680721667	5.404728333	38.28355	37.20581667	30.2575	15.1265	24.99228333	0.950432667	1.233827667	31.69193333	0.340156667	0.191532	0	0	0.0535667	46.61685	41.34915	48.02705	15.7651	15.115905	0.678077	0.761076667	12.84666	0	0	1.6182	0.7961895	0.524237	0.059557	0.0040259	0.0148639	0.865311	1.222141333
HORVU.MOREX.r2.1HG0003300	0	7.42234	8.456346667	11.82289333	5.097696667	0.856623	0.533964	0.028999333	0	0	0.108995333	0	0.157504667	0.039754	8.27101	10.40545667	0.699582833	20.3287	36.76493333	0.01394255	38.81233333	31.85393333	0	0	0.030024217	8.61497	5.85596	5.84554	0.847904333	0.9084345	49.43871667	41.58533333	0	0	0	18.6689	13.0994	12.3438	3.33248	6.76633	1.1453275	0	0
HORVU.MOREX.r2.1HG0003340	3998.515	147.4646	59.24743333	92.74078	86.37523333	82.10616667	10.76685833	668.7816667	2659.578333	20.81507433	591.7246667	703.7103333	105.9313667	142.0298333	42.95716667	28.67763333	156.9158667	653.2079333	2738.975333	873.8355	1633.717	3411.32	2633.42	2143.86	9020.62	11.70456	57.02485	799.8911	0.866574667	2.47216	477.1636	2490.223333	218.8071667	88.13483333	41.48196667	111.00775	40.7296	1255.316	0.625766667	1.549651667	7121.11	893.6965	229.6405767
HORVU.MOREX.r2.1HG0003480	11.42798	9.34796	6.22414	9.192003333	23.02936667	2.059541667	8.289475	50.07951667	49.91161667	0.360884667	1.719016167	1.099636	1.447024667	9.273331667	9.013613333	9.196316667	2.98963	1.480405667	8.342406667	12.08	1.885603333	6.823853333	7.392585	10.9988	17.88716667	10.944155	5.0906	20.8061	0.889998	0.871889	0.088553333	1.234687333	1.051433167	0.175101667	0.271056667	8.25787	6.419265	20.0223	1.263923	3.033943333	0.17435955	3.567836667	1.999996667
HORVU.MOREX.r2.1HG0003500	8.263408333	18.9743	23.8978	23.68326667	28.3265	2.109208333	6.105591667	15.72756667	26.83458333	24.35951667	26.07251667	23.88588333	349.463	236.1745	25.26636667	33.7597	216.9908333	0.434947333	0.848538667	36.98973333	0.079243333	0.737882667	8.603085	7.17718	34.70136667	14.74965	16.4271	12.2217	8.935026667	3.83367	0	1.725177667	31.13876667	9.07794	5.821136667	21.46635	14.2932	21.5084	12.36996667	6.8249	20.2855	12.56981333	26.77646667
HORVU.MOREX.r2.1HG0003600	53.87765	11.94813333	13.97775667	13.6632	14.29213333	2.837666667	51.09415	20.2536	32.74733333	26.56146667	24.08285	85.34655	33.07448333	11.74766667	6.098303333	6.409736667	43.33236667	9.444680333	6.53002	42.30856667	4.01838	0.811247667	4.70589	3.26722	4.952715	46.2477	37.90685	33.96525	42.2861	46.9595	5.624923333	0.695102	98.39545	96.7116	72.2052	59.4328	58.5354	29.993	72.1702	70.65253333	28.9015	3.52872	39.33863333
HORVU.MOREX.r2.1HG0003620	2.206437833	3.80359	5.61636	5.060653333	1.782036667	0.651891333	14.41898333	3.566105	4.951583333	154.497	220.0416667	89.27875	38.46926667	5.868938333	0.95037	1.002665	32.42676667	0	0	11.97091667	0	0	0	0.273016	0	22.63666	34.60135	8.465675	133.3173333	61.9437	0	0	127.985	520.6233333	514.8923333	17.34075	22.37465	13.766695	99.9609	101.9396667	67.6364	1.440451167	124.5133833
HORVU.MOREX.r2.1HG0003630	16.3937	54.71606667	78.16906667	70.91276667	65.54576667	3.076	28.03396667	14.45573333	30.30483333	162.01715	90.12278333	31.18508333	178.4243333	207.2021667	53.91706667	47.69476667	175.8781667	3.223806667	3.78653	221.6411667	8.294633333	3.072816667	47.98155	32.7762	93.37053333	20.4826	10.11145	10.852745	9.618106667	4.57582	33.7265	4.6335	19.00927833	3.927526667	0.948629667	19.83415	14.9949	8.099785	13.0721	11.58393	2.1707045	13.33645333	7.024276667
HORVU.MOREX.r2.1HG0003640	1.19044	4.4736	2.7984	2.441136667	5.839126667	2.022608667	8.096628333	19.80338333	13.784605	0.594263167	6.190053333	3.42827	3.623646667	9.18156	2.287483333	1.707237333	3.2353	0	0.43652	11.73501333	0	0	0	0.104824	0.130153167	6.90614	2.38371	6.076015	0.647063	0.47559175	0	5.51017	2.144248333	0	0.04366	1.89469	1.0430775	3.555685	0.105775333	0.217212667	0.13963335	0.388958	0.741688167
HORVU.MOREX.r2.1HG0003650	0.829900833	5.65089	3.125933333	3.820026667	6.349286667	0.8058255	3.53914	9.235113333	7.461148333	0.663790667	9.876078333	3.338123333	4.021365	10.23315	3.561433333	2.88846	3.872985	1.369227667	1.447038	12.62663333	0	0	0	0.0374945	0.0690735	7.11138	3.38526	8.239655	0.243080333	0.273614	0.74688	8.224206667	1.808057	0.168287667	0.0890967	8.25789	1.72316	7.9408	0.262463667	0.699482333	0.340921	0.298206333	0.565296833
HORVU.MOREX.r2.1HG0003740	12.87931667	40.95626667	34.21593333	51.38256667	57.02716667	3.65061	20.31711667	47.72723333	41.80135	1.6930685	4.292691667	7.418503333	8.110381667	15.23283333	39.12723333	44.82473333	9.639456667	29.62196667	21.35153333	16.968	35.4732	16.41555333	14.0695	6.02389	20.96046667	26.6301	22.14045	49.27355	6.300683333	5.82742	14.33369667	9.914396667	9.159355	1.873833333	1.0641	30.81725	22.3131	48.708	6.9129	12.4292	2.497525	5.617376667	5.493951667
HORVU.MOREX.r2.1HG0003750	21.32125	31.779	95.2393	44.98986667	23.89936667	1.621931667	14.54973333	15.68768333	15.73881667	35.48565	12.52586667	18.40878333	20.85825	27.66683333	29.51346667	38.70033333	28.14516667	23.92563333	31.0019	38.64476667	38.9215	29.16146667	35.0342	25.81625	25.55878333	37.12415	23.9563	29.8116	8.120026667	7.104215	35.71453333	47.7775	13.12346667	6.71698	5.836493333	30.44915	14.7198	19.0355	9.56348	11.91789333	5.41413	13.79709833	7.1297
HORVU.MOREX.r2.1HG0003760	11.89313333	25.1824	11.62570333	15.70713333	37.55583333	1.491071667	19.34275	48.24606667	36.19048333	18.07281667	8.722895	13.34953333	8.112753333	19.28595	12.53853333	11.42259	8.779198333	0.233261333	4.203626667	17.43553333	0.774461	1.798993	8.992375	5.04233	10.625035	24.616	11.1472	40.5909	5.64475	4.43387	0.819886667	0.236492333	7.576453333	1.395326667	1.35456	10.85776	9.128115	30.291	5.726276667	5.949113333	3.45679	6.97111	4.18568
HORVU.MOREX.r2.1HG0003770	3.572863333	2.77951	1.91856	2.092286667	3.5489	2.527201667	15.02456667	1.876581667	2.561245	10.585785	27.34711667	42.06506667	11.00626	40.64171667	1.660413333	1.613336667	7.066433333	8.217683333	10.02193	4.052448333	2.340842	8.43703	1.953205	1.36795	1.302312833	9.719495	13.71485	7.078485	19.70566667	11.87402	7.652663333	58.73506667	42.24505	7.70346	6.316843333	10.921635	10.61385	26.47722	28.32513333	20.29126667	23.7189	4.588133333	14.16487833
HORVU.MOREX.r2.1HG0003870	15.1911	6.495493333	7.051326667	5.76217	13.5853	7.209278333	20.05381667	23.0318	13.06523333	29.37198333	14.56466667	21.65161667	12.71553333	36.68065	3.12798	2.694943333	14.31103333	0	0.680403	26.7129	0.176489333	0.056566667	22.004	39.4037	17.61856667	14.5707	25.73615	13.8649	19.19933333	12.95381	0.553075667	0.203416333	21.83581667	4.105243333	5.732236667	12.1716	21.9867	21.13105	23.15796667	23.9131	9.39857	23.50888333	13.20915
HORVU.MOREX.r2.1HG0003900	1.928162333	2.59577	2.68846	2.472866667	5.650603333	0.674995183	2.30632	3.766661667	3.004125	8.15375	4.520023333	8.143198333	4.791536667	15.31208333	1.145467667	1.203027333	5.072185	0	0.528947333	9.5438	0	0	13.13195	23.6793	6.406191667	12.9799	21.621	11.2792	16.2083	12.311345	0.073501667	0.173416333	6.62723	2.762553333	3.13404	11.23725	17.1479	19.8256	19.73103333	18.1222	9.323015	5.955953333	2.870056667
HORVU.MOREX.r2.1HG0004050	7.257203333	10.47027333	12.29246667	15.19636667	21.57733333	4.460585	16.69986667	46.88085	40.50955	6.859731667	1.6187905	1.517945	3.087843333	4.088655	9.846813333	18.7042	4.333671667	0.724786333	3.10909	13.24353333	1.203701067	0.643803	7.850595	7.58057	5.495066667	7.433445	3.594645	15.25364	0.475597333	0.3964535	0.414618	0.297639667	0.909915333	0.323281667	0.259336667	4.00892	3.538995	14.43775	0.614435	0.905260667	0.195588	4.306078333	1.77047
HORVU.MOREX.r2.1HG0004060	7.136693333	25.02853333	14.2384	19.76903333	23.13753333	7.239983333	11.88148333	18.27938333	12.36861667	7.38093	6.754183333	12.33393167	10.50678333	20.79351667	28.56606667	20.00583333	12.82575	1.015087333	4.86921	16.12713333	0.772980333	2.243976667	7.52077	19.47175	9.019381667	16.36815	11.79555	14.68905	7.937423333	6.261865	0.341618933	1.867803333	11.77723	2.295556667	5.392296667	12.90205	12.5537	20.4802	10.68325667	11.77989	5.86122	6.5334	5.050651667
HORVU.MOREX.r2.1HG0004070	19.9108	89.70386667	53.24073333	57.92823333	125.4826667	7.999865	30.56105	90.4699	54.60355	37.27198333	15.28125	44.3828	39.73271667	53.60041667	64.30306667	49.856	32.3792	28.55344	67.50626667	56.98935	19.63049667	48.5901	21.91395	69.19455	20.16483333	73.76215	46.2284	127.9175	10.42900667	7.424465	24.98056667	34.658	11.28518333	4.430466667	8.477663333	69.803	43.93215	112.985	14.05703333	17.2634	10.988655	13.12604833	6.796033333
HORVU.MOREX.r2.1HG0004130	12.54455	46.15113333	32.44113333	36.63323333	51.95246667	0.641748333	8.698815	13.45634	14.96441667	3.882818333	2.547388333	2.731926667	2.236568833	2.285749	38.8531	37.78496667	1.976695167	0	0.120904667	5.103528333	0	0.199844	41.54155	26.3276	13.05241667	3.148715	1.6836875	6.551965	0.702271333	0.7367405	0	0	3.195873333	4.92854	5.604876667	5.655055	3.66275	4.89547	0.747100667	1.897836667	0.3482665	4.17261	1.4233745
HORVU.MOREX.r2.1HG0004200	30.0775	32.23186667	23.82373333	22.23773333	16.7947	25.5791	24.03076667	21.99265	33.38068333	16.66748333	35.5824	41.16458333	35.9023	26.51583333	15.77598667	7.314293333	33.36093333	9.1882	110.8098	20.19783333	14.75866667	67.98943333	5.910475	9.819405	4.11645	51.0566	39.62875	45.9003	17.7922	13.60851	36.091	23.62703333	9.875098333	41.3163	31.04376667	52.75885	43.6941	33.8751	13.68186667	17.50196667	22.86295	5.576526667	17.72425
HORVU.MOREX.r2.1HG0004210	4994.698333	2678.956667	4101.77	3324.813333	1061.4	435.2873333	3573.998333	2845.968333	2526.835	1800.348333	5.682725	1.984979333	1355.266167	1241.506667	668.3106667	860.1206667	1806.173333	0.218035667	0	1974.1375	0	0	880.375	817.6625	171.5108333	275.7045	209.079	378.111	1.446773333	0.1445075	6.408943333	0.179608	0.589943333	25.122	34.50963333	551.7445	449.584	607.001	0.826952333	2.59698	6.73468	1152.710333	108.0218333
HORVU.MOREX.r2.1HG0004230	4.469691667	4.260013333	4.71251	6.003793333	6.294526667	1.631828333	6.162536667	7.89377	5.547456667	4.990435	6.02242	7.592256667	4.814761667	10.624105	3.654623333	4.956006667	5.681215	2.515795667	1.257538	9.080171667	5.3463	1.340967	2.90823	2.06468	4.122166667	16.32495	10.63303	14.4103	4.71591	3.7324	3.433011667	3.830943333	4.041281667	0.643617333	0.660748333	17.5444	8.494655	15.84175	6.275716667	5.82933	2.946445	2.110694167	2.215361667
HORVU.MOREX.r2.1HG0004240	2.104530167	2.52782	2.92629	2.76509	2.383443333	0.543406667	2.825833333	1.799037833	2.333311667	2.902360167	5.588126667	6.290698333	3.64687	11.30781667	2.925343333	3.922613333	4.901998333	25.98276667	8.44268	6.845383333	31.3416	10.32902333	5.86385	2.99409	4.575741667	15.95785	10.8998	12.726	4.42052	5.241635	59.1623	26.14743333	3.434671667	1.037805133	0.82206	15.9312	7.273065	18.2636	5.920013333	6.07255	3.674295	1.5878275	0.665532667
HORVU.MOREX.r2.1HG0004340	0.4654025	8.544816667	4.858366667	3.75799	7.390083333	0	0	0	0.0816335	2.294534283	15.53294667	3.99475	9.661961667	0.828497833	3.97402	3.20879	15.404935	0	0	2.314436833	0	0	3.876135	6.005875	14.42293	0	0	0	0.014144867	0	0	0	0.036359167	0.114117733	0.0762765	0.054871	0	0.271252	0	0	5.136535	0.57447	1.062773
HORVU.MOREX.r2.1HG0004350	9.069635	9.23941	8.17141	7.373253333	15.1554	1.107746833	4.665265	10.80880333	8.361466667	13.54664833	8.28415	22.18751667	9.82932	19.774565	10.50932	8.539466667	13.16925167	110.9506667	60.57463333	26.64245	119.8657	86.93803333	29.2214	33.90135	11.18382833	67.81195	28.581	55.6078	6.351373333	4.87701	392.7036667	162.3345333	5.57296	3.103263333	3.51625	62.61825	28.7387	46.5978	6.700973333	9.37028	3.98349	3.167371833	1.481904833
HORVU.MOREX.r2.1HG0004360	63.53036667	59.41753333	46.71036667	48.3699	112.922	10.96382833	48.09368333	138.262	113.3561167	52.03841667	16.69448333	64.50138333	33.13353333	76.05108333	45.08393333	44.5871	54.93998333	3.09701	3.011036333	103.6336167	5.94642	3.224305	88.0465	86.12005	33.41703333	102.6232	56.49135	114.3135	12.222	8.929295	4.714566333	1.050546	16.16308333	8.165343333	8.98523	81.70665	69.49755	90.9527	14.45466667	23.02813333	6.6786	21.82903333	10.19250833
HORVU.MOREX.r2.1HG0004380	0.837003	1.342893333	1.36403	1.38743	2.62526	2.730036667	5.73163	1.610855833	0.671597	1.666105667	0.7401465	2.37961	3.020781667	2.187128333	2.178803333	1.674556667	1.667633333	3.072911667	2.135527	1.1451595	2.219845667	0.607596667	1.3085765	0.9224525	0.122285783	2.11017	1.927265	1.28949	0.976095	0.723798	1.58623	0	2.625116667	1.73896	2.733543333	4.08409	4.163035	3.56805	2.128903333	3.04357	1.5810125	1.170042333	1.950183333
HORVU.MOREX.r2.1HG0004390	0.910873667	0.760674667	14.88403333	15.45553333	1.46279	0.12676505	1.163943167	0.05221	0.0567977	0.794430167	1.110591167	0.929786833	1.114980167	3.217771667	4.186276667	16.50411	0.712127167	0	0.049481667	0.375788167	0	0.081788667	7.596485	5.86274	7.898935	0.2022435	0.0516695	0.3655305	0.365343	0.1334249	0	4.338450333	5.192993333	0.706147	0.519775667	0.6468835	0.4207205	0.0301832	0.333848333	0.546025	0.225216	1.535699	1.197903167
HORVU.MOREX.r2.1HG0004410	4.556773333	7.18659	6.315596667	8.189943333	13.36666667	1.171511333	7.839058333	17.1336	14.89481667	2.038164	1.7422	2.566698333	2.629158333	4.931295	8.807016667	8.258966667	3.45953	15.76101667	16.87926667	6.113026667	9.637153333	6.90803	4.327205	4.246945	4.714895	7.458025	5.46655	11.68471	0.818383	0.97114	3.851463333	3.120526667	2.107085	0.741142333	0.639467333	7.788375	4.87977	12.582475	1.521696667	2.994246667	0.705331	1.5608905	1.804407
HORVU.MOREX.r2.1HG0004440	6.329278333	13.29766667	6.818313333	11.00363333	21.9866	2.213423333	13.39466667	13.37837	15.90645	8.560015	5.936351667	15.45331667	8.002826667	21.90156667	14.17353333	9.659416667	6.571701667	10.01538667	25.7774	17.6849	8.795133333	18.19866667	15.7591	12.21105	16.29795	8.74981	6.35712	11.12771	1.929874333	1.69993	12.50765	5.826606667	7.676543333	1.942753333	1.524223333	13.68185	5.45357	12.20755	2.237846667	5.460566667	0.902759	6.84996	2.202485833
HORVU.MOREX.r2.1HG0004490	0.138325167	3.137443	1.324491667	0.877886667	5.032393333	0.081567667	0	1.0252325	2.213588333	0.231449833	1.1751795	1.318313333	1.263956	1.178331	3.039413333	1.103456	0.786091167	3.427103333	4.041843333	2.860105	3.121536667	5.300952667	0.109719	0	1.536245833	10.50658	2.21388	2.695565	0.166443333	0.8705315	1.962037667	3.78153	1.326473333	0	0	10.25097	3.170999	13.9727	1.594000667	5.793016667	1.84824	1.064186667	0
HORVU.MOREX.r2.1HG0004570	0.894263333	2.626366667	2.461426667	1.52799	2.921003333	0.138305617	1.607140833	4.0631975	1.189295333	4.923603667	15.97548	10.46221333	9.43687	14.621245	0.788768333	1.714666667	14.44472	8.072926667	4.361973333	11.89546167	21.84776667	6.582473333	0.0736788	0.1807	1.895573167	0.26906375	0.05123205	0.06422015	0.0547487	0.0287523	14.97736667	3.6124	6.867985	0.0183357	0.0083625	0.2338245	0.3341125	0.0932734	0.025855067	0.022380467	0.0275435	0.406587	0.684345667
HORVU.MOREX.r2.1HG0004620	9.303618333	134.5786667	245.6476667	251.1856667	79.72246667	16.76666667	42.45053333	9.976213333	14.7969	20.6334	7.077998333	29.85735	14.2394	7.720133333	63.1902	124.922	21.29183333	201.061	123.9071333	20.21768333	222.1926	172.2449	39.24915	14.73575	5.478868333	12.271135	6.73491	3.4054325	1.258633333	0.6269995	210.627	176.8439	3.304305	53.55293333	27.95743333	296.5045	192.572	212.6515	84.66323333	120.1861667	58.88055	3.170113333	6.476071667
HORVU.MOREX.r2.1HG0004680	2.136706667	4.66109	5.422673333	5.204756667	7.27785	1.725358333	4.781658333	12.55414833	10.69202333	4.032635	2.501886667	12.37169167	4.863341667	2.651878333	3.61521	3.852536667	5.363778333	4.528356667	3.658906667	7.349008333	1.51066	1.01823	1.32381	0.813813	0.123189167	9.902035	7.15978	9.462425	7.841743333	6.499215	1.502696667	0.554308333	9.007918333	0.906651	0.632473	10.739385	9.368435	15.6061	5.447886667	6.960736667	1.25153	0.416311833	3.240518333
HORVU.MOREX.r2.1HG0004700	22.47925	7.804233333	4.570383333	4.81023	14.3056	0.995977333	8.199861667	21.41876667	18.54228333	4.982391667	3.53063	4.439853333	0.789759167	5.87768	4.519516667	3.592583333	0.7952275	2.476395333	2.882566667	9.503365	3.656539	1.191286667	8.60593	5.32261	7.599948333	9.12308	2.57907	21.57285	0.284380667	0.24895645	2.324386667	1.820129667	0.951070333	0.642422	0.488294667	4.647655	2.041	13.89885	1.027685333	1.162673	0.3683355	3.853301667	2.990291833
HORVU.MOREX.r2.1HG0004760	16.16283333	12.89486667	15.1884	15.6489	18.5837	23.69016667	21.07533333	29.9183	18.16656667	16.95041667	39.66761667	27.2279	49.16786667	125.2076667	17.60386667	17.96573333	60.30125	6.143836667	58.84823333	31.43563333	6.50587	49.14583333	10.8064	8.954455	23.58353333	26.5226	30.38155	19.08985	42.1933	29.0279	20.42559333	28.55276667	30.38401667	13.04503333	5.429446667	23.0296	32.13615	25.61605	55.7669	40.69793333	16.3225	11.08922333	33.10246667
HORVU.MOREX.r2.1HG0004800	1.353043167	2.46594	1.52677	1.886246667	3.796563333	1.39287	4.697481667	8.419508333	5.419373333	1.814802667	2.147661667	4.023025	3.575331667	3.65776	1.862196667	1.63788	2.491888333	0.070978667	0.406583333	5.315303333	0	1.243932667	0.704237	0.419232	0.631410667	6.79448	8.655385	7.761765	3.10889	2.578515	0	0	1.46925	0.205871333	0.166067333	6.83881	7.042215	9.48309	3.3884	4.67167	0.6738575	0.380557667	0.642304333
HORVU.MOREX.r2.1HG0004810	64.74263333	26.6003	19.9671	19.20196667	37.30716667	13.66845	39.80895	17.9116	34.25241667	135.3536667	99.94511667	85.28766667	103.6283833	284.8931667	22.56846667	13.49053333	145.214	4.41121	43.00729667	164.7828333	6.302573333	17.27373	92.6169	34.6782	61.12076667	182.122	263.856	104.18625	368.0746667	239.048	21.97956667	11.94231333	191.3405	101.6183667	76.33633333	200.561	261.237	96.371	441.0033333	304.4246667	41.76375	27.65736667	33.36493333
HORVU.MOREX.r2.1HG0004820	28.97165	37.208	33.31856667	37.40423333	106.5608	13.46538333	38.67105	136.4528333	83.65545	124.6797	81.33338333	90.24171667	50.57458333	133.87135	39.07143333	47.0423	64.0152	3.005697667	30.32743333	76.31225	7.96311	18.64386333	104.62255	72.16085	40.54576667	139.985	128.4005	125.503	79.69496667	70.7875	3.345233333	19.40069	90.89166667	15.39016667	13.3853	144.9555	130.394	149.7335	126.3846667	135.4366667	56.6025	35.95558333	25.2634
HORVU.MOREX.r2.1HG0004830	950.4781667	2665.266667	1233.239333	1629.32	3674.6	40.79873333	801.8408333	4066.191667	4022.326667	5.593026667	2.191368333	0.575551	9.966467667	280.4046667	3530.353333	2896.536667	13.37980167	0	0	395.398	0.094869667	0.115224667	900.006	420.617	676.649	323.316	127.25365	805.1145	0.688913333	0.01915605	0	0	0.191281167	14.88607333	7.95663	127.3117	104.80715	690.875	0.2354208	0.2265739	0.4687366	326.724	103.9025667
HORVU.MOREX.r2.1HG0004840	3.956558333	20.78243333	7.749803333	13.47023333	26.4481	3.151531667	9.664508333	25.08298333	12.47862667	6.8234	6.143333333	7.669915	4.639293333	11.16193333	23.37646667	13.6457	4.59449	36.04451667	46.42726667	8.557246667	10.94008	28.48493333	5.778255	5.69005	2.784331667	15.9324	13.3891	22.3072	7.206003333	6.253555	16.8679	32.69543333	5.430393333	1.468093333	2.01245	14.4062	10.879735	27.438	9.83207	12.01696667	3.737045	2.553726667	2.780561667
HORVU.MOREX.r2.1HG0004860	958.4851667	2056.796667	631.6846667	841.0166667	3106.643333	52.24918333	675.5831667	3534.545	3771.438333	5.45442	2.048448333	0.152647167	11.18524017	277.0657167	1742.931667	1334.979	16.708415	0	0	451.9966667	0.839286333	0	1155.16	389.332	725.9341667	277.671	122.74515	777.458	0.206562667	0.01723115	0	0.646446667	0.328234167	18.00147	5.7005	116.15285	97.25645	674.5645	0.151212667	0.040885667	0.107838	325.6836667	87.76885
HORVU.MOREX.r2.1HG0004870	40.15248333	19.54216667	7.62647	8.973623333	37.0747	1.199281667	2.73587	19.28448333	42.89386667	9.254391	1.882291667	7.926011833	71.58483333	128.2636667	6.698803333	3.823806667	120.7875	2.551613	10.79737333	121.5498333	1.9044	0.158157667	76.01075	24.4525	75.96288333	94.23245	164.852	52.5658	0.631562	0.13430375	0	0	0.02396395	18.67786667	12.37562333	43.90985	60.66325	31.2767	0.759787033	0.233929967	3.81464	17.50895667	7.127318333
HORVU.MOREX.r2.1HG0004900	7.583448333	17.8019	6.53786	10.17019	34.20946667	1.922555	15.43798333	76.24986667	65.13818333	1.8620555	0.637912667	4.162941667	5.134205	11.22775833	14.45719333	8.93032	4.648718333	15.01015667	20.46203333	12.83553333	6.251376667	9.191736667	3.14679	2.651685	7.633521667	14.640055	9.45052	32.5197	0.883254	0.8355345	1.117906667	1.967893333	1.500323333	0.216249333	0.156847333	12.33895	10.200535	35.42335	1.415773333	2.478446667	0.424595	2.576431667	2.152085
HORVU.MOREX.r2.1HG0004980	2.019266667	7.463783333	3.58388	5.71251	7.43696	2.598051667	3.717558333	13.78161667	9.409266667	9.376073333	13.8127	8.399771667	27.67241667	10.95939833	3.952216667	3.6411	23.27023333	9.921993333	3.545953333	13.57031667	11.61928	4.38222	0.6007465	0.440477	3.186683333	15.7992	19.82395	26.83145	15.19763333	15.26515	1.996486667	8.78261	10.018295	0.607438667	0.270187	0	0.0608118	0.01806355	0.013559233	0	0.01239405	1.121287	2.661898333
HORVU.MOREX.r2.1HG0005040	1.192349667	57.01206667	28.6655	40.88983333	51.2905	0.319874	0.178120333	8.116058333	5.152268333	19.03927	39.57333333	5.08098	2.408554667	1.129395	38.69106667	22.91296667	3.695411667	35.93993333	18.17822333	5.70679	32.82573333	11.96355667	7.08223	2.61584	4.080215	149.121	157.0395	206.895	132.6796667	135.95635	11.28527	7.35181	3.593673333	6.218013333	2.618363333	0.2040635	2.35923	5.53409	0.078155667	0.103020333	0.1304615	0.6764335	1.288099
HORVU.MOREX.r2.1HG0005050	0.443103833	15.3909	7.125956667	9.272183333	15.42203333	0.134626717	0.051181	2.488283333	1.3264495	5.836646667	14.701505	1.5682505	0.930673333	0.4699655	12.54831667	7.137456667	1.212527	147.8839333	25.9602	1.892028333	77.01506667	22.6932	1.408195	0.788346	1.4062885	35.5299	37.66575	50.05455	32.7812	35.32465	53.2654	36.081	1.314307	1.41347	0.722709667	0.098764	0.784371	1.868644	0.020817733	0.078895333	0.004187435	0.298210317	0.270968417
HORVU.MOREX.r2.1HG0005300	3.9264	3.936063333	3.373686667	4.39748	5.077113333	1.999761667	7.380963333	8.910463333	6.405381667	4.591235	3.420148333	6.214948333	4.414923333	11.29644667	4.019096667	4.332783333	5.536468333	0.407913667	0.795205333	8.009341667	1.112274	0.799136667	2.166625	1.30526	4.742556667	8.11794	5.68722	7.53072	2.314656667	1.95674	0.635723	0.92993	3.85555	0.621932	0.377759667	7.40437	7.555455	8.770695	3.95029	4.046586667	1.835435	1.504072833	2.206651667
HORVU.MOREX.r2.1HG0005340	49.3851	17.90433333	44.73936667	56.95093333	14.01353333	22.11725	28.58726667	20.22161667	23.39518333	28.5685	49.27723333	77.55311667	44.43273333	69.61593333	29.14303333	55.67206667	47.8402	31.68453333	47.709	44.97401667	53.16453333	68.15106667	49.43295	32.4892	72.89601667	36.62965	70.6442	23.1143	51.91246667	32.2647	55.8922	86.35316667	48.38818333	20.13886667	15.7529	21.8916	60.61405	32.9964	50.77233333	38.8838	17.7758	37.22953333	24.69685
HORVU.MOREX.r2.1HG0005350	18.72816667	14.99163333	13.9412	18.21873333	23.39496667	2.264528333	15.82581667	13.56296667	20.86468333	5.732766667	3.955653333	5.452063333	5.392013333	10.26318667	17.94563333	21.6121	6.201081667	0.472366	3.886246667	12.00616667	1.063575667	2.74541	36.57595	23.0496	22.10983333	16.62265	13.7924	22.5255	5.416316667	4.39383	0.441334333	6.28103	5.406173333	6.918263333	5.105773333	15.2295	9.117905	15.9322	3.83222	5.682656667	2.4113	6.679156667	3.26158
HORVU.MOREX.r2.1HG0005360	13.01861	9.406053333	8.949353333	12.9073	14.6026	3.524945	20.68831667	32.21483333	33.32493333	1.791135	2.757591667	4.525726667	4.986116667	6.630668333	13.99626667	18.63763333	6.484305	17.85843667	27.50086667	10.91661667	11.32657667	21.90173333	11.03195	6.07855	15.12618333	5.553435	4.45645	9.62539	1.366420667	1.557304	12.60544	11.79893	5.578811667	1.044907333	0.576893667	5.251685	5.05619	8.913955	2.097143333	3.7035	0.8659475	4.991751667	5.517065
HORVU.MOREX.r2.1HG0005390	2.596951667	3.913063333	4.881123333	5.79786	5.51988	3.559611667	6.01278	13.71705	7.583815	3.227188333	4.703036667	5.02074	3.453448333	4.309406667	3.176846667	6.37693	3.148775	0.334253333	0	6.827951667	0	0	0.5692975	0.5668655	1.964383333	6.238985	4.704955	5.937985	0.844005	1.0921155	0.354501667	0	3.794223333	0.100103233	0.087036467	0.125941	0.1115763	0.1743635	0.018287933	0.032684133	0.01754185	1.461085833	1.330078333
HORVU.MOREX.r2.1HG0005400	4.630531667	6.309696667	3.533453333	5.21944	8.490306667	0.997121	5.35554	4.447591667	6.687861667	2.049516333	2.365813333	4.272421667	3.831821667	4.82609	4.043903333	3.52821	3.028786667	23.03016667	28.86116667	6.073498333	15.39056667	26.97854333	4.59007	4.37315	7.77329	5.63509	4.7274	8.730525	2.47123	1.93294	10.56595667	23.8622	3.514533333	0.600294	0.557421333	4.267165	4.14119	7.754985	2.171053333	3.461406667	1.21421	2.224755	2.051135
HORVU.MOREX.r2.1HG0005440	13.85715	9.605896667	8.34302	11.08194	19.65563333	6.275651667	16.71993333	45.83308333	33.89211667	3.336521667	1.352258333	3.741393333	2.736043333	7.0941	9.89734	9.972346667	6.627915	8.630203333	4.572706667	15.57443333	17.5699	8.500166667	7.286565	5.832005	8.897796667	16.5596	6.56824	20.38755	1.67332	2.56771	9.582836667	6.244586667	7.13498	1.265122667	0.882454667	13.012	8.207405	18.489	2.520623333	4.544986667	0.5254435	4.387158333	2.601438333
HORVU.MOREX.r2.1HG0005520	0.913291667	9.59259	8.160936667	8.46316	9.663096667	0.046580833	0.413276833	0.647126167	0.171548667	0.030468667	0	0	0	0.187690667	5.330483333	6.377103333	0.675235833	0	0.263898	0.778943833	0	0	4.485375	2.60652	0.057188833	9.194425	2.873935	7.2579	0.867828333	1.633099	0	0	0	1.630813333	1.0359	0.557097	0.928419	0.3174225	0.096794133	0.097588	0	0.186225833	0.081477333
HORVU.MOREX.r2.1HG0005570	72.6254	78.99663333	63.87086667	94.16843333	42.98453333	20.35773333	51.11205	30.91315	39.96388333	74.56698333	30.03531667	58.04023333	95.68531667	71.46491667	95.15573333	91.2262	65.42683333	2.202237667	2.55236	113.9126667	8.513066667	3.940936667	55.02795	34.08055	70.70506667	69.35705	43.4272	49.18725	14.28753333	9.13626	9.296693333	2.604403333	69.81226667	5.290443333	4.093003333	66.79445	58.7477	47.45865	25.44356667	44.33443333	7.424475	38.54383333	41.43965
HORVU.MOREX.r2.1HG0005640	2.660796667	7.39606	3.72425	4.15318	4.18987	0.057216933	1.226576333	1.675321667	2.742133333	2.049939667	2.981541667	5.280438333	1.887205	1.2533735	5.074273333	3.689346667	2.108275	6.565563333	6.757096667	2.078448333	14.04073333	7.432313333	0.9260845	2.73981	3.282026667	1.761532	0.3427835	4.27193	0.289413333	0.260885	2.548706667	2.434430667	9.112453333	0.438703333	1.087205	1.68367	0.865548	4.72488	0.528881333	0.894839	1.8808325	1.712085167	2.937638333
HORVU.MOREX.r2.1HG0005680	298.1253333	9.742466667	14.09436667	10.97636333	19.10496667	2.937425	0.592488833	7.412065	64.27875	41.97836667	42.32531667	78.7314	10.41419333	1.350381667	16.97544667	13.92248333	14.4506	21.92237667	0	101.1218667	238.1605	0	498.9485	199.3545	1071.368333	12.094155	0.208022	60.6946	1.346718667	1.2737055	0	1.080913333	0.423887167	6.25576	1.854113333	64.90845	1.629123	58.5526	1.188594333	0.797561	67.81318	331.936	5.5757
HORVU.MOREX.r2.1HG0005800	17.9053	23.73803333	14.6964	17.84696667	24.7965	6.694131667	29.08196667	37.09441667	19.53161667	37.80898333	19.99771667	33.20553333	32.68601667	61.20586667	14.00566667	11.94799	34.78055	0.566611	2.618253333	40.788	1.507388667	1.93418	19.66905	12.81165	22.92591667	29.1581	28.6845	25.09615	13.5225	12.95458	1.208303333	1.755813333	23.9593	5.1579	6.258596667	21.6957	30.15905	31.83275	18.69433333	20.3876	8.57164	14.241445	14.47158333
HORVU.MOREX.r2.1HG0005810	15.98406667	22.22806667	17.28286667	23.09016667	36.7488	8.962468333	30.89095	61.8183	41.27936667	18.33495	14.74043333	21.49051667	15.86861667	44.60838333	29.33446667	25.45043333	18.44828333	2.003854	7.658633333	33.12131667	3.592693333	4.938053333	14.45395	13.86	16.23365	33.53815	27.82455	37.07425	17.71493333	15.42565	3.350966667	4.475703333	15.30135	3.469046667	3.443713333	27.24415	29.23605	43.0951	22.9149	24.0388	7.318735	8.134103333	9.479415
HORVU.MOREX.r2.1HG0005860	3.88915	12.13436667	7.69494	10.19873333	10.96023333	0.773070167	5.683796667	12.08415	14.31296667	4.300085	2.035853333	8.443145	6.279118333	9.240388333	10.15724	9.16688	7.847966667	6.788373333	4.503423333	11.65161667	13.38883333	7.870246667	3.55292	2.10287	6.594798333	12.6343	7.528435	19.8192	1.514163333	2.15965	3.462466667	1.801848	3.367866667	0.785558	0.576805333	15.09515	9.87182	15.25415	2.52605	5.264613333	1.26048	2.051175	2.140251
HORVU.MOREX.r2.1HG0005960	1.849568833	3.35491	3.391993333	3.791643333	5.920496667	1.657375	2.873838333	8.360373333	5.262376667	1.920686667	3.33981	3.33491	1.512094667	3.918325	2.48819	2.735343333	2.058176667	0	0.036147667	4.259673333	0	0	4.95453	3.36972	2.14042	5.71853	4.477965	7.66119	2.251956667	1.650275	0	0	1.934806333	0.980181	0.631234667	5.939455	5.516055	7.77102	2.649823333	3.04321	1.125115	1.075364667	1.333205
HORVU.MOREX.r2.1HG0006180	5.02195	9.04506	3.26093	4.009093333	22.76203333	0.451685667	5.917716667	53.97556667	42.15241667	1.383323667	0.9754575	8.090456667	0.388806	1.2080175	4.456446667	2.80542	0.609245667	2.424976667	1.033124667	5.478406667	0.701372	0.130567	3.36147	0.916727	2.909625	5.244845	2.30762	17.040085	0.130511	0.2636245	3.265052333	0.29967	0.263695833	0.675032333	0.272565333	2.866135	2.41393	19.9064	0.386765333	0.543548333	0.1860293	1.162807	0.549150167
HORVU.MOREX.r2.1HG0006190	1.052517333	3.558536667	1.63619	3.386146667	3.661986667	1.184611167	3.574272667	7.24087	4.056075	0.604429	0.809715333	2.758636667	1.191957167	2.862783333	2.85646	2.630983333	1.627576167	5.798233333	1.402001	3.246681667	17.22715333	0	1.561135	0.6678155	0.613894167	5.475355	2.442275	6.687645	0.162225667	0.1532737	4.784453333	2.686763333	0.440124	0.335256667	0.189697667	5.05638	2.303405	5.65115	0.570646	0.726849667	0.151141	0.693762667	0.604371167
HORVU.MOREX.r2.1HG0006200	2.761763333	8.646896667	4.470323333	5.22168	13.4154	1.94225	5.912318333	13.26618333	8.603435	2.461388333	0.774938833	2.18356	1.1505125	4.018745	6.980783333	4.496893333	1.772778333	321.361	52.19046667	5.266896667	226.2215667	78.44303333	5.314455	3.482795	1.173602	8.844145	6.291485	16.09135	2.116873333	2.37509	132.6016667	76.69563333	1.285276667	0.464104333	0.689238667	8.64295	6.17482	13.55075	2.182183333	3.586856667	1.062496	1.577126667	0.86671
HORVU.MOREX.r2.1HG0006240	179.3871667	117.1883333	89.24403333	91.21226667	83.01823333	79.91041667	180.1338333	60.63036667	61.72155	32.10361667	50.8168	97.42036667	40.3396	64.27695	69.33136667	50.02256667	35.99668333	0.301586	8.111756667	177.6606667	0.741502667	3.523594	150.337	173.082	239.3061667	64.1543	99.46685	91.04445	57.5707	73.46565	8.037936667	13.27512667	89.44085	14.04486667	23.61116667	46.6859	87.8895	87.56085	65.7934	101.8426	58.25405	73.06843333	30.57988333
HORVU.MOREX.r2.1HG0006250	103.81525	303.836	248.897	299.5913333	88.6379	17.36926667	128.8783333	18.98796667	18.22848333	88.07146667	85.6074	39.07768333	27.12246667	108.1197333	270.9406667	311.7323333	56.93288333	0.088277	1.841746667	178.4466667	0.45533	2.124117333	101.26585	47.1677	73.59846667	190.9325	90.127	69.0385	43.16273333	26.5504	2.435167333	4.329357333	34.57553333	30.97946667	37.81476667	211.962	106.5667	71.24425	64.17793333	85.26646667	37.2753	24.8319	19.38421667
HORVU.MOREX.r2.1HG0006280	23.64355	8.067066667	10.07640667	8.339083333	7.44582	5.66003	35.14346667	11.340395	8.608615	15.8452	27.65691667	28.30753333	18.3269	23.70398333	2.7381	3.191156667	20.29693333	1.813051	1.760356667	36.97438333	4.935653333	3.172296667	20.82605	15.5216	29.63091667	42.32365	27.81565	36.01955	21.9296	17.857215	3.981223333	2.93475	18.48451667	7.23994	5.214826667	32.9074	21.81665	22.5578	21.46783333	18.58063333	11.0817	11.75769833	9.729736667
HORVU.MOREX.r2.1HG0006290	16.8419	14.7305	16.32873333	16.9918	27.27836667	9.453255	56.4932	56.54033333	41.92548333	16.97566667	17.13861667	21.38803333	14.79773333	33.4373	12.8771	13.75993333	18.77383333	4.154972	2.08452	26.26778333	4.88515	2.166933667	24.5186	17.7631	12.93126667	31.69135	19.46765	30.96905	15.95443333	9.919145	4.372083333	2.032883	16.59213333	4.38786	3.084926667	34.38775	27.97735	33.11745	26.4258	25.7595	7.17421	12.906765	8.73548
HORVU.MOREX.r2.1HG0006370	7.138005	9.333533333	11.70813333	13.85066667	10.8313	1.853816667	7.857965	12.85331667	10.78522667	4.026145	4.189528333	4.321618333	4.923085	16.22723333	9.79678	13.1115	7.67106	1.870879667	4.529753333	11.02765	2.86123	3.529163333	7.561525	2.51537	11.12536667	10.1988	9.649185	12.85305	3.274823333	2.471545	3.9450375	2.12879	3.530391667	1.100283333	0.564181333	12.34645	11.2918	14.0226	4.999573333	4.64637	1.50336	3.535923333	2.037806667
HORVU.MOREX.r2.1HG0006390	73.97818333	18.1272	11.52505333	11.02	10.08004333	6.0101	41.62228333	17.64051667	21.4876	162.4704167	19.8899	94.9845	56.23948333	39.8567	16.6306	9.133106667	41.16363333	1.696291667	0.992530333	32.99565	5.96712	0.278666	43.16025	35.96285	45.14491667	13.552055	19.8421	12.28801	8.072453333	9.78283	1.21082	0	36.59136667	43.80593333	26.1622	12.842725	17.028	16.426065	6.569744	15.75123333	8.35162	13.76131167	14.62833333
HORVU.MOREX.r2.1HG0006400	25.6281	15.96216667	16.6506	17.59886667	20.8143	8.946978333	28.08065	47.95751667	37.58943333	36.50511667	22.88181667	23.9611	25.5359	57.9961	18.40923333	18.446	35.17838333	1.112681	4.24218	44.13638333	1.650326	3.787743333	27.9622	8.781115	27.80498333	64.1836	46.12345	58.5915	23.87566667	15.054345	1.383725667	2.910950667	24.55535	7.692376667	2.347753333	54.5187	47.36155	53.92245	31.21626667	30.93623333	13.47745	13.75520667	16.33991667
HORVU.MOREX.r2.1HG0006540	45.84648333	29.245	43.8316	43.84626667	22.4308	16.88623333	42.8007	49.11643333	45.39061667	49.13265	36.14505	51.12376667	41.30391667	61.1212	23.6563	34.1685	44.50221667	6.742146667	6.909273333	55.5976	17.01224333	3.68085	38.4618	35.3285	40.90501667	74.0561	67.8052	53.1079	25.30863333	20.75395	34.92554	18.64686667	25.71685	18.25656667	17.705	66.04055	67.33895	62.60165	31.8079	32.75293333	24.51905	17.43074	20.16751667
HORVU.MOREX.r2.1HG0006560	0	1.480878	5.644193333	4.40604	0.61528	4.529291667	4.940746667	0.167007333	0	0	0	0	0.22143465	0	3.275116667	8.1099	0.949077833	0	0	0.046498217	0	0	0.0323925	0	0.08758465	2.600892	1.636265	0.0906685	0	0	0	0	0	0	0	4.316075	3.09656	0	0.0130853	0	0	0	0
HORVU.MOREX.r2.1HG0006580	2.452328333	2.455956667	2.11274	2.1263	3.66208	2.650745	6.39515	18.05673333	7.940546667	3.127933333	6.341281667	12.84813333	5.184665	4.974548333	0.653313667	1.522567333	4.523623333	0.173606	0.401422	4.443636667	0	0.852762	1.80733	0.9768565	1.43465	10.73328	11.756205	12.6787	4.54485	4.201465	0	0.572036667	4.778773333	0.434448667	0.424691	11.4871	12.01725	15.1285	5.94149	7.251933333	2.083535	2.111978333	2.914168333
HORVU.MOREX.r2.1HG0006620	13.56218333	31.36686667	28.04113333	31.436	28.78936667	6.281216667	23.84241667	29.17746667	20.27288333	31.5805	40.45285	87.15496667	54.19001667	53.52411667	22.9694	23.33563333	47.39005	1.371481	8.169023333	46.77595	2.519788	2.980107	17.48955	12.2808	21.05118333	45.94425	37.8715	48.3298	35.56003333	20.73995	2.276316667	6.735023333	40.75625	12.32966667	11.22836667	39.7302	40.13745	51.29535	44.04863333	38.81933333	27.90995	11.53286833	15.90398333
HORVU.MOREX.r2.1HG0006660	3.776325	3.43384	2.200363333	2.264866667	8.001383333	5.35862	8.316748333	13.97336667	10.51115167	0.958555333	0.518039833	1.065984833	0.327436667	2.07314	3.03809	2.416493333	0.812088833	0.256760333	0.408147667	3.061908333	0.083048333	0	4.035365	1.771505	1.398818333	5.080975	2.62685	8.5241	0.359590667	0.4296995	0.419659	0.377466667	0.453346333	0.285746667	0.224972133	3.718675	2.457315	6.844035	0.709905333	0.81407	0.2116621	1.446120667	0.644888333
HORVU.MOREX.r2.1HG0006720	86.12503333	4.247363333	6.11488	5.031173333	2.255057	7.236238333	24.8996	9.742373333	7.218996667	328.365	206.6846667	53.53568333	7.933085	5.487908333	1.528666667	1.336111	5.263606667	6.99877	0.322506	28.39915	7.349103333	0	242.6245	31.25635	69.13271667	49.7583	60.62395	49.4164	310.2716667	222.26835	37.15857	1.298897667	212.7866667	19.83593333	7.11111	46.82765	45.78915	161.2069	308.5466667	321.622	41.1708	128.325	28.05651667
HORVU.MOREX.r2.1HG0006820	0.1077094	1.085883333	1.68527	1.289891	0.444633667	1.041971667	4.947825	0.07081895	0.009935633	0.21871685	1.1180395	1.527923333	0.989554	0.420257333	2.3835	1.84969	1.780648333	0	0.034197	0.1149751	0	0	0.259091	0.1121517	0.243325167	3.154075	1.5096205	0.39537435	2.106246667	2.16669	0	0.750406667	5.632386667	0.195677333	0.150857533	4.70146	4.6124	18.2321725	2.52052	4.4501	5.5866695	0.152902967	0.215877467
HORVU.MOREX.r2.1HG0006900	7.630238333	16.91656667	4.892326667	7.290786667	24.05673333	0.917348167	10.56511167	37.45416667	32.35743333	0.03968125	0.088065617	0.024806183	0.181612333	4.916673333	12.36895667	6.90904	0.451386667	4.102607	0.8569187	4.836046667	16.51912	0.063336667	3.52988	0.26413	6.07115	7.102345	3.284025	18.1248	0.0872826	0.138094	1.539845333	0.044354333	0.136947983	0.049493533	0.033405167	2.932855	2.38844	15.48865	0.043741933	0.090729767	0	1.390728	0.925902467
HORVU.MOREX.r2.1HG0006940	0	2.895603333	2.621103333	2.52574	1.44507	0.231563333	0.105901133	0.219070833	0	0	0	0	0	0	4.255253333	4.44063	0	42.31858333	19.6705	0	12.20512667	6.720073333	0.0287799	0.566809	0	0.0915495	0	0	0.012216567	0.03974435	32.35353333	29.43984667	0	0.061496567	0.171919033	7.30885	7.45131	2.66871	13.69173333	19.21973333	0.668392	0	0
HORVU.MOREX.r2.1HG0006950	0	4.938723333	4.24323	4.739673333	2.959583333	0.091699833	0.046421167	0.546363167	0	0	0	0	0	0	7.08328	8.645	0	0	1.375953333	0	0.316232333	0	0	1.0980695	0	0	0	0	0	0	0.203067333	0	0	0	0.137994	3.297235	4.87802	1.1251415	5.369316667	8.056003333	0.202883	0	0
HORVU.MOREX.r2.1HG0007010	2.275448333	4.024836667	2.8589	3.32341	4.190026667	6.33483	28.95011667	3.737305	4.004066667	3.853873333	1.0490135	0.974475833	1.728448333	3.059425	1.899936667	2.228963333	1.4199275	44.30846667	69.64293333	1.443807667	46.68863333	85.60543333	13.69485	10.9479	0.387148667	4.905345	3.56661	3.51138	0.661585667	0.557603	67.05493667	114.7653	0.814046333	4.246776667	3.334846667	33.70675	34.3855	25.98835	19.32706667	25.9767	13.1919	1.598384	0.658415
HORVU.MOREX.r2.1HG0007070	7.75208	17.19583333	9.638043333	12.96293333	21.41343333	4.967023333	19.67185	33.4446	19.13068333	11.27710833	5.701606667	8.892875	9.44887	19.96246667	13.69372667	10.09925667	14.30961667	1.733752	1.3495	16.70565	1.98468	0.697102667	4.09971	1.57873	7.334106667	26.6335	15.5611	34.68405	2.200113333	1.953999	2.096315667	0.476347667	3.751288333	1.189083	0.583327333	26.7956	18.65705	28.9026	2.799746667	4.44363	1.63414	4.224371667	4.366141667
HORVU.MOREX.r2.1HG0007260	2.349378667	0.905750333	2.466278	1.799833333	0.715904333	0.662386	0.654079167	0.77579	1.786435667	0.1788905	0.543654	0.085355	0.398971333	0.36037	1.532643333	1.110987667	0.14776	23.83766667	303.107	0.192946833	16.95276	141.3084667	0.571431	3.772075	0.158196667	1.3901	0.776029	1.70663	0.987447	3.459961	3.84008	305.2290333	0.436589333	0.2237387	0.504236	1.86356	0.972074	1.0551015	0.688286667	0.410811	0.499222	12.07449167	1.6925005
HORVU.MOREX.r2.1HG0007330	3.468036667	2.574986667	1.227819667	1.211786667	3.47905	3.572573333	7.626836667	17.9127	11.51269	8.627185	24.08901667	19.80786667	10.86641833	12.31538333	2.235483333	1.70748	11.84473333	85.97553333	28.74156667	12.4063	59.9275	36.57773333	0.854373	0.8152275	4.79053	35.998	29.63465	48.5612	20.31123333	17.063235	142.4236333	19.86953333	18.09355	0.832814	0.516765333	10.83165	7.55057	17.72995	6.50611	8.421593333	4.51983	2.2286055	4.699051667
HORVU.MOREX.r2.1HG0007630	5.891348333	0.454493333	0.896640667	0.586686667	0.319549667	0.161829167	0.086361167	3.173358333	2.84236	0.245273333	0	0.060046467	0	0.049339633	0.360902	2.769241667	0	0	0	11.34451167	0.072524333	0	5.159695	7.69426	2.103101667	0.5185675	0	2.430025	0	0	0	0	0	1.072847	0.632863333	0.778628	0.1355575	0.5046115	0	0	0	4.042315	1.73683
HORVU.MOREX.r2.1HG0007650	18.01683333	0.844029333	0.83094	0.455497667	0.050277367	0.209501167	0	0	0	69.09198933	0.3237847	6.539736667	2.386665	0	1.521658667	1.087787667	5.943038333	0	0	0.8674625	0	0	21.65335	14.081085	30.2447	0	0	0	0	0	0	0	1.8909085	2.265923333	0.779708667	0	0.131142	0	0	0	0	13.305595	3.032691667
HORVU.MOREX.r2.1HG0007670	11.815565	15.92326667	9.699663333	14.3553	25.0594	4.128375	26.58435	49.76065	35.3392	3.96612	2.29631	8.768943333	9.233998333	17.54443333	17.46506667	13.68556667	10.51617333	6.51278	7.04345	18.78918333	2.772196667	5.949943333	6.218225	3.45599	13.74245	18.6492	11.866825	25.6289	3.25815	2.611355	1.89931	1.489638	5.173583333	0.82492	0.698855333	14.1095	14.86555	25.6719	4.23809	7.29541	1.872155	4.174728333	4.764243333
HORVU.MOREX.r2.1HG0007740	7.43744	18.66782667	5.520456667	8.958173333	1.437207333	0.934063667	41.76341667	1.455189833	1.310835	20.07008167	97.28651667	108.2483333	83.50918333	51.88043333	19.73026667	8.574246667	87.5317	0	0	10.745005	0	0	12.5794	7.967255	1.337116833	26.58495	28.7894	10.517205	3.920963333	3.331875	0	0	1.102183833	30.3748	9.92943	29.8603	43.00275	8.934811	1.76994	4.041353333	13.77165	12.30675	21.99503333
HORVU.MOREX.r2.1HG0007760	49.14793333	83.7541	80.31643333	101.0629	136.9673333	89.57448333	147.2881667	192.8921667	86.77745	39.83636667	61.56828333	91.0439	85.6956	129.0183333	73.95923333	79.2441	76.88386667	13.90409333	62.6263	99.08756667	25.33865667	33.42496333	37.40695	293.8845	36.1797	151.2495	130.395	210.438	73.0709	63.17525	5.932953333	42.42433333	64.96886667	7.943896667	24.7441	124.13	93.59725	201.3795	65.041	80.19973333	46.0692	51.21671667	41.47208333
HORVU.MOREX.r2.1HG0007770	35.05891667	87.38376667	57.99986667	70.73283333	97.46116667	10.14439167	36.18618333	89.69221667	66.78593333	59.54198333	38.68148333	58.97055	49.80038333	85.89405	49.452	54.2342	51.3171	7.26316	18.91706667	72.7502	8.52156	12.52297	17.56585	8.25999	44.70443333	144.052	93.55025	185.7015	50.86206667	42.4852	16.4864	12.36321333	47.63598333	8.561016667	6.86164	131.6545	86.83855	158.4255	58.14423333	63.9062	32.51735	18.75995	20.48891667
HORVU.MOREX.r2.1HG0007850	4.431773333	7.289813333	5.42872	6.582233333	8.2003	0.615067833	5.681115	6.71394	7.820483333	4.022495	1.99446	4.136455	3.478085	5.071126667	10.12185667	8.01475	4.416258333	33.83986667	24.8839	5.875423333	23.93313333	27.72956667	6.29625	3.98662	3.489988333	4.908015	4.97804	5.316615	2.295403333	1.68903	12.7622	15.25493333	6.23032	1.692696667	1.313453333	5.28994	3.956715	5.518045	2.51017	5.097716667	1.3119815	2.192414833	2.512271667
HORVU.MOREX.r2.1HG0007890	44.60436667	311.496	231.8056667	197.2876667	204.8493333	1.744041667	278.0773333	49.87641667	78.17875	5.024653333	1.107481833	11.087995	5.562185	40.21155	49.28586667	42.06516667	9.309015	22.65566667	2.93087	159.0196667	13.82399333	5.38411	4.98008	3.33941	5.249811667	69.79775	44.2306	192.567	0.797098333	0.3858355	5.7319	4.532715667	0.1553754	4.512886667	2.509196667	54.08235	29.635	67.5669	0.483420667	0.525278667	1.539065	11.17375167	10.32009333
HORVU.MOREX.r2.1HG0007990	89.96338333	49.15586667	46.06503333	38.4609	62.57726667	9.837845	118.9366667	126.5086667	87.69076667	229.0978333	11.63446667	37.49808333	149.6091667	113.6045	37.1939	26.86563333	203.9556667	5.789686667	12.8954	188.0893333	13.22189667	7.06313	55.861	23.79085	46.4987	222.733	153.5615	130.497	2.75795	2.096321	4.067536667	19.50535	0.194001833	15.15853333	7.954733333	212.703	182.434	95.65735	3.37779	3.595626667	3.189985	27.05665	26.8654
HORVU.MOREX.r2.1HG0008050	10.81098333	15.8636	21.22373333	24.63696667	8.12928	12.32317167	29.8944	15.8784	6.251141667	25.50946333	2.056090667	3.438141667	15.21033333	34.4504	5.00097	4.28133	18.77703333	14.19186333	49.2574	17.42168333	10.04326	131.5887333	0.063336	0	1.130037167	29.06635	11.85865	15.554	1.097511667	1.813547	44.47656667	62.00823333	5.562548333	0	0.026433667	3.851885	2.88081	2.39276	0.28535	0.268333	1.045429	7.859436667	4.051228333
HORVU.MOREX.r2.1HG0008060	2.845859333	3.334403333	2.616503333	3.089386667	3.09023	11.221125	20.45768333	30.4932	17.78876667	3.303351667	2.968533333	1.4868745	2.944813333	8.95141	1.941093333	2.022433333	7.440848333	1.803743333	85.82600667	8.726151667	0	18.60558367	0.838893	2.458345	0.452056	17.3032	15.4502	10.45895	3.03441	2.553215	5.327367333	14.05874533	1.594282667	0	0.221963	13.6975	12.447325	7.01178	1.207800667	2.911553333	0.6099625	1.250139	1.564840167
HORVU.MOREX.r2.1HG0008070	19.98348333	27.60706667	24.917	25.129	21.038	1.307127	1.383589667	0.4580165	0.175082	8.777671667	85.79013333	7.213286667	11.80266667	13.28270667	23.74303333	24.05056667	5.764371667	0.759936333	0	7.679921667	0.191013667	0	12.49702	9.77935	15.6575	15.52539	52.3582	4.957695	153.8243333	129.5995	3.593133333	0.319546667	25.77713333	8.023276667	6.994356667	12.54675	23.4654	27.0639	121.1633333	144.8223333	26.75145	15.50877833	9.300328333
HORVU.MOREX.r2.1HG0008080	292.3515	464.3483333	512.3013333	488.8633333	414.1873333	49.04038333	130.9143333	47.99036667	91.78608333	185.3315	324.2755	49.24298333	967.4175	1225.841667	415.1103333	454.744	799.395	5.475666667	162.3933333	425.65	25.05893333	182.9088333	111.81825	87.3673	299.0446667	150.8545	256.5105	65.59015	330.8846667	238.3475	109.6420333	374.8803333	197.129	23.6935	14.02113333	106.88775	195.3435	77.5096	285.1556667	352.48	60.1766	93.18875	69.57615
HORVU.MOREX.r2.1HG0008110	10.66654	22.60513333	46.05196667	21.81343333	19.68266667	2.886788333	17.06901667	21.53478333	16.26808333	14.9315	10.19703333	10.36095667	8.405831667	13.19181667	17.86096667	19.28566667	8.603668333	0	0.3226927	14.38115	0.282168667	0.297015333	8.73253	5.1503	7.939961667	22.9181	18.8655	21.94255	10.65026667	8.77585	0.033869	0	11.20236	3.397976667	3.89348	17.2159	11.77335	14.9657	6.914636667	8.133116667	4.68762	8.124846667	7.251583333
HORVU.MOREX.r2.1HG0008180	11.99935	14.61886667	8.70989	9.751113333	12.53046667	1.2915135	18.6427	7.757228333	14.4254	0.737076883	1.35361	4.212456667	7.068071667	55.44055	5.762366667	2.860373333	5.539735	21.47466	14.22533667	25.21901667	19.74396	16.62042667	5.76433	3.30845	9.992821667	8.87681	4.872555	18.7316	2.233793333	1.408836	6.42652	10.24582	0.738962833	4.685443333	5.25675	11.346395	4.7256	16.62295	2.252496667	2.035136667	1.98425	2.828011667	2.68568
HORVU.MOREX.r2.1HG0008270	8.500475	63.84843333	40.97556667	54.19326667	101.8738	7.372446667	21.22376667	66.20581667	37.80401667	4.175866667	10.13395833	15.16335	13.87361667	17.2052	48.60913333	45.4345	16.17881667	104.1135	161.825	20.68486667	72.8769	119.3942333	21.3704	25.3849	6.361198333	38.12575	25.54795	80.209	10.57268667	10.99292	63.37766667	70.25036667	13.42255	3.955793333	3.9398	41.1097	32.06865	88.27275	14.71763333	21.46603333	6.6587	6.500928333	7.097141667
HORVU.MOREX.r2.1HG0008320	10.35315	17.78586667	20.94386667	23.70383333	16.49363333	1.296305	11.57764	9.362746667	10.17661667	10.799015	8.939155	9.191208333	11.5342	14.62836667	24.2304	26.53846667	14.9354	73.1742	4.139108333	15.64056667	75.71226667	7.761833333	18.73735	13.07435	13.12703333	18.28885	12.202105	15.2463	5.438113333	5.547865	32.77563333	3.161379667	15.64441667	6.264173333	5.415983333	19.74565	13.86675	12.143175	6.429616667	11.87863667	2.63869	6.703556667	5.286848333
HORVU.MOREX.r2.1HG0008330	19.44762833	18.4949	17.85043333	20.91843333	24.3176	14.31665	44.75606667	59.80115	51.98038333	22.11336667	12.68411667	21.5222	31.91661667	41.56716667	26.69623333	27.5161	29.37901667	6.140133333	14.57516	60.93501667	4.43907	13.86392667	18.0762	16.0265	18.41886667	35.14325	30.60215	38.6254	14.45116667	13.27621	10.98926667	10.535	15.87113333	5.07433	2.897423333	33.5588	36.4647	35.34155	16.9841	21.75893333	7.278295	9.78431	16.90228333
HORVU.MOREX.r2.1HG0008340	23.74325	10.44014667	9.152796667	9.9414	13.82913333	2.814545	40.6083	61.47873333	43.86043333	22.56115	5.688008333	8.778801667	17.23436667	54.5675	6.47287	4.71379	38.81901667	3.699503333	5.062873333	83.70326667	9.559166667	2.30965	13.35155	7.08398	23.03276667	79.4654	37.5316	68.7084	2.543056667	2.188158	0.533255	0.218769	1.016825833	1.605116667	1.396703333	52.89645	41.2084	42.7675	3.439396667	1.758443333	0.290483	5.086143333	6.207466667
HORVU.MOREX.r2.1HG0008370	2.138872	4.30145	2.245976667	3.00999	5.54079	0.6997605	5.121203333	8.502463333	7.542738333	3.033943333	2.608075	3.743903333	4.122683333	5.196393333	3.3614	2.083953333	3.223215	0.672379667	1.845787667	4.762105	0.349725	2.509843333	0.664971	0.342191	1.840826667	2.51247	2.09381	2.63732	0.731790333	0.5685695	1.221416333	4.85293	3.395203333	0.380220333	0.347703	2.43801	3.496895	2.576395	1.149836667	1.56071	0.3656115	0.6000065	1.543757
HORVU.MOREX.r2.1HG0008380	4.514415	5.960603333	4.296566667	5.737493333	8.655023333	1.545421667	8.43651	16.73213333	12.01673333	7.33332	10.544995	21.94971667	10.05953	6.061993333	7.66682	8.251436667	9.278446667	3.438896667	4.067756667	9.007513333	2.383983333	2.455355	2.115915	1.57076	2.699826667	13.35495	15.86505	13.90835	17.3135	16.01017	0.644645667	2.076472667	24.40876667	8.165573333	3.222906667	11.0035	16.30915	14.3136	18.01366667	21.4716	8.126385	1.7432445	7.75239
HORVU.MOREX.r2.1HG0008410	28.14896667	71.70026667	59.70293333	65.0674	50.0763	6.530446667	39.05493333	19.1425	25.42831667	79.84898333	80.80791667	81.98103333	108.1701667	105.5471667	47.19973333	42.74603333	111.9613333	85.5381	54.77176667	87.9999	59.64406667	59.6504	26.9928	17.1215	27.05345	145.59695	104.82335	64.94085	101.3965667	71.66335	27.99929733	157.8901333	79.10375	28.9061	23.39496667	152.7015	94.11335	59.8027	119.44	101.9230333	42.76055	33.99745	39.27355
HORVU.MOREX.r2.1HG0008420	3.014285	3.103493333	1.7924	2.50472	2.96445	0.5681575	4.05846	5.392056667	3.947945	3.792188333	6.076143333	12.87715	4.800488333	4.292155	3.062636667	2.49941	3.794733333	2.050282333	2.679975333	3.79693	2.026533333	3.984756667	1.773675	0.9543735	2.571703333	5.974565	6.83594	4.878365	12.62156667	11.246115	0.584938	1.149724333	15.80666667	5.028866667	1.550526667	6.028545	6.483665	5.388725	14.59636667	15.21266667	4.65869	1.2107905	5.045088333
HORVU.MOREX.r2.1HG0008430	7.40144	15.81406667	10.81075	13.6008	18.51616667	3.332935	15.36945	24.02911667	13.25785	19.1445	29.14308333	30.33006667	22.06235	21.18383333	11.38754	10.65447	21.37133333	4.97481	13.57534	19.04066667	8.425843333	17.51716667	2.68488	3.4537	5.535455	33.69205	42.1663	42.1138	30.2178	29.07875	6.411566333	12.4447	30.50721667	2.701446667	5.3268	41.19145	35.664	42.751	34.27413333	44.75023333	16.4344	5.633646667	14.61613333
HORVU.MOREX.r2.1HG0008450	1.455918333	4.950743333	2.8808	3.52524	6.31999	0.9432145	5.272656667	5.854855	4.653458333	1.714745	1.444837	1.720576667	2.268248333	3.864623333	5.787686667	3.277056667	2.08385	4.77004	3.131133333	4.200826667	2.689862	3.333150333	0.5626475	0.2529645	1.129418	2.364205	2.17318	2.954995	1.189791	1.073072	0.62688	3.373745	2.911995	0.115100667	0.1456219	4.58563	3.078235	4.804825	1.501385333	1.798353333	0.4858535	0.512073833	1.073860167
HORVU.MOREX.r2.1HG0008510	1.893718333	5.785796667	2.690623333	3.87763	7.05985	0.6335145	4.107538333	7.827108333	6.790458333	2.076355667	3.215446667	2.75422	3.277915	5.920401667	4.82847	2.93279	2.767101667	6.096053333	3.374102	5.829136667	1.409068333	3.710406667	0.9019745	0.629171	1.462855	3.26893	2.91372	4.35119	1.564666667	1.4939485	1.419673333	6.475238333	4.142135	0.346216667	0.376064333	4.635375	3.528025	4.630495	2.55289	3.046113333	0.773817	0.599120783	1.64809
HORVU.MOREX.r2.1HG0008520	0.057324667	0.053119393	0.272048333	0.308294667	0.034030667	0.036329933	0.158937933	0	0	0.004736517	0.020095917	0	0	0.148716833	0.303569167	2.483692333	0	2.308716667	0.104655667	0.387636667	1.760626667	0.145671333	0.848656	0.283627	0.102705517	0.6829455	0.2303275	0.465617	0	0.00605445	0.385086667	0	0	0.1062318	0.128467267	0.3362675	0.10946	0.551115	0.0569962	0	0	0	0
HORVU.MOREX.r2.1HG0008530	0.184477667	0.042029233	0.031401933	0.051113	0.028415833	0.019869833	0.362312667	0	0	0	0	0.033936833	0	0.102864667	0.154063	1.400966333	0	0	0	0.321439833	0	0	1.228664	0.1820585	0.092143833	0.41618	0.03166675	0.1600165	0	0	0	0	0	0.193431	0.375942333	0	0.02374435	0.0812415	0	0	0	0	0
HORVU.MOREX.r2.1HG0008550	14.94678833	9.194023333	9.07391	10.38306667	10.21124667	4.239176667	18.21176667	45.32755	24.51426667	12.99394833	6.452856667	7.883466667	17.27861667	27.13498333	7.942806667	8.87253	18.68655	4.46387	0.85081	22.06861667	3.766536333	0.984416667	4.176205	5.26711	9.31318	26.55155	15.6563	18.2068	4.112073333	4.04502	2.747193333	0	3.597961667	0.312206667	0.471945667	19.86445	18.0595	18.1939	5.52206	5.231253333	1.87179	3.251826667	6.550613333
HORVU.MOREX.r2.1HG0008560	10.69798833	9.503373333	10.96595	12.52182	13.34776667	3.020223333	15.64385	30.09361667	21.57966667	12.01980333	6.108808333	8.767721667	17.60196667	24.4173	9.120356667	11.12868	18.22588333	6.210953333	3.58676	23.37468333	11.83984667	3.230826667	3.826635	4.84793	9.302295	22.68175	14.9352	18.5993	3.153206667	3.82326	9.735573333	1.935319667	3.880366667	0.39558	0.583172667	21.093	18.53605	15.1779	5.89387	4.599713333	1.496895	2.9404015	4.511738333
HORVU.MOREX.r2.1HG0008570	5.761058333	16.27926667	16.57186667	19.28536667	22.3968	1.145010333	5.463148333	8.57538	10.31877667	7.649983333	5.8823	6.241686667	10.32555667	13.3543	18.25553333	18.39606667	13.07056667	0	0	15.93251667	0.340793333	0	4.99228	8.016725	5.022128333	38.21165	17.97965	33.2573	3.801076667	3.825025	0	0	4.415816667	0.990168667	1.037798	16.60515	12.283555	16.041	3.70957	4.296796667	1.157327	1.117922833	2.647273333
HORVU.MOREX.r2.1HG0008580	1.682291667	6.909223333	3.457216667	3.981793333	7.095456667	0.3526855	3.562006667	5.723933333	4.910825	1.515423833	2.361068333	1.959506667	2.481543333	5.05145	6.930553333	3.896636667	2.392853333	4.39979	4.975490667	4.116921667	4.399643333	4.068457667	0.6298215	0.3273365	1.303093	2.76444	2.042975	4.11344	1.104063333	1.228803	1.6244	6.493209667	3.06861	0.100810067	0.1350931	8.02776	3.64402	8.30795	1.773533333	2.481983333	1.0316125	0.437116167	0.967210667
HORVU.MOREX.r2.1HG0008590	0	1.511556667	1.197055333	1.72881	1.107597667	0	0	0	0	0	0	0	0	0	1.941283333	2.42125	0	0.046904	0	0	0	0	0	0	0	0	0	0	0.0327612	0	0	0	0	0	0	12.04885	5.21119	10.84236	1.294901333	1.322972667	0.8974355	0	0
HORVU.MOREX.r2.1HG0008630	1.321896333	3.059726667	1.386416667	1.864353333	3.70526	0.606834833	3.373686667	6.921133333	6.130755	1.684998333	2.433046667	2.872431667	2.652621667	4.202965	2.64499	1.90284	2.233835	0.93434	0.38639	3.663745	0.228480667	0.631167333	0.424244	0.3165695	1.189538	2.815355	1.743675	3.07976	1.146823333	1.0061025	0.052603333	0.699557333	3.266115	0.272469667	0.172924	2.026035	2.465945	3.52694	1.622258	1.825683333	0.4258465	0.530646667	1.69537
HORVU.MOREX.r2.1HG0008650	2.459308333	6.234963333	3.306896667	3.735433333	7.112886667	0.905233667	4.839455	9.32361	7.387871667	2.422991667	2.936745	2.77288	3.235176667	5.600486667	6.091153333	3.588693333	2.777288333	6.169436667	3.737253333	5.410608333	2.609920333	4.620476667	1.1323755	0.5904145	1.698123333	3.290765	2.844895	4.87783	1.406696667	1.3001745	1.020996667	6.9259	4.09626	0.459237667	0.343313667	5.385125	3.631625	5.419445	2.0604	2.624573333	0.909503	0.9024905	1.479631667
HORVU.MOREX.r2.1HG0008660	1.3187465	7.756576667	3.61971	4.064296667	7.77625	0.3173725	1.337900833	2.185099667	3.395488333	1.462196	3.746303333	2.854466667	3.363683333	4.55859	5.580046667	3.60289	2.434173333	28.0189	8.18839	5.2761	8.560786667	10.70805767	1.0368815	0.7017985	1.4698935	3.54058	3.849235	8.284595	1.98028	1.60368	5.354633333	28.78696667	4.206778333	0.3949307	0.441868	8.55324	3.02437	9.437925	3.983983333	3.481406667	1.82974	0.296952333	0.977792167
HORVU.MOREX.r2.1HG0008690	0.1828275	0.079251633	0.147427	0.1305365	0.035531767	0.032053117	0.668235833	0.072603167	0	0	0	0.058929333	0	0.307316833	0.114791967	1.093809	0	0.090848333	0	0.936278833	0.844956333	0	1.40968	0.489154	0.22551895	0.8521275	0.149113	0.666588	0	0	0.218223667	0	0	0.336524	0.552525667	0.161151	0.05634025	0.420191	0	0	0	0	0
HORVU.MOREX.r2.1HG0008710	1.842506167	4.922186667	2.244116667	3.162543333	6.179436667	0.681387667	4.111376667	9.060808333	7.468871667	2.177798333	2.633331667	2.909558333	2.930978333	4.774021667	4.023033333	2.40956	2.384295	2.28474	1.887930667	4.832041667	0.501500667	3.31138	1.07937	0.614577	1.29392	3.02565	1.957145	3.097505	1.29879	1.0342415	1.404923	3.836609667	4.291345	0.321734	0.308148667	3.136315	3.114445	3.38487	1.93589	2.51771	0.449797	0.744692667	1.981986667
HORVU.MOREX.r2.1HG0008720	0.020771167	0.032196833	0.195858	0.296946	0.014527933	0.041569833	0.077199333	0	0	0	0	0	0	0.1193715	0.266741	2.018796667	0	0.090191333	0	0.268851	0.289061333	0	0.7102365	0.2435685	0.10309365	0.6426595	0.234416	0.2675655	0	0	0	0	0	0.1108504	0.121453033	0.2313405	0.065636	0.3469805	0	0	0	0	0
HORVU.MOREX.r2.1HG0008730	2.593265	8.34029	3.709663333	4.832856667	8.924396667	1.108284167	5.823565	11.1829	9.090456667	2.540903333	5.331653333	5.323628333	4.981803333	7.948558333	8.62358	4.909856667	4.085661667	4.954923333	4.462140667	7.672071667	0.595075333	6.209246667	1.5417	1.013359	3.519755	5.61744	4.616555	8.989405	2.472906667	2.213255	0.68889	17.669	4.190816667	0.480591667	0.429395667	5.821525	5.12135	7.455575	3.07692	3.752893333	1.31759	1.004285833	2.484468333
HORVU.MOREX.r2.1HG0008760	1.986832	2.23296	1.146446667	1.75477	3.404973333	0.871736333	5.208096667	8.133715	8.710658333	3.741416667	1.158454167	1.940408167	1.316280167	1.6679475	1.77168	1.690346667	1.072127167	0	0	1.6121765	0	0	1.3807	0.702006	1.1012445	0.905556	0.880743	1.170685	0.523560333	0.200072	0	0	1.455460667	0.462437667	0.475222333	0.5305795	1.32833	0.2611205	0.235346667	0.653340667	0.0685055	0.853779	1.473240667
HORVU.MOREX.r2.1HG0008770	2.897903333	7.732726667	3.090693333	3.97288	7.493323333	0.6002444	3.859673333	6.354925	6.15923	1.596393833	4.638331667	5.752585	3.465176667	4.720973333	7.775403333	3.96366	2.065475	4.74787	5.962333333	4.151215	0.936119	4.387046667	1.797835	0.8212795	2.84808	4.440835	2.188525	6.64137	2.056333333	1.739978	2.314966667	9.39745	3.152251667	0.301853333	0.407617667	5.26653	3.79166	7.50478	2.31586	3.044766667	1.20491	0.933761667	1.875023
HORVU.MOREX.r2.1HG0008810	2.707196667	5.02741	2.5044	2.887246667	6.032763333	1.067598667	4.91657	8.736873333	7.485995	2.879951667	4.091855	4.124026667	4.202196667	5.66663	4.69459	3.131716667	3.54705	2.78017	1.962875667	5.429041667	0.317552667	3.133710333	1.22371	0.8961165	1.997741667	4.116105	3.37431	4.044425	1.875703333	1.5701695	0.654987	4.10281	3.518998333	0.430187	0.335627	3.296025	3.807485	4.128705	2.48438	3.017116667	0.833242	0.795101833	1.735071667
HORVU.MOREX.r2.1HG0008840	4.86369	3.62444	1.725623333	2.749823333	4.34751	3.922901667	12.21751667	11.45495	8.43236	11.39509167	4.348501667	7.440955	6.379655	12.891805	5.83642	4.419016667	5.44375	12.61315667	16.57640333	8.83575	14.14228	22.24166667	3.774865	1.51468	3.734265	8.57528	7.124075	7.823245	3.018556667	2.34671	7.46955	18.77166667	4.63325	0.996554333	0.654666667	8.053945	10.057255	8.34882	3.598043333	5.17837	1.95476	2.640931667	4.944398333
HORVU.MOREX.r2.1HG0008850	0.7141425	1.211929667	0.668463333	0.766498	1.24059	1.098806167	2.888095	2.477891667	1.692465	3.239231667	1.845081667	2.024326667	1.764775	3.54287	1.961186667	1.514393333	1.873665	0.259326667	0.828921	2.700528333	0.040533333	0.196919667	1.035671	0.420295	0.659059	4.498585	3.495735	4.933485	1.465990667	1.0532795	0	0.368843667	1.637046667	0.556179	0.174005167	4.26836	3.67036	4.076	1.743306667	1.993693333	0.9564265	0.488145167	1.152379667
HORVU.MOREX.r2.1HG0008870	3.349848333	2.177886667	1.437326667	1.76786	2.33222	1.500128333	6.799805	4.477293333	2.393071667	7.882231667	8.354738333	7.847296667	3.738603333	7.460351667	2.682106667	2.266416667	3.959681667	0.5570994	0.477328333	5.582845	0.207527333	0	2.73109	1.0754065	2.824146667	14.38195	12.491975	9.80693	5.46478	4.8142	0	0	4.165355	1.27911	0.879435	13.2672	9.245305	9.824885	6.419856667	7.67042	2.661845	1.361054	3.752328333
HORVU.MOREX.r2.1HG0008900	0.158689833	6.889273333	0.536613	2.489545667	1.262946	0.063826333	1.671206833	0.056652333	0.322898	0.027449833	0.1141225	0	0.02687	0.165655667	9.667293333	2.719824667	0	19.70533	7.299626667	0	14.35982333	0.75189	0.22958	0.212228	0.8501805	0.646585	1.3807995	0.798944	0	0	14.64464667	3.6633	0	0.031731633	0	0.64317	0.6496025	0.47829	0.041991	0.270761	0	0	0
HORVU.MOREX.r2.1HG0008940	9.493501667	9.509023333	9.77292	9.99565	9.75155	4.345678333	10.777835	16.77035	9.177998333	27.33193333	16.93175	21.7921	12.62231667	25.9976	6.380243333	8.349043333	13.45051667	9.351686667	30.48243333	21.10278333	11.21012	32.71089	7.906025	6.98936	7.203145	17.608	27.61095	13.1651	18.82566667	18.964755	29.92146667	48.24726667	14.52906667	1.418706667	0.848300333	18.52605	20.9836	17.4274	25.7233	29.9211	4.7192	7.427873333	3.53531
HORVU.MOREX.r2.1HG0008950	35.44665	3.15441	4.818216667	4.50675	1.854133333	6.560531667	26.11665	6.771935	8.158745	51.12078333	22.66871667	12.66766	19.32276667	120.4703	3.041223333	5.204623333	31.16681667	0	0	38.84408333	1.725953	0.237179333	28.8706	7.4503	44.64475	19.3235	5.823155	10.577785	11.56826667	9.2786	0	0.026009633	39.2764	6.221456667	2.519376667	16.08115	8.434815	6.887975	14.89516667	17.53913333	4.544195	19.47145	16.15345
HORVU.MOREX.r2.1HG0009050	11.57497667	23.03023333	30.7046	27.315	24.76033333	3.114878333	52.82528333	27.15318333	22.04266667	128.8278333	92.72516667	225.9521667	86.53595	5.061696667	6.330703333	7.856096667	62.04503333	0.536815667	2.683573333	51.11351667	0.292028333	1.50378	3.916415	1.73835	1.271374167	84.80815	119.606	81.02135	259.794	185.52955	0.112515	1.376723333	165.5573333	167.3403333	208.116	95.2003	115.574	115.7948	216.8416667	156.4946667	204.38255	2.781972667	91.60866667
HORVU.MOREX.r2.1HG0009100	15.63822	4.497336667	3.21613	3.187553333	4.643306667	6.486781667	29.53046667	33.49796667	26.31346667	22.3766	4.766166667	6.712183333	9.813876667	14.8972	2.8494	2.30695	12.27095	0	0	14.57623333	0	0	9.412725	4.074445	3.34664	8.812255	6.516725	6.608155	2.80264	2.496895	0.152300333	1.362393333	8.224046667	3.808053333	2.599876667	6.23839	9.15387	5.46239	4.102366667	4.820943333	1.2755905	7.56007	8.713031667
HORVU.MOREX.r2.1HG0009110	9.738231667	30.66486667	19.27783333	22.1051	29.62373333	3.568293333	18.4049	20.80916667	17.51143333	17.71263333	11.39297667	17.9482	22.59156667	35.99291667	19.83276667	14.722	29.0415	23.95794667	19.43783333	35.5748	18.72203333	8.651686667	12.5268	6.62974	8.585395	56.33475	36.8675	50.09335	17.36236667	14.70935	31.86933333	6.91989	17.07976667	4.871266667	3.950696667	53.71135	39.1226	53.0656	23.85933333	22.39083333	8.909605	8.232791667	7.55821
HORVU.MOREX.r2.1HG0009240	11.220915	67.3854	79.69903333	98.82836667	62.27663333	2.369993333	15.20038	11.54612	18.76046667	6.310591667	4.673521667	4.341431667	6.407273333	4.992028333	73.05653333	93.9753	8.986388333	17.71522	3.994166667	13.66636167	15.29592333	2.556373333	90.13985	53.94765	20.45233333	10.06403	5.5548	9.723615	1.788186667	1.089827	11.64084667	2.16048	5.288443333	16.03796667	11.23327333	10.619555	6.50972	8.628375	2.01851	4.934593333	1.564525	4.626281667	3.165876667
HORVU.MOREX.r2.1HG0009310	1.788886667	4.806716667	1.571936667	2.14428	5.445966667	0.347650667	2.659945	5.683013333	6.034705	1.2089985	1.677201667	1.004654	0.545071167	2.057426667	5.107583333	2.718793333	0.5375565	2.031553333	2.004146667	1.654496667	2.593206667	0.849783333	0.9726805	0.4482395	1.989336667	2.19983	2.329345	5.097615	0.835157	0.612203	0.235967	0.079533	0.9952565	0.1086271	0.106092533	2.106025	1.601015	5.82688	1.023934333	1.073844667	0.3346015	1.130688333	0.400790833
HORVU.MOREX.r2.1HG0009320	17.71066667	33.62073333	25.57206667	35.9176	50.8513	5.845258333	26.06845	68.75598333	61.25108333	1.938391667	1.701924	2.602876667	2.498181667	14.24311667	47.90966667	47.98993333	3.01744	11.55106333	7.745233333	20.98496667	7.413326667	7.19329	18.0523	11.3982	22.83198333	25.5585	10.835395	46.13555	1.244084333	0.797502	4.331753333	3.24752	2.5262	0.518330333	0.38148	15.0014	10.34495	43.39075	1.499806667	1.893426667	0.4692175	5.122608333	2.29537
HORVU.MOREX.r2.1HG0009330	8.967306667	3.556756667	0.296645333	1.572956333	0.1248094	0.060224567	1.656893667	0.145772333	0.244293833	4.92402	0.449068	0.9103715	1.375335333	0.341641033	10.71881	2.946842	2.360322667	0	0	0.597323317	0.447933333	0	9.435745	3.6649	4.925421667	1.823899	17.00975	0.21554735	0.336035	0.2570606	0.104301667	0	0.1533425	0.346244333	0.232564	1.0343555	3.38624	0.358503	0.368348767	0.454607333	0.226758	2.282707667	0.762622333
HORVU.MOREX.r2.1HG0009440	1835.2	48.99353333	20.04665333	19.12289	20.7177	2.714188333	6.572251667	282.5828333	1009.339333	28.5328595	139.6465667	522.68215	10.83214667	36.13835667	10.79911	7.399756667	8.883718333	161.42136	527.2873333	456.7616667	339.1616667	590.3573333	1773.84	1604.64	5227.728333	14.59619	28.60055	655.005	0.959037333	2.68347	79.26819	630.35	6.7962055	57.9021	24.34926667	118.487495	8.28455	942.0005	0.139479333	0.260063667	6869.135	604.4585	106.7986433
HORVU.MOREX.r2.1HG0009530	492.7035	7.86418	6.804143333	3.221623333	4.895656667	1.95582	7.328635	17.113495	39.12615	119.4839	2.807570667	0.149241117	16.5316	3.608295	2.738896667	2.213506667	18.37851667	19.04743333	0.177584	309.8578333	197.2091333	1.951136	992.9215	217.849	1385.533333	42.47685	39.53665	61.4423	0.235285033	0.10702515	36.85991333	0.062541	0.132441917	0.060642033	0.109066333	46.54135	45.5996	60.16925	0.330376067	0.416454	352.0736	189.2986333	5.0523825
HORVU.MOREX.r2.1HG0009630	7.998216667	0.954404	2.629066667	1.020835333	3.424023333	0.6755325	1.090048333	0.299332167	0.988322833	15.29197	4.82644	8.190495	35.02136667	6.577086667	1.638217	1.528213333	26.69121667	0.51026	0	10.937535	1.882853333	0	11.06615	3.58135	47.38865	2.577788	1.658185	0.2319066	2.7667	1.3533085	1.253710333	0	1.540956667	3.050226667	2.04061	2.0204195	2.359005	1.5372065	2.15928	2.845633333	3.51408	12.233725	3.74429
HORVU.MOREX.r2.1HG0009700	1.623458167	3.57684	4.910946667	3.981993333	3.14236	0.8025665	3.715636667	2.60208	2.682088333	16.79728333	2.07839	2.735058333	12.93281167	9.216416667	2.246409	2.875596667	11.01617833	0	0	7.34193	0	0	10.4733	10.529105	1.877443333	4.36554	1.281449	3.2033375	0.029014833	0	0	0	1.232453167	1.730003333	1.61966	2.845615	1.500345	1.0838675	0	0.1102069	0.1945819	0.808607	0.959945333
HORVU.MOREX.r2.1HG0009710	1.794796667	4.514966667	3.731603333	4.296576667	6.402946667	0.527551667	1.229355167	4.948821667	3.828176667	3.184028333	1.6600735	1.565995167	1.881711667	2.213135	4.201613333	5.219833333	2.525005	0	0.196330333	2.087386167	0	0.256826	1.21354	0.9519925	1.9487505	1.739495	1.138228	1.912655	0.394328333	0.380708	0	0	2.559881333	0.201183	0.152164	0.915977	0.838995	1.4550395	0.214684667	0.868197667	0.4862695	0.496840167	0.504515167
HORVU.MOREX.r2.1HG0009750	0	0.645563333	1.334674333	1.153609333	6.651983333	0.013559833	0.341160333	1.142788167	0	0	0	0	0.03805	0	0.673416	2.384166667	0.04355805	0	0	0	0	0	0	0	0	0.551565	0.2413905	0.233986	0	0	0	0	0	0	0	0.6966325	0.150037	0.3856815	0	0	0.005352	0	0
HORVU.MOREX.r2.1HG0009910	8.327128333	3.567123333	2.63516	4.002203333	3.418323333	1.452656667	11.213215	8.606485	8.44844	9.303476667	7.842218333	7.535418333	8.801325	19.82165	3.990633333	3.340946667	9.928535	1.64554	2.583276667	16.67285	3.988173333	3.92996	2.028265	1.261675	13.26926667	20.4794	14.8012	19.4319	9.323703333	7.81683	3.820293333	4.767943333	10.270035	0.358637	0.233826333	7.57531	4.723135	5.02851	2.190086667	2.8494	0.7109195	4.565038333	7.709235
HORVU.MOREX.r2.1HG0009920	4.160481667	4.76103	3.094223333	5.137123333	6.944346667	1.143418833	3.586925	4.000178333	6.37202	1.004288667	2.367178333	4.046048333	1.543061667	2.604123333	7.02639	5.198446667	1.731106667	7.98643	4.583066667	3.568103333	3.873508	4.78652	5.059495	2.09404	4.104448333	4.896235	2.92693	5.76347	1.339863333	1.234207	2.49579	0.707641333	4.063128333	1.361726667	0.627781667	5.51093	3.19053	6.683745	1.031316333	1.88438	1.2711195	2.3438495	1.446784833
HORVU.MOREX.r2.1HG0009930	4.726933333	3.31017	3.894443333	4.401776667	4.79957	1.1698295	8.423506667	6.169391667	7.443515	9.350258333	4.638753333	18.5863	8.483451667	1.992873333	2.80796	3.178613333	5.155316667	0.180383	1.287567	5.004748333	0	0	2.611705	3.38211	0.9677525	4.65084	6.75076	3.5514	16.20566667	12.56689	0	0.320367667	19.45651667	17.4509	11.61583333	2.67041	9.038595	3.92383	12.703	18.3054	7.22946	1.081819	9.690415
HORVU.MOREX.r2.1HG0009940	16.32365	42.10883333	24.92576667	35.1659	57.1968	1.467547833	27.11418333	98.86498333	74.80208333	3.107641667	2.416095	3.198023333	1.434483333	7.931158333	39.1214	30.76063333	2.417528333	0.701351333	2.548555	15.27916667	0.862836667	1.10453	14.62125	4.663045	13.93135	36.0242	10.39844	45.2848	2.096733333	1.796651	0.337483567	0	3.015056667	1.533033333	1.510893333	14.814	9.291955	35.76495	2.135703333	1.409123333	0.9314295	7.093356667	4.03154
HORVU.MOREX.r2.1HG0009950	38.11286667	110.0386667	63.2044	101.0988	116.907	14.49393333	45.86703333	97.9143	104.20825	11.616855	17.9153	31.67521667	18.39805	30.30725	127.3373333	115.3443333	15.28545	416.0833333	386.6696667	32.85405	348.21	430.3613333	40.3011	36.3582	52.94828333	58.12415	34.9681	143.92	11.34234333	12.83986	146.5156	212.302	18.49321667	5.74169	5.565593333	45.17115	27.3224	144.3865	12.5347	22.47563333	14.134	10.96848833	12.52393333
HORVU.MOREX.r2.1HG0009970	0.324488833	0.446514	0.965566667	1.18358	0.176708667	0.321044333	1.869683333	0.0712447	0.040959833	0.407140767	0.413561333	0.113725083	0.109474	0.064354367	0.966990667	1.662186667	0.129335067	0	0.052397	0.179309	0	0	0.684431	0.874881	0.445614667	1.31064	0.31077	0.4174835	0.182151333	0.379514	0	0	2.262886667	0.132481667	0.171946467	1.807735	0.362426	0.12597085	0.126058533	0.146946333	0.0120686	0.292790717	0.069685483
HORVU.MOREX.r2.1HG0010040	0	626.2846667	56.7879	199.4572667	2.19944	0	11.483	101.8430333	0.065458333	0.0962924	0	0	3.801603167	0.466405333	539.304	451.58	11.14250333	0	0	9.94408	0	0	0	0	0	2.49974	0.78395	10.59704	0.155925	0	0	0	0	0	0	12.574115	7.71499	6.31709	0	0	0	0	0.2997505
HORVU.MOREX.r2.1HG0010050	0	33.34966667	6.687286667	15.18367	4.25372	0	0	9.357513333	0	0	0	0	0	0	26.64593333	12.42345667	0	0	0	0.032125333	0	0	0	0	0	2.121385	0.633926	1.46843	0	0	0	0	0	0	0	0.7197575	0.0442741	1.9153745	0	0	0	0	0
HORVU.MOREX.r2.1HG0010060	0	508.3686667	185.7426667	281.5666667	131.3573333	0	0	36.00871667	0.039769833	0.0575237	0	0	0	0	445.3893333	246.3946667	0	0	0	0.591007833	0	0	0	0	0	7.220875	4.874485	12.93446	0.060331	0	0	0	0	0	0	3.193025	0.38562255	11.466155	0.028707133	0	0	0	0
HORVU.MOREX.r2.1HG0010070	0	1140.925	2375.426667	1526.473333	3.649506667	0	25.15781667	1.336412	0	0.164133333	0.054447667	0	0	0.040385167	1419.233333	1180.31	0.064770667	0	0	18.56168333	0	0	0	0	0	25.5383	61.2949	59.81670055	0.062049333	0	0	0	0	0	0	23.18725	4.73679	27.52895	0.029524733	0	0.0150398	0	0.115119833
HORVU.MOREX.r2.1HG0010080	4.005001667	1.675201667	3.341243333	2.584116667	0.678582667	0.361644167	15.27063333	0.988391167	0.462803833	9.819831667	4.639235	0.160793417	7.087443333	0.238797367	0.368916333	1.029173333	3.209018333	0.059130333	1.096365333	0.938675833	0.027726533	0	7.214325	4.786665	4.427111667	3.83848	6.129665	3.624255	9.162703333	4.98166	0.401916333	10.08244	19.24155	1.792753333	2.023636667	3.139705	4.754535	5.23523	8.532596667	13.76875667	11.683725	3.829268333	8.807461667
HORVU.MOREX.r2.1HG0010090	27.89998333	17.2615	25.3405	26.9374	23.93403333	9.331301667	53.3668	40.61171667	19.46358333	55.92913333	43.15728333	31.3522	56.1861	54.21835	14.9694	33.43226667	45.73358333	0.306897667	1.508842333	41.04003333	1.022661333	2.241326667	74.6231	32.05425	32.1361	73.80165	44.642	49.58115	30.82173333	25.83255	1.409516333	4.008383333	35.41606667	14.64306667	9.33109	68.6469	45.1622	37.3905	32.71056667	45.659	37.3368	30.855	23.82568333
HORVU.MOREX.r2.1HG0010170	2.691373333	4.759036667	3.112336667	3.902503333	7.838346667	1.310671667	3.917485	11.2322	8.151835	2.149036667	1.583896333	5.928068333	4.648221667	5.734625	3.442573333	3.095066667	5.641481667	38.42946667	33.5672	8.741871667	31.07943333	39.29736667	1.899605	1.96675	2.862386667	11.1894	5.223635	16.4105	0.574146	0.7735975	22.32092333	17.25926667	1.316628333	0.799655667	0.557166333	12.21735	6.36922	16.5583	0.919558333	2.041076667	1.186634	0.974578333	1.136620833
HORVU.MOREX.r2.1HG0010380	8.641695	23.71713333	13.65676667	18.26473333	29.88706667	4.361645	15.89783333	37.47516667	23.96686667	15.2564	5.260283333	17.10991667	16.11555	32.3324	15.9861	13.20713333	22.14918333	5.96217	7.79874	27.47141667	6.037023333	3.865526667	6.549545	5.76218	10.18776833	39.75475	22.8553	47.4194	5.64498	4.64231	2.301336667	2.318762333	5.87918	2.114446667	1.498386667	26.7434	18.01735	34.3913	6.57732	6.40218	3.756435	2.707216667	5.790135
HORVU.MOREX.r2.1HG0010390	4.524158333	21.84693333	19.38986667	22.6048	19.9345	0.5748605	3.474961667	3.595068333	3.71525	4.714021667	9.088106667	17.2592	8.559203333	5.838123333	17.52133333	19.7015	8.402311667	84.9287	68.5602	5.893656667	137.5444333	114.1288667	11.44235	7.203295	6.044375	27.52925	26.0444	29.08735	26.28496667	23.8055	88.59046667	139.7362667	21.05738333	13.48443333	9.33207	12.68055	9.790435	9.772245	12.32816667	14.59743333	5.531545	1.633579333	4.961586667
HORVU.MOREX.r2.1HG0010500	14.51021667	7.31131	13.93893333	8.357366667	6.483116667	1.787853333	17.40886667	4.758365	5.04661	67.1808	6.95254	9.297965	32.34566667	43.82696667	7.925526667	7.743463333	56.62348333	1.988986667	0.967114	47.18966667	3.709114	0.550887333	18.6078	8.043005	19.89256667	95.8169	108.87425	27.39455	2.763943333	2.61474	3.611422333	1.138374333	2.443411667	3.870783333	2.32744	87.89395	67.1606	12.15325	4.391483333	3.89878	2.80188	9.75936	5.755321667
HORVU.MOREX.r2.1HG0010520	74.62206667	8.734843333	17.1328	10.69513333	10.80466667	6.587206667	34.19468333	19.51713333	19.75903333	143.7396667	21.07768333	56.81355	55.20726667	37.80291667	6.908496667	7.71476	87.79733333	0.653701333	0.71029	82.26045	1.910126667	0.810193333	67.8887	23.99585	65.73631667	106.7715	64.318	49.43345	17.2005	13.06557	0.560902667	0.0284522	7.095491667	15.34826667	7.56004	92.0097	91.3292	25.483	15.1227	15.69393333	5.319685	23.00336667	23.41561667
HORVU.MOREX.r2.1HG0010630	3.351495	0.737262667	2.14887	3.580964667	0.266256333	3.075826667	18.54221667	22.23408333	15.38968	12.436155	10.76229333	22.02983333	27.58533333	37.97891667	2.861453333	5.025286667	26.5144	4.13655	6.611986667	38.08758333	11.70341	3.80493	0.130485	0	5.565068333	0	0.0506325	0	0.166166	0	3.627246667	8.518876667	10.04214333	0	0	53.70455	34.90605	44.7872	11.42773	10.91842	4.693515	2.943115833	3.141606667
HORVU.MOREX.r2.1HG0010650	12.615225	11.3772	7.76394	8.44291	11.67606667	6.755018333	12.34585167	37.6503	23.22686667	17.27678333	12.50886667	14.16011667	9.053783333	10.375205	5.594223333	7.175303333	8.903788333	0	0.298998667	9.419833333	0.161017333	0	2.408135	0.9157795	5.713465	12.9858	12.4765	13.1381	8.277186667	7.926585	0	0	12.57862667	0.845181333	0.310948	15.01295	14.4669	19.45	8.410043333	17.57096667	4.963885	5.102801667	9.723508333
HORVU.MOREX.r2.1HG0010660	4.077043333	1.766636667	1.279450333	1.92729	2.189006667	1.730523333	2.381601667	11.78293333	6.00892	2.397241667	7.933783333	12.04756333	4.834876667	3.56548	0.943247667	1.197649667	2.519696667	6.959153333	1.354259667	5.460823333	2.933143333	2.090933333	0.390466	0.406733	1.810686667	6.95414	5.268155	10.27047	2.901916667	2.723815	2.7996	3.294911	4.363053333	0.1072698	0.133970333	7.80859	8.21855	16.3111	4.295063333	5.450173333	3.618475	1.484636	2.046296667
HORVU.MOREX.r2.1HG0010750	1.669273333	12.65363333	6.68487	14.81984	2.39027	0.3451575	3.0738	3.418448333	4.29568	2.191643333	1.757995	2.443515	4.231655	7.623365	39.93896667	46.398	5.373078333	1.110321	2.346256667	4.600986667	1.870060667	1.010294333	0.640809	1.011284	0.459234333	1.769365	1.212475	1.319537	0.1425822	0.204945	0.673569	1.189956667	0.496881667	0.0701201	0.0985793	4.96972	3.90876	3.380555	0.333315667	0.567867333	0.3597095	0.3282345	1.1036695
HORVU.MOREX.r2.1HG0010810	0.5934965	7.446843333	4.208313333	6.092106667	6.842853333	1.497550667	3.772146667	5.032943333	4.012483333	1.448697833	6.348906667	4.605203333	3.636673333	5.728176667	6.473433333	7.141073333	4.178176667	6.30854	2.551853	5.532408333	7.207823333	2.211593333	2.166615	1.198545	1.140919167	14.24975	12.06657	16.06395	4.06658	6.692185	10.43763333	3.079953333	2.626931667	0.791482667	0.654507	18.8324	9.81385	15.56125	5.293313333	6.991223333	2.61303	0.742545833	1.2726495
HORVU.MOREX.r2.1HG0010820	1.252519	4.806693333	2.741546667	3.781736667	4.300933333	1.677965167	5.035766667	8.734291667	2.927699333	0.871474833	4.262288333	5.519796667	3.455688333	4.396191667	3.28182	5.527116667	3.818906667	0	0.081477	5.379216667	0	0.213165667	1.200165	0.863706	0.504536	10.9234	7.086745	10.019795	2.500896667	3.60582	0	0	2.854443333	0.231315667	0.381580667	10.610425	6.902365	11.51314	3.343736667	5.74987	1.1642615	0.33061	0.9576245
HORVU.MOREX.r2.1HG0010830	0.57975	2.794433333	1.73607	2.331306667	4.13097	2.153965	5.823655	8.530131667	2.385234667	0.2545935	3.927193333	5.654966667	4.306716667	4.214708333	2.795963333	2.967083333	4.083151667	0	0	5.367576667	0	0	0.537199	0.7001435	0.516811833	9.14932	8.21219	5.98017	2.131376667	3.324995	0	0	2.563811667	0.162874967	0.190073	7.40155	5.549175	8.152645	2.410353333	3.57666	0.7538505	0.259565667	0.9175445
HORVU.MOREX.r2.1HG0010840	9.433623333	17.66636667	13.16736667	18.78433333	18.22373333	3.757538333	18.09003333	21.43625	15.07728333	4.764696667	4.556476667	8.452825	8.669531667	15.02578333	20.30646667	23.6515	8.903383333	29.66256667	12.9659	14.2706	21.33613333	9.93202	9.56909	4.25641	10.65643667	19.81805	11.5194	20.06585	3.770956667	3.335585	8.509266667	4.87154	4.575091667	2.050736667	0.937176	21.29605	16.4817	22.63225	5.216583333	6.553663333	1.85339	3.698305	3.431458333
HORVU.MOREX.r2.1HG0010850	2.566676667	1.62509	1.166251	1.017432667	1.570813333	0.7365535	4.367071667	3.114246667	2.64655	5.850913333	3.18147	4.984215	9.508893333	9.555583333	1.9005	1.375923333	10.45989167	0.242898333	1.438864667	8.305751667	0.260334667	2.310329	3.77635	0.83594	20.89025	7.4757	5.91823	4.860235	3.274053333	2.21773	0.514955667	2.173321333	4.035023333	0.363450667	0.220733333	7.20486	6.00535	4.38379	3.591913333	4.898483333	2.4633	1.708078167	1.928773333
HORVU.MOREX.r2.1HG0010880	1.734473333	7.413776667	5.444893333	7.518643333	7.171623333	5.007261667	7.198813333	2.302283333	0.952056333	1.569772833	0.451905167	0.612503333	0.761588333	1.575723333	15.24346667	12.3614	1.167975833	2.130306667	3.780107333	1.548283333	4.682926667	4.621856667	1.726125	1.952105	1.523553333	3.56375	2.269005	1.065628	0.304535667	0.688695	3.680623333	21.78893333	0.308279333	0.150042	0.222072333	5.86415	4.19394	1.94897	0.605613	0.692647333	0.4675665	0.632157167	0.2063605
HORVU.MOREX.r2.1HG0010950	8.657375	23.38216667	9.499893333	13.4924	42.6328	3.764438333	15.3733	59.7802	40.45688333	4.18442	2.959513333	9.680815	4.936665	6.087015	16.72163333	12.32103333	4.075795	25.7113	22.39043333	10.95368333	12.01782333	8.72191	6.198125	4.27605	5.534171667	12.07879	7.684925	28.6214	4.060706667	3.055905	3.997406667	2.929526667	5.109916667	1.304843333	1.606683333	7.27571	7.59853	32.3369	5.30809	5.606726667	2.36678	3.681345	3.578415
HORVU.MOREX.r2.1HG0010970	5.423513333	7.896	7.409123333	9.281726667	9.082616667	2.112045	8.026451667	10.47070167	9.416268333	6.475448333	7.341495	11.8913	25.8491	25.4264	11.77752667	9.76045	26.05111667	6.318633333	14.62194333	13.43721667	10.27124333	15.56179	4.509275	2.80721	12.12608333	11.76995	7.139375	10.55655	4.634426667	3.929	30.50716667	24.05493333	7.396841667	1.292116667	0.862673333	11.0143	8.848295	10.39335	6.538463333	6.93067	3.57643	3.580826667	4.988783333
HORVU.MOREX.r2.1HG0010980	4.092315	17.6631	10.78341333	9.33946	32.6756	0.586230833	9.058001667	31.66313333	25.82358333	26.33892833	0.4679655	0.997062	0.603386667	2.497136667	10.33394667	5.810046667	1.126528833	5.425683333	0.903826333	22.60371667	2.724033333	2.314668	6.487275	6.17038	5.466918333	12.802135	3.15246	26.0008	0.458821667	0.3201557	0	0.360196667	0.373614	1.66003	0.585350333	8.567535	2.916745	15.52445	0.267280333	0.529716667	0.28996205	3.316331667	1.293838667
HORVU.MOREX.r2.1HG0011020	0	10.96746667	6.963156667	8.472116667	9.996623333	0	0	0	0	0	0	0	0	0	6.249533333	6.03349	0	0	0	0	0	0	0	0	0	0.1166165	0.091381	0	0.070027	0.02531335	0	0	0	0	0	155.819	62.47575	113.164	9.298283333	36.9689	9.759715	0	0
HORVU.MOREX.r2.1HG0011040	6.819268333	10.41526667	10.85762333	8.8802	11.8627	2.965645	17.38971667	12.69304833	13.64386667	7.602895	0.364649667	1.550555667	5.43037	15.32388333	3.537826667	4.812723333	7.210561667	0.891194333	0.065884333	16.17915667	6.300686667	0.1310745	11.591435	3.487825	6.091105	5.264245	1.563755	6.569995	0.018199133	0.0237475	1.986693333	0.090581333	0.0722702	1.273313333	0.572640333	4.796345	3.109095	2.82049	0.028196667	0.153556933	0.04270055	3.563831667	1.8068685
HORVU.MOREX.r2.1HG0011080	9.314421667	5.624103333	4.57311	5.375016667	8.96821	2.5655	14.2615	20.54665	14.4306	16.62743333	8.4568	12.69363333	12.739	24.16835	3.809556667	3.873926667	15.22746667	1.175702667	5.546743333	22.7537	2.801296	1.838787667	9.48998	6.902485	12.81258333	16.698	11.26805	15.98455	4.270803333	2.89906	0.728852333	2.211863333	8.420948333	2.03838	2.360563333	15.8526	13.33715	15.11365	5.194646667	6.370846667	2.373355	5.888905	5.444236667
HORVU.MOREX.r2.1HG0011090	8.960665	6.106693333	12.92255333	11.51832333	5.93415	1.79674	14.9729	8.7695	12.02576667	21.56276667	219.082	141.1025	85.42643333	10.01607167	11.82473667	12.91124	35.17486667	3.154136667	0.951558667	25.43261667	7.871713333	0.45049	22.11005	16.5345	10.99686667	40.7493	184.929	7.185925	467.9336667	228.73	2.27501	0.206553667	208.689	142.0313333	88.45613333	41.60625	139.287	48.892445	362.803	301.1743333	194.435	8.409363333	108.06685
HORVU.MOREX.r2.1HG0011100	53.76921667	68.271	44.98066667	51.68926667	60.32093333	26.14533333	48.91471667	112.1780667	105.60305	68.2055	17.35453333	27.84491667	30.18168333	48.54648333	43.90103333	38.01056667	30.04	95.76766667	53.8184	44.78186667	102.4926	46.411	27.49485	24.53575	31.16961667	58.7884	37.5792	104.854	16.12036667	13.21698	79.84076667	53.45673333	23.7298	5.57807	5.739563333	63.3723	36.09465	94.40405	18.87946667	23.36223333	12.6844	32.46105	21.97923333
HORVU.MOREX.r2.1HG0011120	0.922413333	2.500243333	0.880441333	1.579208	2.18836	0.21100835	1.690068333	2.132995	3.079108333	0.027903567	0.2218005	0.4508915	0.342808567	0.956282333	4.093106667	2.037583333	0.330137333	0.326293333	1.154533333	1.725101667	0.677216333	0.616622	1.438495	0.5772755	1.329096667	1.0010755	0.805495	1.4430035	0.454070667	0.582787	0.270269333	0.036969667	1.280416667	0.295112	0.093719633	1.17425	1.0288015	1.916315	0.535632667	1.80415	0.0739934	0.287344167	0.359896
HORVU.MOREX.r2.1HG0011140	0.106710333	0.242213833	0.448785667	0.581016333	0.683486	0.119655767	0.485760833	0.4058975	0.156841183	0.170481833	2.998043333	3.6944	3.394725	2.370758333	0.614724333	1.505712333	4.375655	9.987156667	5.58321	0.339843333	2.706993333	4.41068	1.92733	3.477075	0.484435833	5.5958895	8.87894	0.278398	0.190167667	0.328234	16.98643333	25.43906667	0.076977567	0.211542333	0.081649533	3.048726	14.29559	3.0795985	0.257725	0.814854	3.750075	0.082587167	0.276691583
HORVU.MOREX.r2.1HG0011150	44.26096667	13.93563333	13.96656667	15.5698	38.36116667	11.62237	33.5776	40.5959	22.57016667	21.39815	92.64333333	163.4493333	46.0223	107.2598833	35.93853333	94.3196	32.31205	980.5293333	398	23.5903	1617.285667	653.0943333	58.1549	77.26135	29.3337	27.50185	38.82725	24.12995	24.5203	25.74665	1624.85	1164.623	18.41136667	11.5897	9.738016667	25.9	46.2929	91.2144	27.2813	40.48196667	92.52465	10.874695	23.43406667
HORVU.MOREX.r2.1HG0011160	12.65395	3.754776667	3.300293333	2.892516667	4.32924	0.971685833	4.714008333	6.869791667	6.020846667	8.09155	6.804853333	19.51066667	3.86698	5.43056	6.68419	5.03139	1.97933	0.091929	0.331148333	7.885208333	0	0.075590667	8.49651	9.242365	2.728533333	1.015532	0.198163	1.448314	0.013120467	0.0312423	0.079930667	1.054867	1.534037333	0.620325	0.043799567	1.046049	0.719396	1.525603	0.018547833	0.184486333	0.8193185	1.571573667	1.415013333
HORVU.MOREX.r2.1HG0011180	4.181898333	3.05201	3.954783333	2.96278	3.56684	2.805723333	5.500368333	7.762661667	6.49802	19.17506667	63.1994	36.93391667	14.64021667	12.79058333	2.340603333	2.287633333	9.443533333	0.696659667	4.891153333	7.121323333	0.5669499	2.970646667	1.98323	1.985535	1.048851167	9.18822	20.2629	8.50023	100.9693	55.65705	0.183222367	1.798203333	80.99218333	50.9463	30.73743333	7.845665	13.89275	17.126825	132.3744333	90.90986667	31.8164	3.876921667	101.6538667
HORVU.MOREX.r2.1HG0011190	1.1352185	3.65287	111.3973333	140.8358333	3.423940333	4.285268333	23.34405	2.231978333	4.271781667	46.42066667	82.27096667	22.11971667	123.69855	23.412985	9.862333333	168.1580667	63.98451667	0	1.320010333	6.537976667	1.771902	1.356493333	0.07674115	0	0.1573225	12.8146	8.871675	18.61455	42.2804	29.19165	0	0.152763	70.40816667	59.62523333	47.36103333	9.59693	6.969195	14.75798	30.44153333	38.87713333	34.555	0.321507	91.7826
HORVU.MOREX.r2.1HG0011200	0	1.392766667	0.798895667	1.121236	1.662256667	0	0	0	0	0	0.016672	0.087687633	0	0	1.47111	1.52529	0	0	0	0	0	0	0.180104	0.0818595	0.0600358	0	0	0	0	0	0	0	0.019937333	0	0	1.755535	1.345069	1.4493	0.413448167	0.938607333	0.343762	0.0156969	0.0402455
HORVU.MOREX.r2.1HG0011220	8.674386667	9.00434	5.27484	8.9355	17.41346667	1.855068333	12.13121667	49.74258333	49.47895	0.16299615	1.963017333	1.752466667	5.152073333	6.568388333	13.05891333	11.79063333	5.890425	20.19115333	29.14116667	8.283011667	18.5573	25.38226667	9.493565	5.341905	19.61941667	14.566115	11.803155	28.9556	1.673316667	2.005965	3.607833333	5.780726667	3.634163333	0.413467	0.146227333	12.65137	12.808	28.36535	3.135526667	8.322666667	0.709379	2.979941667	3.135313333
HORVU.MOREX.r2.1HG0011230	0.634710333	1.581166667	1.117564	1.291586667	1.920083333	0.214313333	1.366481833	2.194688333	3.685886667	0.173182933	0.209908883	0.4734085	0.695706	1.169281	2.155863333	1.568106667	0.936979167	0.816269	0.697067667	2.08219	0.147841333	0.36554	0.67078	0.215964	0.778523667	1.368223	0.971738	1.717045	0.380596667	0.3161085	1.301976667	0	0.8288875	0.0794377	0.0603099	1.566515	1.35859	1.73536	0.443028667	0.981591	0.0624118	0.394089083	0.327256
HORVU.MOREX.r2.1HG0011240	1.488586667	3.232566667	1.56363	2.02419	4.7833	0.331696	2.1965055	5.716428333	5.626938333	0.073926767	0.279490333	0.2575573	0.546469667	1.288535667	3.48655	2.021676667	0.560469167	0.403916667	0.668116667	2.610301667	0.580869667	2.032561	0.527924	0.284984	0.977836667	2.160945	1.121715	3.358995	0.293767367	0.3990685	0	1.450603333	0.986948333	0.059697133	0.0452138	2.04911	1.41604	2.620065	0.398695667	0.721514	0.05458905	0.428261333	0.567482167
HORVU.MOREX.r2.1HG0011250	2.176911667	4.79454	2.4644	4.25657	5.1207	0.633745667	6.14246	5.651303333	5.600666667	0.9782225	1.127801667	2.706255	4.410455	7.04354	7.74583	6.6923	2.816543333	1.360811333	1.989886667	4.70303	1.533973333	2.024344	1.70126	1.243075	1.716411667	3.42216	3.62981	3.847805	0.683473667	0.6756475	1.350579667	2.047026667	1.330665167	0.130171433	0.149675233	3.17445	3.38406	4.16357	1.271005333	1.788976667	0.319241	0.516370333	0.82803
HORVU.MOREX.r2.1HG0011260	5.244366667	1.373392	3.295413333	2.273706667	0.299902	1.91336	13.77361667	3.290268333	1.792402167	8.81476	28.85278333	9.918376667	8.387301667	37.96588333	0.779172333	1.226743	5.730806667	0.157733667	1.542813333	34.21928333	0.211944333	0.699524333	12.9564	22.8736	6.440793333	22.6477	24.5823	14.381	27.91816667	23.52765	0	0.529756	12.266	4.874363333	5.444813333	24.6726	21.67975	25.01415	31.95163333	40.98236667	14.65655	5.653565	4.212398333
HORVU.MOREX.r2.1HG0011270	27.38355	40.12483333	33.64096667	41.91206667	69.50896667	3.147768333	30.49408333	40.20065	38.57391667	7.261378333	6.905705	14.47556667	13.03815	22.20846667	32.07433333	35.9537	13.00958333	24.44475667	40.65856667	24.46203333	19.52184667	33.3693	50.53045	44.9003	34.50621667	35.8549	25.0805	56.1342	12.20786667	8.628695	27.6794	12.60552667	13.61936667	7.624933333	9.26952	37.2416	27.01275	50.5433	14.56496667	20.11846667	7.101085	14.16166667	8.089366667
HORVU.MOREX.r2.1HG0011290	0.399475667	3.27882	4.341533333	4.272096667	10.61529	0.2457505	1.458795667	1.610815	0.263965167	0.279441333	0.0263685	0.006410483	0.321560167	0.732253	4.76922	6.60261	0.654299	0	0.070412	0.333160667	0	0	0.641764	0.6273025	0.262651167	0.3072565	0.17646	0.1329342	0.007512467	0	0	0	0.07374	0.015441333	0.070574167	0.127192	0.09569635	0.0785501	0	0	0	0.13858025	0.130407833
HORVU.MOREX.r2.1HG0011300	0.618236	0.791490333	1.720566667	1.61577	0.904031333	0.217836	0.326068167	1.190771667	0.216203167	0.7170935	0.869268	0.579910167	1.7978605	1.937223333	2.40996	1.65709	0.669287	1.515983333	17.19253	2.232037667	1.146603333	15.98950333	0.8698895	5.085205	0.380385167	0.281488	0.577476	1.014053	0.049182	0.454856	0.194314333	32.8349	0.907771167	0.085639	0.681349	0.553821	0.2480875	1.1782485	0.135271	0.148054067	0.2731365	0.106792833	0.1834575
HORVU.MOREX.r2.1HG0011310	0.928909	5.56491	8.139613333	7.568593333	5.733223333	1.230031333	2.4340865	5.98104	3.363081167	2.339661667	3.348088333	4.009783333	5.948181667	7.12682	9.581683333	8.71228	4.101275	20.59725667	68.8275	7.644021667	9.92819	48.7461	5.53394	55.24075	0.747140333	2.827805	2.596735	3.35567	1.540552333	1.959402	16.00500667	102.704	2.663048333	1.59832	6.19856	3.89354	2.179665	5.097755	2.04672	1.664278333	1.763155	0.667707333	1.5701725
HORVU.MOREX.r2.1HG0011320	30.29431667	25.38366667	26.32166667	28.49253333	43.22486667	21.1735	62.92843333	112.9835	66.56445	35.08968333	34.7918	56.39796667	51.53473333	99.97126667	24.50786667	27.7501	51.42188333	3.292723333	7.18305	60.24615	3.302103333	4.44071	43.0171	45.70575	24.41435	78.6678	51.95005	79.14935	27.7229	22.39815	6.125943333	3.85719	38.3093	8.78758	6.430206667	66.77	59.09545	72.3824	35.3795	38.15566667	13.39995	20.11082667	26.03736667
HORVU.MOREX.r2.1HG0011340	3.222716667	4.816313333	3.181856667	3.733456667	4.724086667	3.858843333	8.756126667	12.23925	6.013285	5.528856667	12.58058333	13.15909167	12.42333333	5.18934	3.150486667	2.515933333	9.48852	13.35299333	5.005136667	16.50158333	35.09836667	2.273856667	3.364245	2.551215	2.439616667	5.949335	3.821605	3.933435	3.477746667	2.5258175	47.95446667	45.5414	6.390841667	1.053421	1.675036667	34.3574	13.9147	26.1566	13.1608	9.556113333	5.909995	1.383100667	2.898993333
HORVU.MOREX.r2.1HG0011360	10.32556833	3.797783333	4.85158	3.300953333	4.592673333	0	0.409599833	0.548636	2.050608333	4.695453333	0.999282	0.396003333	0.161001583	0.547944333	3.713703333	1.717476	0.536337333	0	0	4.714581667	0	0	10.997765	4.4494	4.298275	0.73811	0.04131335	0.6255435	0	0	0	0	0.023608167	0.638837333	0.184767567	0.5399885	0.736583	0.3266735	0.0273913	0.052952	0.2102987	4.950303333	0.5650685
HORVU.MOREX.r2.1HG0011520	16.57643333	14.25606667	8.58274	8.854683333	8.41393	11.18798333	23.39141667	38.68601667	20.36303333	43.03656667	4.420166667	14.451185	46.65126667	45.83823333	10.01226333	10.75023333	22.42816667	0.47379	0.73881	30.2774	0.555406667	0.404743333	12.8798	9.147395	15.4802	24.4031	8.192065	43.78375	1.364353333	0.7037205	0	0.948867667	4.572263333	1.421298667	1.716712667	46.6932	37.73695	29.41415	6.263556667	9.19331	2.44247	9.6487	8.265491667
HORVU.MOREX.r2.1HG0011530	76.82308333	115.4033333	77.86603333	96.608	90.941	16.78628333	79.15478333	121.4658333	100.6087333	139.7771667	81.81246667	87.5852	244.944	465.2966667	64.92183333	55.61743333	196.6366667	37.8337	36.4294	305.0363333	196.6513333	43.66793333	91.17455	41.13085	135.901	600.9705	259.816	738.1835	42.82436667	38.41045	33.6274	156.5630667	55.35055	8.32887	6.68633	587.8425	225.534	387.942	70.811	80.42146667	36.6261	40.7499	37.51341667
HORVU.MOREX.r2.1HG0011580	11.06343667	0.760273333	1.442286667	1.207580333	0.78316	2.921185	9.009618333	6.143036667	0.400156	6.520495	0.298632833	6.841201667	20.99373333	1.930846667	0.177191667	1.051333333	17.32538333	0.068823	0.206503	4.951353333	0.301079667	0.432241667	9.922665	5.118415	3.909265	6.355955	12.94285	5.454115	0.057606167	0.13746235	16.66123	3.097593333	0.102402683	0.38812	0.334297667	7.18056	11.7143	5.954885	0.1119678	0.339286667	4.440855	8.26079	0.686566333
HORVU.MOREX.r2.1HG0011610	31.4807	52.75923333	52.9502	68.1463	34.7895	5.106343333	29.2529	24.4197	25.72181667	47.44983333	21.99745	27.76111667	35.69113333	67.73176667	63.91416667	72.79066667	47.28335	27.84477667	36.54796667	48.45666667	34.94473333	31.52593333	36.9857	18.5913	47.6916	55.95125	37.8232	46.13885	20.28716667	14.91616	54.6556	39.88096667	32.6801	11.1034	8.507633333	59.9203	44.8753	38.6147	30.67873333	30.17093333	11.164915	18.542925	18.94801667
HORVU.MOREX.r2.1HG0011690	21.47848333	64.29993333	73.04896667	72.36723333	98.54813333	2.356291667	12.33455167	5.232178333	15.91136667	126.85855	67.02481667	22.91875	146.2833333	130.6242	43.32913333	39.13386667	113.4454167	0.092039667	1.349624567	204.7758333	1.385559333	2.446163333	139.0655	54.7291	151.1005	10.61221	15.8312	7.222845	34.0295	22.4501	1.683963333	12.880203	112.68225	34.01883333	26.4479	10.875005	13.41428	13.3688	29.0086	42.01786667	16.4256	31.59045	23.17435
HORVU.MOREX.r2.1HG0011700	75.2931	16.27093333	16.51573333	20.83883333	29.70146667	5.115748333	35.83423333	22.7616	47.93206667	175.0395	93.95051667	44.28916667	228.7185	294.9895	11.68496333	9.738756667	178.8771667	0	0	354.5851667	0	0	31.51455	8.778535	192.5761667	8.07711	19.97473	4.78396	53.5697	24.15425	0	0	159.6286667	6.567486667	4.227893333	6.444505	27.4683	19.529055	62.73546667	78.93916667	29.2934	103.1694667	89.92448333
HORVU.MOREX.r2.1HG0011720	6.623845	10.50445667	8.53904	12.6516	16.90226667	1.272287	9.760723333	14.52221667	16.29526667	1.284397	1.529771	2.16243	3.381478333	3.666291667	12.66013333	17.92033333	3.665698333	17.95574667	12.27369667	5.278356667	11.63480333	15.3839	8.739195	3.544205	11.854555	7.953075	6.12114	16.15175	1.764456667	1.883995	7.15214	4.850286667	3.91329	0.954034333	0.73667	10.640795	5.565215	15.1674	2.6836	4.734996667	1.162225	2.49444	2.014205
HORVU.MOREX.r2.1HG0011810	0.520891833	1.172605333	0.877135667	1.361643333	1.241949667	0.340513667	0.637728667	1.776952167	1.151944333	0.6797735	0.5268155	0.885722833	0.5777405	1.0777905	1.55727	1.514793333	0.958091	0.132259667	0.41248	1.248579	0	0.480188667	0	0	0.542912	15.95175	8.489645	22.54515	7.54538	6.45143	0	0	0.551951167	0.0237349	0	0.9282965	0.7863225	1.59398	0.601700333	0.606277667	0.464364	0.345226333	0.5739385
HORVU.MOREX.r2.1HG0011860	1.631241833	1.60113	1.87177	2.606053333	1.86888	2.375003333	1.3359355	1.147916167	0.7929265	1.397466	1.0556995	0.8415945	5.579413333	6.3596	3.0401	1.92126	3.773106667	0.34339	0.149499333	6.192678333	0.898200667	0	0.7836535	6.198385	7.07228	0.3800455	1.494841	1.6712075	0.135778667	0.03251255	2.688313333	0	1.213170333	0.122382667	0.084614033	0.342165	0.2498985	2.951015	0.136181667	0.141544333	1.13900925	0.778583167	0.384842167
HORVU.MOREX.r2.1HG0011870	0.656420833	2.395436667	2.710166667	1.798036667	2.455921667	1.88809	1.353626	0.787285667	0.772621833	2.128125	0.496923667	0.226797067	2.234295	1.432370667	5.73647	4.11673	2.267195	0	0	2.022223333	0.187509667	0	1.87296	6.238865	3.174241667	0.144748	0.2551855	0.2255075	0.015811833	0	0.576333333	0	0.3530645	0.127106633	0.134407233	0.0442253	0.058203	0.372961	0.042317267	0.029646667	0.148941	0.871922	0.141408
HORVU.MOREX.r2.1HG0011900	0.810534	3.04554	3.460103333	2.156006667	7.367503333	5.60985	11.9345	2.547271667	7.228146667	0.193269733	0.5780805	0.486267167	11.522315	5.942121667	2.531559	1.811823333	8.778376667	1.614549	0.5804701	6.911741667	3.63652	0.83599	0.8626545	0.54933	9.377543333	0.8263125	2.291237	1.46655	0.124242667	0.0441445	3.265333667	1.320746667	0.7926125	0.300948333	0.341007	0.580165	0.588013	1.170615	0.055835933	0.079791333	0.3668465	0.421143	0.32776995
HORVU.MOREX.r2.1HG0011910	5.574315	12.526	9.397426667	11.16383333	18.59623333	1.71318	9.266116667	17.34018333	17.60093333	3.793336667	2.464706667	3.135773333	5.573386667	6.978753333	10.61491333	10.15628	5.485893333	22.88466667	28.56503333	7.37651	12.87315667	24.8656	7.668265	6.22235	6.647961667	11.03825	8.251465	17.51445	2.115733333	1.8195805	10.97993667	19.96826667	4.143096667	1.388116667	1.661233333	10.49294	6.74261	16.3331	2.331926667	2.838116667	1.677975	3.065888333	2.01829
HORVU.MOREX.r2.1HG0011920	1.270878333	4.288016667	2.83687	2.92273	5.450763333	0.386154833	2.053891667	6.462165	5.596373333	2.222725	0.779418667	0.820612667	1.435893333	1.999856667	2.18622	1.92606	1.351136667	12.81169667	16.96226667	2.51213	10.12962	15.18383	2.12626	2.128105	1.548885	3.10116	2.189645	5.638035	0.380243333	0.285199	8.61845	24.6374	0.932047333	0.231062333	0.329632	2.917095	1.76866	5.242765	0.530282	0.792305	0.4337855	1.0329225	0.494170167
HORVU.MOREX.r2.1HG0012100	5.170328333	43.1622	50.94306667	45.69386667	79.44943333	0.609184333	6.253986667	10.457935	21.77111667	40.49066667	5.204925	2.81958	69.23846667	56.2813	24.7262	22.86936667	47.67833333	1.78916	0.507403333	103.6537833	0.89298	0.700121667	11.368895	19.8067	50.10338333	4.31629	1.39358	6.522575	0.719688	0.29847	0.480237	0.162746	3.017506667	1.160986667	1.210202333	2.85445	3.27079	3.694855	0.635983	1.669804333	0.3697755	4.464338333	1.677734167
HORVU.MOREX.r2.1HG0012110	0.3172355	4.588033333	5.07711	5.49737	5.615976667	0	0.2950605	0.091855667	1.2478665	3.639101667	1.567198167	1.033954167	25.48813333	42.77055	2.395766667	2.142023333	17.24936667	36.54326667	4.903353333	37.15401667	20.42296667	8.77843	0.2117325	1.138361	10.79558667	4.98414	1.87554	3.504525	0.726251	0.01940075	8.736843333	4.61719	0.995294	0.018127933	0.0525476	2.885925	1.601065	3.062505	0.677309	1.242858333	0.502211	0.5244765	0.114763667
HORVU.MOREX.r2.1HG0012130	5.78748	17.84796667	8.245133333	11.57133333	36.8459	1.2449895	7.737615	63.40018333	64.00368333	2.123552	1.710403333	2.980055	4.069865	8.65065	15.17846667	9.41902	4.48442	4.403169	5.573663333	11.17303333	1.096644333	0.213697667	3.434985	1.766575	7.483556667	17.3792	10.359725	41.70745	1.43698	1.037686	0.475008333	0.127247667	1.62874	0.440897	0.190436667	13.87945	8.74661	36.0355	1.475366667	2.5727	0.5385375	2.764646667	1.610735
HORVU.MOREX.r2.1HG0012140	0	101.7763	14.7112	40.8022	1.897356667	0	0.124987833	0.038392667	0	0	0	0	0	0	95.83136667	43.30416667	0	0	0	0	0	0	0	0	0	0	0	0.3367015	0	0	0	0	0	0	0	0.165433	0	0.564585	0	0	0	0	0
HORVU.MOREX.r2.1HG0012150	0	1094.725333	1507.676667	1959.123333	27.4779	0	0	0.204252667	0.0233365	0	0	0	0	0	1446.026667	1596.856667	0	0	0	1.710712	0	0	0	0	0	1.509985	0	13.132545	0	0	0	0	0	0	0	17.43187	0.553425	11.139342	0	0	0	0	0
HORVU.MOREX.r2.1HG0012240	2.860206667	3.216006667	1.809326667	2.22626	4.911886667	0.795656667	5.619828333	11.83293833	9.046703333	1.528911667	2.862671667	4.582918333	2.57646	3.882783333	3.244996667	2.60229	2.941371667	4.03663	2.834063333	4.250045	3.871193333	1.521717	2.428985	1.277035	3.246365	4.63043	4.58281	6.748585	2.33008	2.31736	12.31773667	1.862923333	2.844003333	0.399802	0.240032667	4.067655	4.637085	8.726295	3.018666667	4.21115	1.123203	1.516052833	1.844361667
HORVU.MOREX.r2.1HG0012390	13.5178	0.439965667	0.371083667	1.06466	0.220536667	1.372063333	0.840000833	0.903330833	0.084566683	6.5219	29.93673333	87.82298333	16.66578333	0.710143	1.308711	4.173016667	6.482443333	0.245707667	3.569215333	0.177706817	0.395150333	1.878243333	1.43893	0.7520705	3.582525	2.34792	5.257725	0.30937815	3.09673	5.0965	2.357373333	6.630836667	11.47674667	2.381196667	1.254613333	1.750465	5.53807	20.1064285	8.503446667	8.359446667	10.72017	5.996865	7.071203333
HORVU.MOREX.r2.1HG0012450	13.01559	5.720523333	4.919563333	6.8152	7.691926667	3.55165	7.151535	13.94105	9.809005	15.12386667	36.85745	51.92333333	22.04956667	16.11286667	7.821166667	6.720583333	17.13888333	3.357400667	7.50098	11.53682	6.76121	2.4072	4.80671	4.64858	6.351773333	10.7706	16.23115	11.026	29.0889	26.3078	33.14157667	4.18167	41.33465	10.9074	10.37998667	10.50895	14.9433	16.04475	40.24996667	36.28226667	12.6674	4.682155	12.67815167
HORVU.MOREX.r2.1HG0012470	57.90033333	114.5845	89.3129	116.5683333	78.542	14.79125	72.00148333	109.979	113.8529333	85.41048333	143.0936667	90.46386667	37.43508333	54.50688333	116.4105	113.4243333	85.71026667	104.8000333	101.2212667	138.8345	41.90153333	105.3215667	98.58505	254.293	53.21266667	121.1639	123.523	151.239	149.1806667	137.33025	29.41886667	67.8645	40.33896667	26.29153333	35.25233333	134.643	124.5885	259.327	173.7803333	176.607	114.5628	57.51828333	38.78948333
HORVU.MOREX.r2.1HG0012500	212.3166667	17.29286667	23.97786667	24.26566667	24.66636667	7.650915	73.3574	44.92153333	64.67065	34.7747	45.49628333	68.92496667	65.48946667	50.97301667	16.54506667	20.3017	80.38941667	41.65342333	101.1343333	75.52883333	76.31946667	132.7617333	91.08095	82.4562	167.939	55.37465	87.35965	43.3787	37.45403333	33.8788	273.7202667	242.1953333	31.65308333	16.40726667	13.11693333	53.2618	85.74755	62.2243	50.13673333	56.68493333	23.1192	49.43046667	22.83656667
HORVU.MOREX.r2.1HG0012520	57.66741667	37.76133333	41.3315	49.07036667	50.0439	12.46136667	31.61973333	26.64306667	32.68156667	19.79623333	51.07295	66.67306667	52.3737	47.6594	65.7551	58.40943333	54.49145	56.37436667	160.2886667	45.92826667	83.41946667	171.5160667	60.71835	41.57695	104.75995	39.12635	64.3351	30.38575	44.38296667	34.75045	205.329	278.7496667	35.90083333	13.0282	9.304443333	36.493	55.3028	55.2934	57.0962	80.4062	24.8625	40.56221667	15.60025833
HORVU.MOREX.r2.1HG0012540	4.465465	5.46532	3.99713	5.392883333	6.327096667	0.1384505	2.327811667	1.2652305	3.07211	3.212800333	1.769968667	1.242428333	7.250886667	17.32329	4.051543333	4.01651	6.024983333	4.594593333	3.128533333	16.18071667	16.0797	1.810673333	0.1188975	0	17.65215	17.0221	13.39875	20.02225	13.0744	12.680575	3.99354	0.410663333	0.432894167	0	0	3.952085	1.983575	3.655605	0.088419867	0.162613333	0.22283205	2.429963333	1.085808
HORVU.MOREX.r2.1HG0012550	1.449653333	2.214776667	2.263386667	2.075603333	3.6323	0	0.4607565	0.5722735	1.107287833	1.958752667	0.607729833	0.3895015	2.367268333	5.715948333	0.927969333	1.825434333	2.5004785	0	0	6.545656667	0	0	0.1874465	0	6.072511667	1.697075	1.4594475	2.97312	1.142767333	0.8019865	0	0	0.178564167	0.032097267	0.029694333	0.7369215	0.542977	0.3401695	0.261779333	0.263038333	0.0670926	0.584412	0
HORVU.MOREX.r2.1HG0012580	68.87308333	162.331	161.8206667	169.7013333	156.689	10.564395	41.34195	36.9443	78.44093333	481.109	125.32	71.45676667	163.4895	231.2578333	215.5986667	232.7216667	206.567	2.77642	3.05662	156.6371667	11.38026333	4.371296333	316.4245	143.836	329.7805	103.32655	58.661	71.8978	25.438	15.08724	11.90807667	7.320733333	65.4184	59.03166667	18.06803333	93.5305	57.7792	39.5636	27.8613	29.007	16.16784	66.03571667	26.36665
HORVU.MOREX.r2.1HG0012620	0	41.23536667	334.3763333	202.552	0.044163533	0	0	0	0	0	0	0	0	0	122.6134667	189.788	0	0	0	0.7858175	0	0	0	0	0	0.442519	0.0335654	1.02902	0	0	0	0	0	0	0	1.7332205	0.6932765	0.53097675	0.034943	0	0	0	0
HORVU.MOREX.r2.1HG0012650	5.119213333	10.43731	7.356856667	10.65193333	13.95123333	2.431538333	6.77791	14.43198333	9.84788	5.98828	5.921891667	9.347295	10.59753167	12.86481667	12.09525	11.20376667	7.61508	7.910686667	8.849083333	10.53468167	5.79074	5.926576667	5.56419	4.135485	7.703078333	12.2492	9.888965	15.66485	4.09131	3.86202	2.538499667	6.066216667	6.044616667	1.424693333	1.45667	12.12	9.19925	18.02325	4.670316667	5.312656667	3.79253	2.6224235	3.179186667
HORVU.MOREX.r2.1HG0012660	0.239847333	3.290706667	2.581526667	2.459223333	3.846993333	0.931505667	0.4783905	1.013374833	1.003309833	3.454901667	2.10615	0.9485905	5.441656667	1.720220833	3.02696	1.821096667	1.069273667	20.06470333	40.29286667	1.702963	7.988466667	30.3158	1.45915	10.91725	0.818350833	1.222907	1.7531	2.42138	0.938348333	0.575529	1.785383333	16.67427333	0.8541835	0.242731333	0.963437667	2.124795	1.406495	2.518089	0.411725667	1.121426	1.65635	0.9359125	0.9805145
HORVU.MOREX.r2.1HG0012730	7.76996	25.68746667	21.0646	30.05893333	28.17066667	6.344656667	17.6087	32.30858333	25.75813333	9.609181667	7.208756667	12.49616667	10.32226167	15.02136667	29.63706667	34.6325	11.75458167	1.15523	2.219855	16.36805	3.602083333	1.208926667	7.884765	2.847365	11.00155333	20.6963	14.1043	48.59895	5.057483333	4.207375	4.34326	0.544789	10.95852167	1.526143333	0.867737667	20.2861	16.5695	30.0834	5.03304	14.08063333	3.453335	3.600796667	3.896341667
HORVU.MOREX.r2.1HG0012760	8.407565	3.377716667	2.62745	2.718813333	4.003013333	1.342427333	6.807868333	9.343431667	6.751113333	9.275305	35.95351667	32.30543333	12.93161667	6.816746667	2.540873333	2.198583333	13.61833333	0.954811667	1.002966333	12.34283667	1.866985667	0.465800667	4.789685	3.49232	3.207788333	19.24485	20.3113	15.16555	71.11463333	51.19185	15.84306667	2.808561667	51.3454	16.20626667	16.4177	19.90485	19.7808	15.9752	82.9267	58.1293	14.08715	4.372956667	21.69245
HORVU.MOREX.r2.1HG0012890	1.785579333	7.88789	4.092666667	6.059476667	4.91838	0.436222667	2.398461667	3.967063333	2.931051667	4.16289	3.238931667	3.375073333	1.650081667	3.508645	9.606473333	6.634173333	2.088501667	9.574636667	14.98506667	3.629108333	11.98944667	12.88649667	1.43635	1.1121335	1.536373333	7.48595	4.55489	8.612345	2.380963333	2.4811765	5.527656667	13.08663667	2.411928333	0.638635	0.585004	7.81735	3.986395	7.576055	2.838496667	3.77059	2.0672	1.094744	1.520896667
HORVU.MOREX.r2.1HG0012900	26.30226667	22.177	21.91973333	23.78586667	48.35763333	13.2809	45.75986667	84.17468333	57.4349	25.39621667	14.36076667	19.62461667	23.71628333	41.80053333	26.50306667	22.5316	24.58241667	8.236213333	25.92666667	30.69746667	8.162226667	16.33415667	18.8484	15.67245	19.68831667	31.753	28.2432	37.1026	14.45683333	11.793205	7.27496	13.43766	14.0053	6.739123333	4.200586667	26.3444	29.69775	42.2587	16.49473333	18.85133333	10.208235	12.09487333	17.78381667
HORVU.MOREX.r2.1HG0012910	3.483936667	21.19473333	24.20333333	26.3695	16.09036667	0.671737667	4.302841667	2.395531667	2.761853333	8.075623333	4.530911667	3.153795	7.157905	9.354076667	19.2629	23.19516667	5.822671667	6.6695	3.840736667	8.219018333	8.307846667	3.01285	13.21555	13.55145	9.912625	3.506765	3.31888	2.24439	1.78189	1.256224	6.71828	19.92746667	4.011008333	0.934347	1.038793667	2.557695	4.45683	3.2103	2.628713333	4.989256667	0.5179855	5.680865	1.4922245
HORVU.MOREX.r2.1HG0012920	23.91943333	16.26893333	23.45706667	26.21973333	32.83406667	5.482715	23.79233333	66.1597	34.76566667	23.65353333	31.6931	55.12581667	38.69081667	42.63878333	16.0522	31.26093333	33.3635	1.229523333	7.27613	51.02558333	6.584563333	1.28424	30.0173	36.77465	38.91871667	42.6916	50.91475	39.8547	18.05416667	13.6468	0.620786667	3.508916667	15.30238333	6.626143333	5.441126667	29.0777	62.52925	42.27265	27.04343333	30.13623333	10.220745	17.43858167	12.17301333
HORVU.MOREX.r2.1HG0012930	0.831680333	1.62369	0.648870333	0.981176333	2.126103333	0.301722833	1.891946667	2.615196667	2.503853333	0.073491533	0.541072167	0.714364667	0.455122833	1.081173667	2.631273333	1.388833333	0.3832655	0.449133	2.298184	1.421483333	3.111387333	2.44323	1.153245	0.576588	1.443005333	1.075443	1.028932	1.50499	0.679912667	0.798007	2.754979	3.108253333	1.148708333	0.0411881	0.0392063	1.250255	1.069395	1.78647	1.039494667	2.102013333	0.2199608	0.430987	0.215322167
HORVU.MOREX.r2.1HG0012940	3.174917667	4.66719	3.08901	4.329223333	2.077896667	0.261385833	2.899738333	1.672303333	4.357918333	3.539041667	5.113645	10.83556833	21.61133333	17.54978167	8.567556667	5.745063333	27.5285	0	0.232039333	9.690675	1.21747	0	1.28866	1.638195	0.557997667	61.6455	62.5077	19.38105	0.469966	0.1595895	0.341523333	4.688853333	0.558081167	17.7736	10.96962667	55.90975	33.3235	5.757325	0.032129433	0.307297	1.135895	0.725305	2.532145
HORVU.MOREX.r2.1HG0012950	47.94025	82.85346667	100.5509667	118.5235667	46.23426667	5.382945	68.4009	131.0708333	89.0204	50.70776667	15.36856667	56.90385	142.1068333	103.11955	109.0094667	78.81246667	179.8175	36.42935333	11.04191667	64.52541667	8.933256667	16.27974	4.614805	3.402	4.65222	222.186	190.4895	90.2714	1.330816333	0.739608	67.31623	55.18576667	2.604331667	21.8884	14.54836667	138.7	225.2105	55.31915	2.705433333	3.45547	4.07602	6.653565	31.10906667
HORVU.MOREX.r2.1HG0012970	15.34523333	35.3769	20.82063333	27.1679	58.74383333	2.752413333	27.17798333	58.45888333	48.32628333	11.00272833	4.723825	12.17380833	6.682556667	22.68143333	31.03366667	21.30123333	11.14296667	4.21979	5.399713333	27.2489	2.69877	3.848736667	14.1007	11.28218	14.80768333	31.7144	19.38755	50.99255	3.50858	3.44409	0.435908667	1.302366667	5.507836667	2.330253333	1.997813333	25.92415	20.4749	54.0356	5.960306667	7.612756667	2.785575	6.73676	3.072925
HORVU.MOREX.r2.1HG0012980	5.092826667	14.33243333	13.41573333	12.44636667	16.13036667	1.907713333	8.622045	7.481491667	8.016745	13.790595	7.583038333	6.331971667	9.452758333	23.2493	10.50374333	8.962116667	6.932661667	1.714833333	3.102588333	11.9682	6.14744	4.944973333	7.855915	4.386765	8.541488333	15.91935	12.78785	16.32855	6.863993333	6.096995	11.3575	5.625201	9.717548333	1.797396667	1.685013333	12.55805	9.94865	13.1928	9.792903333	9.839933333	3.485985	4.699068333	2.476516667
HORVU.MOREX.r2.1HG0012990	4.324933333	15.97046667	16.02603333	14.89153333	24.1803	2.303111667	8.396285	9.269575	9.121343333	12.62862833	5.673698333	3.764556667	13.67671667	31.0832	11.99606667	9.577883333	12.08736667	6.168136667	6.58311	23.54601667	5.053606667	4.229023333	8.02106	5.42351	5.351358333	11.985145	7.568745	12.1636	2.464043333	2.092345	3.815123333	12.12921667	5.640813333	0.704310667	0.673759	10.34238	7.08808	10.99587	4.448666667	4.615896667	1.3569205	3.629156667	1.945118333
HORVU.MOREX.r2.1HG0013040	2.412711667	4.01368	2.109656667	2.52296	6.78303	4.530468333	11.201085	30.55595	19.65923333	3.59833	0.2974155	0.6711895	5.30577	6.58044	3.033103333	1.866896667	8.618981667	0.616480333	1.599776667	17.03456667	0.0501222	0.075887667	0.23592	0.066841	1.101664167	19.86535	6.894265	22.11985	0.236423333	0.145403	0.1325579	1.499388667	0.105364167	0.154187333	0.109375333	14.94375	9.94863	17.64645	0.306012	0.449740667	0.1208222	0.699957167	1.3785135
HORVU.MOREX.r2.1HG0013090	13.44724333	11.39883333	11.3704	15.3891	12.84243333	4.929908333	17.93578333	18.92511667	15.74663333	9.691183333	5.387551667	10.33552167	8.795878333	28.02488333	11.38163667	17.23643333	12.83846667	1.425012	3.50661	22.64468333	4.32526	5.122966667	12.1972	7.03059	14.90495	29.76335	13.87925	25.79015	4.226273333	3.279525	1.762455333	2.085512667	4.402205	2.357296667	1.619646667	27.8245	18.319	20.4751	6.45771	5.987293333	2.32751	4.551326667	4.639776667
HORVU.MOREX.r2.1HG0013100	3.877755	1.3173	1.569776667	2.21253	2.105433333	2.718025	6.88055	6.71441	6.0959	4.066621667	0.433722167	0.766735	0.742624333	1.5718765	1.283623333	1.949283333	1.0158925	0	0.890050333	1.2230835	0	1.387636667	1.79131	0.802238	1.174826667	1.006079	0.280254	0.40172	0.083249667	0.05301005	0	1.579796667	0.255312833	0.218723033	0.208313	0.3089195	0.7381105	0.4443585	0.145581633	0.187416667	0.04752575	0.997522667	1.3816715
HORVU.MOREX.r2.1HG0013160	15.0114	9.762356667	7.856023333	8.065966667	11.45643333	2.530436667	12.39238333	9.068916667	9.63642	21.56135	12.33807833	28.2987	18.89198333	9.48557	6.43096	5.428053333	14.93521667	3.434929333	19.4088	15.00648333	6.374813333	13.44707333	35.498	25.7906	23.33213333	10.923675	14.83085	9.23114	7.97681	8.2823	10.00766333	20.09559	27.79681667	8.234956667	8.777233333	12.05565	13.92595	14.22525	10.47164667	15.44033333	9.801	10.62458833	6.498028333
HORVU.MOREX.r2.1HG0013170	1.337921667	0.993533333	1.206493333	1.295616667	1.297096667	0.659619167	1.86008	2.472548333	1.898778333	2.854226667	4.211593333	3.652171667	3.434518333	3.649838333	1.072157	1.479679	2.95075	1.285039	2.758663333	2.758458333	1.389126	2.40302	0.8517595	1.1311	1.966138333	3.382045	4.0905	3.697455	3.07927	2.697055	2.150293333	1.077343333	3.119305	0.536851333	0.559788667	3.56879	3.464995	3.801265	3.394273333	3.33747	1.724585	0.815113833	1.634121667
HORVU.MOREX.r2.1HG0013190	45.7915	43.60636667	65.21476667	41.67786667	48.68986667	10.56202333	48.15113333	51.47615	39.33975	107.12195	40.49123333	88.37551667	110.3233333	129.0825	28.8437	33.4036	120.3486667	14.73963333	14.66696667	125.9751667	35.24126667	10.27947	85.6382	90.379	102.9006667	108.326	130.87	70.18785	29.3316	22.9856	49.75703333	15.08818	37.97403333	19.8347	17.22986667	89.9446	113.0775	84.84445	38.78633333	38.0895	27.24985	27.22978333	19.0098
HORVU.MOREX.r2.1HG0013310	11.83208833	28.93646667	44.40136667	35.8869	38.19873333	4.284013333	28.3714	14.73823333	12.95646667	29.23191667	34.1292	21.76908333	51.56693333	56.23006667	22.5993	29.99683333	33.45831667	0.182926333	11.01042667	38.17398333	0.336722333	13.80138	25.62065	13.3065	17.09676667	28.8612	21.14055	26.60525	19.86663333	16.852205	1.359577333	9.206066667	13.765	6.999523333	3.62078	25.2491	25.96975	27.358	18.0296	25.33463333	13.338425	15.07954167	10.66171833
HORVU.MOREX.r2.1HG0013320	10.09039667	23.72686667	19.81736667	30.3139	25.7402	7.706436667	18.6766	36.5998	21.37548333	9.45548	18.21518333	25.27373333	13.90701667	22.51866667	39.14513333	42.77816667	12.01116667	18.01366667	63.18116667	15.403	16.8213	58.9334	10.383625	10.4373	9.511475	20.75425	19.0905	25.94505	12.76083333	12.72591	44.39608667	54.80583333	14.93778333	3.62737	2.512293333	18.6146	17.78895	31.3953	17.0907	18.9378	7.81743	4.233075	7.592935
HORVU.MOREX.r2.1HG0013500	3.68822	3.426796667	2.52565	3.50704	4.56188	1.98314	7.380881667	9.767933333	6.954141667	2.256838333	3.185348333	6.021993333	3.859401667	3.450078333	3.978593333	4.168296667	3.637581667	2.068186667	3.03839	4.106116667	1.480740667	2.140006667	1.3774	1.10754	2.704241667	6.50353	5.62189	8.367475	3.900166667	3.72653	1.865616667	3.06375	6.239133333	2.24688	1.212093333	6.908855	5.71187	7.29945	4.73285	6.309776667	2.999465	1.364463833	3.178956667
HORVU.MOREX.r2.1HG0013640	2.472626667	0.1376701	4.61151	1.574014667	0.059303543	0.283667667	0.906654667	0.00706975	0.027595733	59.12368333	23.84388333	40.22433333	656.9506667	42.32665	0.174494867	1.640086667	287.7773333	0	0	103.4834667	0	0	33.1071	17.3678	11.49766167	12.176372	203.751	0.1085025	6.335923333	9.216615	0	0.059142	0.862033333	4.338386667	3.024946667	22.82495	118.64275	7.5968	9.23348	6.503033333	34.23275	32.62626667	8.678158333
HORVU.MOREX.r2.1HG0013700	0.750942	2.740793333	2.571766667	2.732163333	4.52889	0.078001933	1.561618	2.020516667	2.87257	4.370077667	0.2820605	0.2469998	2.599853333	4.17471	3.50822	2.145026667	3.014331667	6.342316667	0.126333333	5.205348333	6.920313333	0	1.714776	4.87888	1.688171667	9.19825	2.957085	9.443755	0.394508333	0.2284128	0	0	0.107925333	0.213943	0.406753667	8.024815	3.049165	4.77057	0.333695667	0.391955667	0.280861	0.4553705	0.14003515
HORVU.MOREX.r2.1HG0013750	891.9783333	100.5624667	624.9293333	406.6373333	77.72086667	55.95156667	389.361	108.9584333	134.5233333	471.1795	290.2956667	239.6526667	579.1476667	295.5793333	35.85886667	228.6547667	522.4293333	7.328413333	75.95046667	426.8125	17.43931	242.68325	388.9135	2994.305	243.5083333	235.929	229.719	364.728	201.1013333	99.07645	6.664326667	20.59794667	603.5023333	123.2935667	444.229	251.563	285.521	388.337	164.5378	340.9083333	711.133	279.2996667	261.9198333
HORVU.MOREX.r2.1HG0013780	58.98313333	153.374	177.4823333	188.3026667	127.464	11.50243167	83.97461667	51.3094	60.68398333	76.55916667	89.25163333	53.37626667	583.2256667	793.2985	142.5033333	151.0376667	438.1966667	11.44377667	19.03900667	376.9625	13.86308	11.87548	83.60105	46.7597	497.1561667	98.11235	73.0739	76.4523	43.04833333	26.65035	5.802613333	23.13922333	63.28516667	15.99183333	8.645046667	75.29815	75.11345	80.9267	55.13326667	67.76726667	30.20375	35.56226667	26.61168333
HORVU.MOREX.r2.1HG0013790	3.43116	10.52681	3.937836667	7.707163333	19.93243333	11.42856667	13.03775	27.02458333	21.25256667	0.045777933	4.999956667	0.352205833	0.996722667	2.787740667	13.7839	7.979036667	0.839962667	0.024431767	0.670010333	6.079221667	0.114562	0	3.10355	0.4117905	7.072646667	13.4869	4.78442	29.258	4.14085	2.72121	0	0.255989333	9.559993333	0.649679667	0.425904667	5.32159	2.628175	25.74695	6.830083333	6.418643333	1.908287	1.503459333	5.756913333
HORVU.MOREX.r2.1HG0013800	91.8317	97.8043	64.10553333	55.59996667	72.23383333	1.191471833	10.78553	82.79335	48.51118333	78.98512333	1.258584333	34.630015	12.38333	2.792631167	14.84703333	13.51158333	33.2826	71.41676667	2.571655333	114.204	2.549002	0	81.41935	43.5956	55.76101667	80.71975	5.777575	101.26495	0.294760667	0.07614335	1.078352	0	0.0297695	18.79703333	11.07853333	58.832	25.8066	39.53305	0.320767333	0.246245333	0.555534	17.27391667	10.72888
HORVU.MOREX.r2.1HG0013870	8.76973	12.34353333	11.79336667	15.12703333	17.1892	1.92094	9.691606667	12.36261667	13.54233333	7.186591667	4.650911667	5.06798	6.58857	7.542778333	19.6464	17.79203333	6.278461667	15.44322333	8.18928	9.67918	6.621076667	5.30815	12.81652	7.6591	9.408071667	13.28815	6.995825	18.2508	3.73302	3.672995	1.995663333	2.611423333	5.108583333	1.720466667	1.099325667	13.41165	7.747565	15.2471	4.571176667	5.760066667	1.229078	3.569438333	5.128668333
HORVU.MOREX.r2.1HG0013880	11.156705	32.1252	17.66513333	23.64463333	53.0693	2.807185	23.43195	71.31258333	61.15981667	6.182641667	4.489795	8.546283333	8.023255	14.66243333	34.7056	29.27796667	8.624761667	3.597544	10.82338	17.25015	3.797517	4.22496	13.8146	6.18534	13.88386667	25.44725	21.0905	50.2549	6.24361	5.87324	0.969753667	1.522736667	8.49501	1.455883333	1.3764	20.31145	19.4908	53.5215	8.66524	11.59435333	2.205165	5.110098333	4.340906667
HORVU.MOREX.r2.1HG0013890	8.403158333	15.2357	9.809603333	12.12846667	16.22076667	1.636080333	15.16215	21.59963333	15.32836667	5.577113333	10.304775	8.956881667	9.302848333	17.15705	11.83278667	11.60006667	9.633821667	2.684226667	7.221083333	15.35393333	5.887496667	4.083943333	8.63782	5.54213	10.66019833	20.2429	17.0155	26.63335	10.27120667	8.553945	1.53791	1.125468333	10.08535	1.913376667	2.246433333	20.239	14.8009	24.8127	14.51426667	15.13506667	5.76143	4.035761667	4.776311667
HORVU.MOREX.r2.1HG0013930	4.786618333	6.035743333	10.8521	9.834413333	3.656963333	0.426922167	2.692216667	1.490468333	2.481876667	7.100198333	9.327515	7.072673333	46.54876667	32.65928333	11.37636667	17.45633333	31.64426667	0	0.049072	25.62118333	0.1427958	0.616870667	3.126225	1.6139	21.36923333	2.98736	5.724	2.331345	1.164774	0.8140385	0.072225667	0.127804667	11.31885833	4.727393333	3.47268	4.29427	4.46463	6.502605	1.392286667	2.23283	9.13636	4.841778333	4.098226667
HORVU.MOREX.r2.1HG0013960	13.3735	13.4673	20.76906667	21.7469	16.22871667	6.503811667	13.24356667	7.523305	17.32328333	13.40888333	33.82411667	30.21478333	97.8603	190.0378333	15.13436667	33.20616667	75.8403	0.514782333	1.334063333	73.81195	2.491446667	15.06127667	8.29968	8.282	93.10211667	10.022075	16.7156	11.2766	12.40412333	12.730255	0.500153	0.465995667	34.93871667	10.57946667	8.342766667	9.47763	9.69769	17.27173	18.1767	17.5539	44.62975	17.03845333	23.49458333
HORVU.MOREX.r2.1HG0014060	117.9881333	21.34263333	16.3871	17.15406667	40.79796667	8.593958333	126.9633333	122.3393333	84.80146667	118.14025	144.3181667	162.6716667	137.6233333	276.8396667	20.2449	13.38516667	174.5965	0.285449667	1.790333333	211.7561667	0.741723333	0.2347817	101.49	45.95875	123.7646667	126.5165	64.9352	76.694	35.0629	16.757445	0.023643867	1.792313667	75.27215	26.46466667	10.21455333	91.3349	110.94265	83.563	42.1855	57.41846667	30.89995	50.5005	52.3054
HORVU.MOREX.r2.1HG0014080	28.26661667	21.75683333	24.37603333	23.15776667	34.49323333	14.88205	50.18993333	51.29693333	32.16496667	58.08795	111.1008333	175.1751667	91.8608	90.87701667	18.67146667	19.9965	72.62921667	70.39513333	350.867	47.4205	60.44653333	195.5256667	24.49075	35.83345	25.63295	41.363	70.99275	33.15315	156.7913333	127.2284	141.631	315.4556667	117.3673667	45.7358	37.49266667	37.88745	63.9341	65.83395	158.6876667	170.8313333	68.81835	18.92821667	61.73766667
HORVU.MOREX.r2.1HG0014120	98.0528	29.1588	37.43356667	56.01173333	6.43896	6.522826667	18.17726667	9.650126667	12.29172833	31.96983167	258.2763333	180.5743333	55.0529	13.167865	49.65843333	69.4409	41.99193333	0.329967667	15.57216667	98.58841667	2.452703333	10.89291333	46.04965	32.549	51.58036667	54.35695	103.0653	18.5421	176.8453333	191.576	4.502012	31.28176667	451.22	47.5499	46.91596667	47.7948	69.1344	95.39895	252.3123333	299.443	128.6265	36.62615	53.51083333
HORVU.MOREX.r2.1HG0014130	2.030995	7.547996667	4.40014	5.764993333	7.881263333	0.622250333	5.833995	9.459558333	6.673006667	2.060948333	0.15544125	3.377231667	0.948633667	5.546475	2.445883333	2.25727	1.81798	1.077529667	2.692736667	5.918351667	5.55927	0.943928	1.719295	0.979327	0.818240333	7.491695	3.385555	9.47478	0.093176033	0.150029	0.041741667	0.601787	0.169975383	1.159166667	0.632606	9.651685	4.09294	8.803885	0.138321133	0.212321033	0.1612175	0.363747833	0.610329967
HORVU.MOREX.r2.1HG0014140	6.406065	8.01148	8.47611	5.768966667	4.015243333	0.682254667	4.216218333	1.228665833	1.480389	4.450911667	16.11516667	9.59035	6.668746667	10.19121333	9.701856667	7.51137	4.847241667	3.196653333	2.724383333	6.476883333	10.59947333	3.717946667	11.929	9.86709	8.023781667	6.257195	7.817395	3.32723	10.94287333	4.550355	7.194136667	7.77192	4.966581667	2.003323333	1.404983333	5.36271	6.301055	9.03784	8.63816	13.62656667	7.136955	5.419616667	4.247916667
HORVU.MOREX.r2.1HG0014170	19.01735	6.686153333	7.156883333	6.527643333	2.443883333	1.398001	18.2569	19.53091667	4.700745	55.78023333	24.27743333	54.92151667	52.4364	86.02951667	3.003986667	3.84726	52.04331667	1.151883333	0	103.4849667	0.229924333	0	60.242	32.75545	14.89448333	139.6285	75.91815	83.58185	15.30656667	20.43878	0	1.760996667	19.3344	3.034516667	1.8083	161.7155	92.82495	94.8729	26.40713333	38.62116667	20.9842	18.217805	5.301616667
HORVU.MOREX.r2.1HG0014180	23.9072	4.947763333	8.497823333	6.251593333	1.056596	0.0604165	0.431329833	1.774151833	1.777750667	2.647916667	1.749270667	22.44017167	19.87371667	119.0233333	3.407545	3.34055	33.1868	0	0	24.1439	0.820136667	0.59766	91.0868	35.0691	56.12323333	24.564	20.6298	15.118545	0.1955174	0.09889965	0	0	0.137383333	8.970973333	9.9831	30.4502	24.94825	6.73673	0.038375667	0.404636333	4.941865	11.25423	1.4214585
HORVU.MOREX.r2.1HG0014200	560.6561667	539.273	637.634	530.864	571.252	159.834	205.6456667	44.52576667	327.5901667	506.6378333	495.7363333	599.6285	3376.09	1604.155	585.2183333	599.3126667	2490.473333	5.509206667	157.8801667	917.0851667	48.35298	201.0701333	712.752	673.6265	1109.621333	115.1965	121.4565	35.94665	87.9698	36.3515	20.89203333	539.8280667	110.7640333	59.50276667	36.57696667	78.32205	107.15595	71.79265	36.01546667	52.05266667	797.024	417.8863333	158.3605
HORVU.MOREX.r2.1HG0014210	15.2961	34.0123	25.04623333	31.19043333	38.2464	10.46733333	24.31413333	38.519	30.5393	10.576645	9.950875	13.04291667	14.07411667	27.49583333	22.9535	25.71336667	17.49623333	4.86104	34.3754	25.2356	7.314293333	21.24701	12.47375	9.238515	18.05918333	26.6992	20.82255	29.71935	8.844686667	7.736155	9.700713	28.24347667	11.72183333	2.53026	1.997546667	20.169	21.1139	31.0673	11.54976667	15.10893333	7.219255	8.527615	6.539676667
HORVU.MOREX.r2.1HG0014220	1.637566833	2.798496667	2.654256667	3.547143333	3.586696667	2.615115	5.025046667	6.770015	3.640258333	1.966656833	11.7959	13.47633333	7.539046667	7.508663333	4.480676667	7.32633	6.65442	8.540806667	3.814083333	7.347308333	3.642046667	2.00593	1.350475	1.09243	1.866308333	18.0433	17.9488	17.8358	9.025373333	8.451875	8.739936667	92.50056667	7.895341667	0.250113667	0.259497	4.727665	4.027685	4.172625	2.016836667	2.022226667	0.94578	1.651908167	2.669893333
HORVU.MOREX.r2.1HG0014230	0.366441333	1.080189333	0.851781	1.116777	1.040636333	0.253232	1.090782167	0.274722833	0.319153	1.3421645	3.84515	1.446145	1.062449833	2.206573333	1.309233333	1.079760333	1.011013167	26.43953333	4.77572	0.66375	20.68386667	7.536133333	0.66832	0.3871525	0.412511817	5.35476	5.20906	3.514965	1.559233667	1.381138	53.78793333	18.1487	1.126498667	0.1075124	0.150918667	7.74612	5.46989	8.430005	4.47005	2.260543333	1.31462	0.362468333	0.5059885
HORVU.MOREX.r2.1HG0014240	2.897345667	1.43448	1.165303333	1.485226667	1.321051333	2.286441667	9.877788333	4.265646667	3.010223333	5.608326667	6.765531667	4.57748	3.216503333	5.875913333	1.75445	2.699906667	3.318421667	0.89015	0.155041	4.399938333	0.177680667	0	1.59466	0.52477715	1.171223667	14.6189	15.9858	10.79005	5.375896667	5.29878	0.304258333	1.672433333	4.986926667	0.478092667	0.382772667	15.88475	14.65275	12.833755	9.89922	8.271166667	1.8405	1.718992833	2.872241667
HORVU.MOREX.r2.1HG0014310	467.8868333	1101.244667	521.897	743.2636667	1070.525333	10.74626667	283.8496667	1123.320333	1081.746667	1.4994525	0.251927333	0.352371	1.570010833	55.08595	1583.203333	1321.992	2.3586195	0	0.56121	97.5586	3.7127	0	305.3505	61.9066	292.6768333	87.035	36.45885	275.1225	0.161266333	0.0511135	0	0	0.136081833	5.747203333	1.348922333	45.68215	32.4326	190.4935	0.100586333	0.350834	0.0721795	176.7133333	50.90856667
HORVU.MOREX.r2.1HG0014340	33.98603333	409.895	154.2696667	204.0973333	541.669	1.150137833	35.67353333	112.7318833	113.6178333	0.256240333	0.053485667	0.031113	0.355555833	9.884405	448.3226667	350.3933333	0.673679	13.63843333	1.529143333	24.53896667	44.2801	4.488823333	107.568	6.27772	38.70808333	44.32205	18.56245	62.1496	2.631263333	2.2361	15.27054333	0.610086667	0	1.86545	0.286078333	36.32825	14.21905	175.797	0.0282294	0	0.0862795	12.425605	5.076981667
HORVU.MOREX.r2.1HG0014420	14.54295	16.08876667	14.34366667	10.49085667	22.78056667	2.271195	20.59273333	29.80813333	14.95026667	68.29128333	3.669911667	18.07671667	49.38678333	15.88017167	4.51342	3.655506667	23.88483333	6.93238	11.43158333	51.04	1.64073	1.25436	1.163205	2.1195	2.501023333	12.47085	9.46698	22.4734	0.160278467	0.0890271	0	0.104047333	1.663328333	2.265236667	2.116343333	15.31785	14.7121	18.27395	0.057744233	0.1423759	5.4697	2.397	3.218248333
HORVU.MOREX.r2.1HG0014550	46.47123333	57.45123333	54.24393333	61.2888	67.82196667	14.00375	50.40775	71.82785	71.30901667	57.58215	15.16001667	23.37346667	22.24626667	35.94563333	43.42253333	53.99333333	28.36518333	26.60386667	84.89353333	42.82056667	32.5031	52.82756667	70.3929	60.6308	45.82243333	40.08525	28.86605	49.7424	10.35786667	10.311145	10.63037	52.92176667	16.77346667	12.6884	9.65809	40.5354	30.2391	56.70955	13.68793333	20.51043333	8.04943	29.25131667	14.64215
HORVU.MOREX.r2.1HG0014600	0.226400667	10.63587	23.40173333	9.090243333	14.79217333	384.4141667	15.042835	0.021726833	1.4523845	0.389937167	0.080311533	0.0313742	9.875646667	5.981766667	14.11872333	11.49822333	5.150571667	0.637335667	340.3388333	7.474598333	0.330556333	65.40212667	1.171629	2.70009	4.203228333	2.2089	3.18322	1.285705	3.207383333	3.041315	0.886585	178.4847333	0.0252997	0	0.0294564	0.0630536	0.248104	0.209187	0	0.013138967	0.0304652	0.560218167	0
HORVU.MOREX.r2.1HG0014610	4.167781667	5.980663333	3.30198	4.6113	7.557613333	1.748968333	7.019516667	7.799058333	7.34905	0.696423	1.662281667	3.915918333	2.44104	5.172396667	5.33845	4.392376667	2.516418333	1.84491	9.146606667	7.088765	2.280836667	6.426526667	4.46929	4.081405	2.202783333	6.294555	6.147675	8.51461	2.556633333	2.37529	1.71081	12.06761	0.9492865	0.76421	0.903036667	8.758245	5.868155	10.61941	2.261253333	2.554776667	0.98566	1.641655333	1.0583965
HORVU.MOREX.r2.1HG0014630	0.966889167	5.06051	2.52818	4.018563333	2.35534	0.174278667	0.372409833	1.511396667	1.823378333	4.240388333	5.198913333	2.001793333	2.904931667	0.918938667	5.196403333	2.828336667	4.32572	2.022926667	1.698957	0.600367167	3.231443333	1.521658	1.66911	1.111977	0.926259	12.405555	18.20295	13.9723	13.39463333	10.153265	6.908896667	2.046666667	4.699028333	1.68727	1.265506667	5.31518	10.24676	9.169525	4.486933333	5.209256667	3.718995	0.699514167	0.950664667
HORVU.MOREX.r2.1HG0014740	1.050509	4.660403333	2.624766667	2.46609	10.89952	0.505745667	1.63632	5.405146667	4.202048333	1.236353	3.160551667	0.886634	1.626949667	1.808111667	2.727023333	3.041443333	1.177846	1.305077	0.750726333	2.411251667	0.111947	0.552894667	1.998775	2.54846	0.34432135	2.48276	0.9919385	3.842405	1.278740333	0.8499665	0.698816	0.480540333	11.50342833	5.356046667	1.532283333	2.10162	1.67723	3.74215	1.086098333	2.05121	1.130165	0.67812	3.009528333
HORVU.MOREX.r2.1HG0014750	3.296333333	8.646263333	4.938573333	7.854436667	8.388373333	1.455936667	3.580018333	4.922505	4.395018333	2.372775	2.169175	2.760285	2.157006667	3.247171667	13.62083333	13.11373333	2.203206667	6.17691	10.25671	3.708053333	7.092033333	10.43992	3.16494	1.58687	4.572246667	3.91293	3.60458	6.552915	2.291613333	1.7699445	11.00436667	3.938153333	2.460396667	0.564414	0.512789	4.04837	3.55824	6.085145	2.829926667	3.467103333	0.832873	1.554381667	1.317169833
HORVU.MOREX.r2.1HG0014840	22.59246667	22.08243333	30.08816667	36.3548	25.37906667	20.32361667	27.21451667	30.8885	24.6475	25.25326667	17.7788	29.2456	23.33581667	30.98681667	43.96136667	49.90723333	22.78795	0.789922	4.52969	26.0457	3.177831	5.549576667	29.60195	27.38175	20.76533333	29.8603	22.6404	25.47685	14.00426667	11.222555	5.262686667	4.771863333	24.02286667	7.75769	6.367446667	26.8521	29.3836	31.4718	16.80006667	20.1466	9.1711	13.65507	13.07165
HORVU.MOREX.r2.1HG0014880	15.89698333	108.7932667	118.222	126.8732	34.5122	26.50371667	26.20216667	6.98773	15.2163	38.31003333	5.504293333	5.168326667	189.8466667	455.2113333	179.2223333	196.1043333	187.3931667	0.155094333	0.132335667	148.223	2.980243333	0	22.3751	13.3116	86.94976667	19.100315	17.4441	4.020065	0.729034333	0.33026	0	0.340693333	1.793395	1.570543333	0.993063333	18.81245	20.22235	6.820835	0.828982333	2.139704667	2.596245	10.474205	5.583871667
HORVU.MOREX.r2.1HG0014920	8.301451667	28.00775667	0.160390667	7.398166667	0.105130333	0.213004333	0.147918167	0	0	0.865917333	1.244271667	1.063606667	0.305343167	0	39.65253333	12.32816667	0.103461667	0	0	0.981506	0	0	9.53313	8.38067	1.809516	0.783665	3.446565	0.2585865	3.797236667	7.655085	0	0	3.77783	0.106717667	0.153058333	2.12461	3.778375	1.9618915	9.91496	24.09943333	16.44755	12.06593333	1.0928135
HORVU.MOREX.r2.1HG0014940	4.217223333	5.48942	2.61804	4.05197	10.79213333	0.770052833	7.7677	18.30306667	19.23163333	0.102064633	0.312186	0.326895833	0.389205333	2.425945	5.325826667	4.37379	0.6304785	2.38029	2.374046667	3.016343333	2.987401	1.882716667	4.20003	2.165585	4.23878	6.044915	3.061525	11.504005	0.121744433	0.132918	0.2275603	0.363426333	0.303924	0.072750567	0.139133	3.23915	2.67991	10.991925	0.163379	0.300407667	0.05593859	1.6559775	0.725175667
HORVU.MOREX.r2.1HG0014990	5.832326667	5.05469	15.40286667	7.541353333	5.347056667	1.985273333	8.74089	5.966135	4.051823333	16.89268333	34.07968333	23.82593333	17.93508333	9.792538333	4.24528	6.247466667	18.2083	0.883276333	1.719323333	14.91721667	8.130426667	1.066493333	5.691945	4.852415	5.220306667	19.7058	20.4943	12.0519	44.73143333	26.48165	4.547343333	1.213626667	37.43498333	23.38683333	24.91156667	22.73105	18.462	15.45115	48.1607	41.28106667	18.7528	4.36459	17.17335833
HORVU.MOREX.r2.1HG0015010	110.80995	80.038	75.1109	80.11423333	101.3435333	234.7975	188.425	56.15128333	87.41865	74.42271667	86.09218333	111.9723333	195.2543333	287.1723333	47.02153333	48.91106667	261.9716667	93.4984	37.80795	291.7068333	236.0946667	94.25277333	188.322	141.2485	234.2741667	100.65025	108.8357	83.93915	43.0502	29.4586	358.5323333	127.3366333	184.8988333	77.3318	69.04763333	118.7855	161.1115	152.032	53.69186667	83.01093333	70.16595	66.55435	50.32068333
HORVU.MOREX.r2.1HG0015020	7.761555	57.928	47.67066667	42.54833333	50.45946667	17.35485	24.07236667	9.460495	17.59093333	11.91663833	2.51907	2.388371667	52.5416	24.16845	17.75796667	14.21903333	53.32056667	0.397326667	9.42123	36.04996667	0.692719667	12.59915	7.464255	4.234815	7.518415	7.26285	11.17679	6.922455	8.448293333	8.6948	3.555536667	35.98626667	7.72334	0.617919	0.266434	5.355985	9.116805	8.82776	8.66164	15.83813333	3.36909	4.984568333	2.450406667
HORVU.MOREX.r2.1HG0015060	3.867785	2.17551	1.641566667	2.229413333	1.332246667	0.818082833	3.653396667	3.175265	5.923898333	2.072556667	4.620468333	5.585311667	1.566645	0.25335375	1.880286667	2.2925	1.291032667	11.91156	7.524596667	3.519718333	17.6931	9.716823333	2.80145	0.8621655	4.514476667	5.1828	3.822205	5.971425	7.419463333	5.34396	10.49080333	4.535963333	1.747521667	0.611826333	0.324611	4.14675	2.55906	5.583015	6.75751	6.232676667	1.096139	1.397111167	1.461383333
HORVU.MOREX.r2.1HG0015080	6.486978333	9.66137	10.25998667	13.09286667	13.37683333	7.587698333	8.107388333	7.941763333	9.266383333	38.3801	49.3868	44.04293333	101.0491167	20.5274	9.281516667	10.03679333	50.60991667	4.546803333	21.41773333	22.58063333	4.314966667	9.99516	13.06835	27.87345	9.057123333	21.11095	33.0442	18.37575	390.3743333	259.72725	3.186723333	26.64858	361.8153333	106.4956667	117.2773333	18.93945	25.5777	35.70175	336.1436667	196.7623333	87.6881	7.377623333	88.80411667
HORVU.MOREX.r2.1HG0015100	24.23158333	17.27583333	20.60213333	23.95243333	27.3804	4.791365	24.4648	50.95476667	35.2057	44.51473333	22.04886667	23.64783333	44.93928333	53.90806667	13.88213333	24.48416667	48.32341667	7.5417	6.659103333	43.93491667	8.199243333	4.892293333	18.40055	7.168975	20.13358333	59.6219	48.36945	47.61265	23.9393	18.561725	14.38388	5.876496667	19.39291667	5.99896	2.869263333	49.86065	48.2484	50.0116	26.69613333	26.68083333	12.12505	14.71571333	17.20525
HORVU.MOREX.r2.1HG0015120	22.95663333	40.81773333	31.31466667	45.40283333	56.02516667	6.245328333	23.90935	83.00688333	76.76528333	7.94232	6.889968333	17.96388333	13.11023333	18.65361667	43.8886	45.38103333	13.46891667	60.23453333	139.5353333	23.19621667	89.6703	154.2783333	28.2667	17.4009	37.60246667	23.957	16.3924	55.74325	6.666753333	5.50352	21.81508333	42.8157	10.802245	3.306686667	1.93168	21.8405	17.29195	58.78975	9.63762	14.90043333	7.18982	7.969686667	7.277306667
HORVU.MOREX.r2.1HG0015140	4.765871667	8.788586667	6.242383333	8.012666667	8.924413333	1.602133333	9.673365	14.52833333	8.55187	7.819188333	6.237813333	9.214801667	10.682525	13.53245	9.51218	8.827793333	8.800648333	0.569413333	2.634713333	10.87983333	0.063933333	2.307606667	4.922565	3.240075	5.814873333	10.98121	8.757205	13.95135	9.392086667	7.241745	0	0.759859667	10.19024333	2.036933333	1.654676667	10.323735	9.59719	14.9656	11.07849	11.05948333	4.2471	4.083523333	7.90097
HORVU.MOREX.r2.1HG0015150	6.806128333	9.65036	7.871203333	10.06061	9.54891	1.732403333	9.14633	12.21871167	8.475623333	3.70436	3.241905	5.574175	5.618201667	13.42193333	9.663606667	9.749066667	6.74049	0.790979667	3.57488	11.47528333	2.440243333	3.181739667	5.12652	4.20134	8.695785	15.03125	10.236535	17.0686	4.788663333	3.890805	0.387977333	2.42775	5.36371	1.016553667	1.235133333	15.7387	11.205295	15.13775	6.31166	8.152423333	2.29514	2.917426667	2.82084
HORVU.MOREX.r2.1HG0015250	68.52966667	9.888793333	5.327993333	7.22898	11.15408	15.01423333	85.61738333	82.0954	74.43798333	87.99726667	56.14721667	67.82646667	59.18478333	169.0606667	17.31623333	10.35951	69.94096667	7.05175	0.716927	100.5124	3.743026667	0.303308667	3.08882	2.399945	89.96938333	131.157	114.6755	166.016	66.05966667	48.44625	21.87562	6.953266667	58.37081667	2.400843333	2.16271	15.4483	20.1829	8.802	32.1686	37.22056667	10.95878	55.23691667	38.73256667
HORVU.MOREX.r2.1HG0015270	0.3242415	2.416416667	2.682803333	2.629656667	2.689396667	1.1703995	2.57491	1.3207095	0.874042	1.394830333	4.394193333	3.844593333	1.604271833	2.280300833	2.39896	2.632623333	0.914810167	0.271228	0	1.154301667	0.254360667	0.61787	0.8414575	3.02734	0.3116175	2.40145	3.270595	1.5216425	2.318666667	2.81728	0	0	3.317976667	0.071897533	0.68443	1.762625	2.345845	1.2087175	0.977731333	1.761113333	0.2006295	0.404470833	0.598077333
HORVU.MOREX.r2.1HG0015280	5.55014	6.224386667	6.476083333	6.901123333	9.94788	5.012273333	15.73705	11.77761333	9.362871667	5.046771667	8.097213333	16.68691667	7.663923333	12.23905833	8.821653333	6.834696667	5.820123333	12.06498	11.64065667	8.586496667	8.403153333	6.654606667	3.284465	2.80031	4.261468333	13.40535	13.7704	13.56565	7.968676667	6.413805	45.38413333	25.43876667	9.652998333	1.999633333	1.811823333	8.20209	9.620035	9.084245	7.047236667	7.46343	3.520895	3.091211667	3.239525
HORVU.MOREX.r2.1HG0015350	0.038594733	27.3293	12.19146667	21.8004	8.95932	0.015508867	1.352098333	4.26817	2.808755	0.1364062	0.123604917	0.017412132	0.057979433	0.134530567	67.57503333	49.0505	0.040821068	0.192045	0.143730333	0.424865667	0.148389233	0.1549345	0.02750445	0.00371598	0.019534547	0.8507535	0.683303	2.56699	0.067377533	0.10703885	0.079587	0.607013	0.021932733	0.015644967	0.01824616	1.1489995	0.630789	2.51574	0.01892953	0.054355533	0.01938125	0.0439522	0.019353017
HORVU.MOREX.r2.1HG0015370	11.26240167	2.338136667	1.485276667	1.82905	1.934676667	0.391168667	9.28745	3.06917	4.288731667	1.047133667	1.912266667	3.239801667	0.6442205	1.4449065	1.83199	1.233975	0.9085315	0.794209	1.131950667	1.796455	0.181553733	0	0.707452	0.545212	0.372279667	5.965495	2.412415	6.114905	1.375466667	1.2295475	4.42549	1.452430667	1.174355	1.83443	0.850097	6.85073	2.26014	3.61667	1.75906	1.48524	0.885888	0.4247135	2.707261667
HORVU.MOREX.r2.1HG0015410	8.031871667	17.00933333	11.45076667	15.66083333	18.86956667	4.916801667	13.81846667	33.70823333	25.251	5.686133333	7.066441667	13.12213333	9.056506667	14.62735	29.9213	24.27973333	8.35897	10.46594333	20.9811	10.91775	6.36107	13.9557	7.088095	6.37043	7.33293	12.84605	11.70915	18.98775	5.824856667	5.09824	4.223823333	15.84786667	8.009426667	2.04108	1.927196667	11.1149	13.3803	24.51965	7.123453333	8.059993333	5.27831	2.537713333	5.826358333
HORVU.MOREX.r2.1HG0015580	12.34286833	8.874603333	7.995783333	9.190636667	12.92045	4.241255	22.8701	18.34363333	19.63146667	9.309806667	7.765208333	15.07021667	31.72203333	33.33705	9.90937	9.649573333	25.36653333	1.3206428	6.378586667	25.38808333	3.582	5.961436667	9.913155	8.137315	20.58846667	20.3168	11.4411	14.70665	6.718646667	5.02429	1.279778	8.049466667	9.685465	2.123633333	1.777963333	13.0606	13.54795	12.22595	8.75636	9.81876	4.01504	6.346673333	7.812958333
HORVU.MOREX.r2.1HG0015630	17.73803333	16.98086667	19.268	16.80886667	23.1253	7.489035	37.6645	21.46601667	19.22916667	37.11278333	24.55988333	23.48751667	51.80878333	69.51205	14.74376667	18.34256667	57.17528333	3.056926667	4.02788	30.53403333	2.770416	5.301611667	21.84065	14.5927	30.53968333	49.012	42.9968	31.7529	17.32876667	15.705615	3.58459	3.40205	21.50546667	6.773563333	4.663453333	45.46365	44.65075	41.62925	23.79823333	25.8129	12.28605	15.83031167	16.89885
HORVU.MOREX.r2.1HG0015640	4.871521667	7.946443333	8.184303333	10.58728333	13.39046667	1.455225	9.629295	11.33178167	11.74348333	2.566845	2.07425	3.060043333	2.668655	7.533126667	12.95253333	17.13076667	2.913091667	5.033899667	7.48058	6.3926	4.66831	5.22417	4.82105	2.135495	6.669581667	8.890655	6.425035	9.819105	2.463646667	2.323485	7.369336667	2.96602	3.142265	0.757095333	0.438896667	8.840055	7.586415	10.9259	3.59658	4.929093333	1.437935	2.183736667	2.419446667
HORVU.MOREX.r2.1HG0015690	5.156516667	7.425186667	6.091906667	6.64064	6.64477	2.181835	10.52680167	6.75904	4.221611667	10.79319333	14.83401667	10.58867333	13.76058333	15.71981667	6.066943333	4.865693333	11.14845	7.908493333	28.17346667	13.06205	8.82975	15.95341	4.560025	1.94595	6.869546667	12.3235	15.9998	7.280805	15.19216667	13.73964	11.64929667	23.27846667	17.34741667	1.84899	1.619066667	11.15915	13.6957	11.24365	19.20396667	19.46873333	5.16517	4.308925	5.403623333
HORVU.MOREX.r2.1HG0015870	4.106315	4.426346667	2.527386667	4.19687	7.097873333	1.000837833	8.515433333	13.85136667	14.128945	0.110150433	1.007746	0.814802	1.113187333	1.620938333	5.648863333	5.159426667	1.638835	4.542461333	14.98404	2.789276667	3.77595	9.062753333	3.442075	1.780155	3.768975	3.439525	3.13224	6.558465	0.932179667	0.969765	1.624683333	4.969253333	2.164463333	0.169899333	0.180520667	3.79845	3.81615	6.44226	1.564716667	3.179816667	0.1780413	1.505682167	2.353015
HORVU.MOREX.r2.1HG0015880	18.68235	21.51903333	18.9922	23.45306667	28.1521	7.138873333	34.13966667	37.50255	40.1028	11.74601167	10.86992333	11.09933833	34.35641667	46.98291667	28.9536	27.01303333	31.26455	30.6021	21.94393333	34.76225	15.80116667	19.55116667	10.30881	6.097565	43.39766667	25.4495	19.7201	29.7048	8.23866	5.75523	26.26437667	14.5353	14.31481667	2.398463333	1.62692	26.0582	20.7864	27.3089	9.65931	13.26696333	6.55376	7.152805	9.849683333
HORVU.MOREX.r2.1HG0015920	49.00791667	70.61316667	54.3243	68.5301	106.0367	24.99601667	96.74838333	160.7855	88.87378333	47.41673333	62.8229	64.70533333	50.28141667	102.48385	71.8883	65.1752	49.44736667	10.30811333	76.70986667	86.12715	20.32511667	36.3931	56.1585	37.5264	41.14611667	104.61385	73.7973	123.9505	63.9011	54.9791	31.58606667	63.36943333	79.90775	11.00526667	7.567043333	93.5525	84.37405	136.2375	98.9782	97.52356667	30.77435	41.03436667	50.00906667
HORVU.MOREX.r2.1HG0015930	36.45485	44.95066667	26.3388	34.16216667	57.84836667	3.381145	32.5575	71.76883333	76.20591667	7.013113333	4.236968333	9.793386667	9.128261667	28.69068333	30.8937	27.45253333	12.16328333	11.36135333	23.36246667	38.9983	13.65686667	17.21673333	24.2654	17.466	48.25961667	38.4618	18.27805	62.95035	4.852033333	3.40917	2.710642667	6.63912	5.461558333	2.586163333	1.46452	28.3957	19.936	55.5197	4.542566667	8.005046667	2.21688	12.73483	8.034356667
HORVU.MOREX.r2.1HG0015940	4.21803	4.151496667	1.67324	2.457926667	8.23361	1.3419885	11.11693333	35.60368333	25.6097	2.023836667	0.169941383	1.1470085	3.425388333	8.263956667	3.115933333	2.093686667	5.435083333	1.617825333	5.958353333	8.851076667	3.821620333	2.029046667	1.99987	0.661337	5.576351667	12.2602	8.852575	20.7496	0.100639067	0.1603395	0.102265	0.334462333	0.133026517	0.079240833	0.0530568	4.374825	3.04029	12.361	0.087639133	0.113631067	0.012142245	1.404958667	0.5871145
HORVU.MOREX.r2.1HG0015950	10.62720333	13.07163333	10.39814667	15.0967	21.92293333	3.756036667	23.20265	38.69235	30.88456667	3.312168333	4.453703333	7.399168333	9.09533	13.635915	13.02883333	14.78026667	12.18876667	18.00637333	21.4949	14.90558333	13.08541667	9.95598	7.5782	4.704775	14.89621667	16.76575	12.95595	28.40245	4.422653333	3.90736	8.959343333	6.21544	8.195808333	1.832873333	1.041644333	16.58315	15.6237	26.89165	6.820496667	11.25641	2.245935	3.855998333	5.87974
HORVU.MOREX.r2.1HG0015970	1.2297785	2.05596	1.036100333	1.341136667	2.975873333	0.687711167	4.460646667	6.444178333	5.543596667	1.279405833	1.0378145	0.938453333	0.722465167	1.38382	3.10497	2.229113333	0.856166333	0.087634	0.853486	1.695743333	0.054789333	1.310106667	0.6896675	0.4069015	1.326933333	1.943195	1.965675	2.652195	1.268793333	1.1393205	0	0.839266667	2.012923333	0.200372333	0.162662733	1.566505	2.042445	2.54633	1.385938	1.852486667	0.2939125	0.820051667	0.638244167
HORVU.MOREX.r2.1HG0016110	0.101057667	2.03555	14.11440333	15.87756667	0.142142667	0.050941917	0.175916	0.232645667	0.088224833	0.152573833	0.0091854	0.031468067	0.028629567	0.09148415	8.08903	48.0758	0.118408967	0	0	0.069858617	0	0	0	0	0.078386	0	0.0617045	0.1732225	0	0	0	0	0.107453283	0	0	0.1331025	0.1467999	0.04979355	0	0.011285333	0	0.026043667	0.104990167
HORVU.MOREX.r2.1HG0016150	28.77026667	10.62051667	7.059936667	8.225496667	12.1699	4.823395	31.28865	44.89788333	34.39366667	28.31978333	62.63878333	58.6469	20.08431667	33.44288333	12.27538333	9.446423333	18.4082	39.1598	52.99643333	31.12315	132.6952333	85.11153333	8.10031	5.01355	40.80381667	2.151745	2.689645	2.06809	1.125223333	0.8706585	34.67669667	32.37523333	20.93875	0.861745667	0.381339333	26.42205	12.9286	27.9469	18.13693333	17.5083	3.117275	9.877176667	13.31857333
HORVU.MOREX.r2.1HG0016160	38.61768333	9.379793333	5.71845	7.3406	12.01346667	14.0179	60.16306667	89.31643333	56.65323333	26.48966667	42.33801667	65.19598333	19.74416667	31.19033333	9.06205	8.52306	19.35988333	3.865213333	2.557563333	34.7251	6.441063333	1.831903333	6.054355	2.36969	47.33905	18.16995	15.91405	22.76195	11.21501667	9.414525	0.741463333	11.09533333	22.29168333	0.280556333	0.206916333	20.6008	13.69765	25.77295	14.70474667	17.9003	2.037005	14.37040667	18.35935
HORVU.MOREX.r2.1HG0016200	0.0569365	1.071935	6.009773333	8.399526667	0.0207971	0.0334205	0.164484333	0.053415833	0.138462	0.15001975	0.02927335	0.025872333	0.018039667	0.310499383	4.06605	22.91236667	0.048459	0	0	0.050021	0	0	0	0	0.073278117	0	0.0463528	0.1171135	0	0	0	0.111712667	0.054107167	0	0	0.13253255	0.066724	0.059459	0.045121233	0	0.01147965	0.076174667	0.053789
HORVU.MOREX.r2.1HG0016210	0	27.06066667	20.1295	30.67516667	31.37863333	0.091699833	0.224097833	0	0	0	0.312299833	0.075364333	0	0	15.33303333	22.81573333	0	15.3729	39.74655	0	9.902233333	33.10265667	9.427595	4.097875	0	26.55465	15.6129	17.4454	8.590376667	12.89861	7.154973333	21.55436667	0	3.890883333	3.096023333	101.69375	57.6644	92.54705	31.24896667	35.3197	22.91565	0	0
HORVU.MOREX.r2.1HG0016220	0	10.59961333	8.18609	9.457666667	15.71773333	0.083089233	0.020829167	0.028645333	0	0.010773717	0	0	0	0	3.739913333	4.962606667	0	11.81832667	11.35720667	0.054193833	11.41799	7.912756667	3.42811	10.532695	0.015117733	13.20225	10.68448	15.05035	4.91627	4.78628	7.945253333	38.63493333	0	1.366946667	2.312876667	28.34705	25.02325	33.4104	11.22440333	13.75153333	7.112935	0	0
HORVU.MOREX.r2.1HG0016290	0	0.821899667	0.915392333	1.256188333	0.722422	0	0.071421667	0	0.124083333	0	0	0.0331957	1.930578333	2.07906	0.999463667	1.477733333	1.81424	0	0	0.650605833	0	0	0.0916505	0	1.611227833	0	0	0.0680564	0	0	0	0	0	0	0	0	0	0	0	0	0	0	0
HORVU.MOREX.r2.1HG0016300	0.085576667	8.408196667	10.63005	13.97288667	5.03258	0	1.418661333	0	0.2374835	0	0.036671317	0	24.50045	29.6181	15.16163333	19.47266667	19.82788333	0	0	9.142953333	0	0	0	0	24.86326667	0	0	0.0752645	0	0	0	0	0	0	0	0	0	0	0	0	0	0.021213167	0
HORVU.MOREX.r2.1HG0016320	15.11715	3.57958	3.460686667	3.900323333	5.8199	0.530191833	8.644238333	7.095303333	11.67362	4.68422	5.873425	32.7677	14.91851667	1.577304333	1.413373333	1.61304	14.14808333	1.877196667	0.440268767	13.8651	0.4942214	0.036748333	1.30923	0.4328285	2.289686667	20.6483	18.55685	15.8106	22.60663333	25.0789	0.491466	0	25.19325	19.90803333	13.4706	17.31715	18.8867	10.77539	17.73266667	25.4901	8.341715	1.121003167	10.00605667
HORVU.MOREX.r2.1HG0016340	0.933917167	1.069117667	0.611881333	0.877259	1.112283667	0.247901833	2.384771667	2.354728333	3.536273333	0.064009833	0.396205167	0.469052	0.766749333	1.78622	1.79567	1.42377	0.8520655	0	0.154284667	1.841248333	0.185917667	0	0.4002515	0.184429	1.606225	0.2697705	0.241778	0.13418615	0.1146488	0.10256175	0.796902333	0	1.574945	0.095599533	0.040884667	0.4540615	0.418602	0.768958	0.267809667	0.600093333	0	0.435311533	0.4990305
HORVU.MOREX.r2.1HG0016400	169.3033333	771.681	284.6256667	415.4163333	1096.193333	5.981751833	167.5016667	650.3541667	633.8295	2.377807833	0.204773667	0	2.023863167	33.63421667	928.4316667	744.081	3.730725833	0	0.594723333	81.2533	0.128108667	0.311190667	183.104	12.69245	171.7185	72.82425	32.5905	163.7945	0.620921333	0.17963315	0	0	0.049781667	3.57557	1.795353333	39.05585	23.5156	220.14	0	0	0.04625375	53.9323	18.219455
HORVU.MOREX.r2.1HG0016410	357.5883333	2727.226667	1004.377667	1448.591667	2661.496667	6.87631	211.1228333	927.0198333	1142.088167	5.191261667	2.329663333	2.361358333	3.388375	44.02368333	2504.703333	2119.06	5.373933667	0	17.01014667	93.56316667	3.375166667	7.045733333	95.2185	27.8334	229.0421667	127.21395	26.75575	184.147	2.382996667	1.861825	0	0.511356667	0.917419	1.948100333	1.712056667	42.0446	29.379	189.744	1.74013	3.32926	2.245055	132.2906167	35.74968833
HORVU.MOREX.r2.1HG0016430	19.33046667	20.04996667	16.09536667	18.1117	30.3242	6.916655	26.95828333	40.31583333	34.61043333	24.2187	10.79435833	11.02678333	12.37196667	25.01841667	18.1519	15.29486667	15.46231667	11.48118667	17.01383333	28.7122	13.01039667	6.652403333	31.3545	14.6923	15.73956667	23.02565	17.6537	22.97415	5.74469	4.200005	56.27843333	13.85586667	9.450755	4.26601	2.720866667	22.58445	20.24135	21.1163	9.260816667	8.854193333	3.462705	13.839945	6.358681667
HORVU.MOREX.r2.1HG0016490	2.152248333	18.8106	10.59817333	12.66356667	15.75026667	0.306937667	4.512651667	7.106195	11.07705	3.29768	1.415952833	1.719581667	3.580288333	5.911621667	23.76163333	14.00186667	4.472968333	0.793286667	0	8.14464	6.491836667	0	9.468715	7.26074	9.750998333	5.751515	3.983125	6.305765	0.371922333	0.1013876	0	0.142086	0.403504333	0.615337333	0.720138667	6.073085	3.736395	5.846235	0.686059	0.731601333	0.616157	3.131808333	0.722191333
HORVU.MOREX.r2.1HG0016510	3.648971667	6.835263333	3.403346667	5.41324	9.441316667	1.593975333	8.46478	14.7729	9.410175	1.1895505	2.905328333	1.933168333	1.542526667	3.29863	6.477583333	4.322863333	2.193596667	1.845535667	0.56081	3.411671667	0.727246667	0.209781	1.92466	0.6574365	3.078251667	7.257275	5.531495	11.78776	2.131806667	2.286265	2.112153333	0	3.618953333	0.427175333	0.208492667	8.76072	4.428185	9.21759	2.872986667	4.53026	0.7360145	1.938943333	2.48819
HORVU.MOREX.r2.1HG0016520	1.956271667	5.82785	2.495493333	3.529503333	4.247636667	1.988211667	5.975296667	8.66075	14.95846667	4.689328333	0.9736295	3.52419	8.093523333	6.651408333	13.47946667	5.329876667	6.744616667	1.953672	2.382196667	7.106345	4.304936667	7.79407	1.53552	1.53113	10.64025333	3.643495	2.19517	3.05422	0.296698333	0.2887735	0.246344	1.647685	1.072644167	0.252546333	0.206266667	3.25338	2.726355	2.972115	0.328891267	0.835837667	0.2217925	1.509060167	0.993604
HORVU.MOREX.r2.1HG0016570	12.46036333	8.618986667	6.04721	6.88404	12.93453333	3.872633333	21.09466667	31.65218333	28.03341667	8.946593333	7.666658333	14.72018333	10.98072333	21.39941667	5.077246667	4.574773333	10.968985	3.717474	2.286728667	22.48475	1.898876667	0.411107	1.903715	2.06905	9.600975	18.871	10.42845	23.45045	7.787533333	5.91844	0.90162	0.52856	7.98433	0.358971	0.718411667	4.840575	3.293685	14.1969	3.9295	4.289166667	1.71316	9.69233	4.849171667
HORVU.MOREX.r2.1HG0016640	17.44111667	31.47583333	24.24893333	28.25763333	38.03376667	0.675647167	6.782831667	9.12409	17.48251667	1.141377667	2.06543	2.525868333	3.391113333	7.824641667	28.6185	27.29933333	3.966171667	166.9733	151.2623333	11.415225	131.7022	160.4886667	26.3127	22.80245	30.38543333	11.4938	6.66447	18.8013	2.607456667	2.235655	43.02093333	90.48306667	1.578720833	2.964966667	1.327495	14.2173	5.552785	18.4021	1.996033333	4.19847	0.5191795	6.58057	1.317227167
HORVU.MOREX.r2.1HG0016670	0.436889333	3.229873333	1.743073333	2.713533333	2.35151	0.093724017	2.161675	12.43566667	6.926171667	0.186995133	0.334179	0.069489567	1.5945405	2.641921667	5.116683333	3.982633333	2.865171667	0.00752	0.854036333	5.556796667	0	0	0.1151955	0.04407865	0.334196667	9.26607	6.81483	5.716715	0.365660667	0.3765625	0	0	0.166178117	0.00266116	0.015326213	11.55565	9.4612	7.076535	0.1408647	0.105578367	0.005562595	0.278613667	0.214774667
HORVU.MOREX.r2.1HG0016680	0.937857833	1.277056667	0.642022	1.025622	1.632909333	0.139453333	1.153390333	1.468572167	0.9683005	0.191953333	0.650836167	0.973068167	0.128625	1.080954333	1.050966667	1.758733333	0.761169833	4.89853	16.74127333	0.7707085	3.728706667	10.553186	0.3019065	0	0.6647065	1.1443205	1.614625	2.551165	0.448866	0.03474385	3.760983333	5.64414	0.811429333	0	0.060068	1.3541	0.882999	1.4604395	0.633697	1.031305	0.372751	0.194683333	0.291093333
HORVU.MOREX.r2.1HG0016710	0.288743333	1.73235	1.050299667	1.041809333	2.096663333	0	0	0.159970667	0.521465667	0.236683167	0.146119667	0.101315	0.2766955	0.520682	1.478535667	1.65252	0.123354167	24.28785667	4.960896667	0	8.60536	24.1772	0	0	0.266759	0	0	0	0	0	1.994733333	3.02449	0.060694333	0	0.111766667	5.10678	1.161235	2.13749	1.519456	1.810381	0.7911275	0.160322667	0.386293333
HORVU.MOREX.r2.1HG0016720	22.6718	10.15130333	7.961053333	9.239973333	17.18106667	3.123358333	21.01938333	26.30446667	27.48048333	42.54655	43.78653333	60.4476	51.93866667	35.83506667	5.50688	9.149306667	40.6244	2.983656667	9.841783333	27.61731667	6.715753333	13.1693	17.7474	6.58691	39.18563333	30.584	49.9719	31.3947	64.73653333	50.1069	0.34692	4.932313333	47.83951667	10.88172667	6.931323333	25.69735	34.41145	46.60645	79.52686667	69.13423333	31.05245	20.32306667	43.78131667
HORVU.MOREX.r2.1HG0016750	0.198787833	8.322313333	14.12488	18.57853333	4.42227	0.033432733	1.762102833	2.325958333	0.902694667	0	0	0	0	0.060239667	21.621	44.4149	0.017489333	0	0	0.475225	0.044432667	0	0.6287925	0.1433792	0.393533167	0.823718	0.125279	1.911785	0	0	0	0	0	0	0	0.9893385	0.3486935	1.104952	0	0	0	0.020505333	0
HORVU.MOREX.r2.1HG0016760	0.054072	2.43349	0	0.337113333	0	0	0	0	0	0	0	0	0	0	3.001096667	1.67456	0	0	0	0	0	0	0	0	0	0	0	0	0	0	0	0	0	0	0	0	0	0	0	0	0	0	0
HORVU.MOREX.r2.1HG0016770	7.48262	12.07273333	6.783656667	10.85338667	12.7275	0.844387833	6.944798333	8.936926667	13.27671667	1.023133	1.063880167	3.396035	4.090378333	4.458711667	11.24305333	8.576723333	4.26001	11.43188667	8.370953333	8.56088	6.583823333	7.995486667	6.12027	3.869885	9.201583333	6.78582	5.840525	10.306705	1.541136667	2.086695	2.788206667	2.48168	5.631921667	2.23851	1.97744	8.562255	7.12468	12.503085	3.040423333	6.010366667	1.33801	1.872185	1.594615
HORVU.MOREX.r2.1HG0016780	67.59438333	125.6226667	82.6296	123.9973333	122.376	16.25221667	105.5681667	88.97668333	98.72996667	32.56291667	24.73578333	44.61458333	51.95801667	79.2125	143.584	119.624	58.85566667	86.73036667	63.3327	87.45836667	103.2835333	76.04196667	63.7376	32.4567	94.18136667	70.1429	56.89975	84.0426	26.15323333	22.6321	42.90273333	71.45906667	43.01461667	13.6687	8.40914	58.21485	54.58855	81.1408	29.28606667	41.96536667	15.453	31.36593333	32.1665
HORVU.MOREX.r2.1HG0016790	109.8646	3.965213333	4.66653	1.209226333	2.654376667	0.715706667	3.891458333	0.123512167	0.698245833	8.786428333	7.932273333	4.310086667	1.122433	1.7017375	3.201316667	2.213226667	2.064805	0.747593333	5.4939	1.504656333	8.193576667	122.4973583	235.8795	36.2454	140.0216667	3.76952	2.021135	0.6021065	4.379333333	0.849378	5.103062333	2.20914	4.960738333	1.093176667	0.663298	5.59508	4.760905	0.407796	0.778868	4.859956667	8.675847	92.03636667	5.991476667
HORVU.MOREX.r2.1HG0016810	2.805978333	4.646873333	1.941923333	2.516263333	16.8229	0.152025833	2.086312167	16.03151667	14.96915	0.029100683	0.0276278	0.0398466	0.045428833	0.1067635	3.140456667	1.559416667	0.0586805	0	0	1.5600385	0.056253	0	2.68166	2.060725	0.7891725	1.8541255	0.4785255	6.345955	0.653323333	1.3923445	0	0	0.047228333	0.052837333	0.020841933	1.161567	0.903216	7.533695	0	0.022498333	0.0120299	1.035782667	0.267482333
HORVU.MOREX.r2.1HG0016870	1.222482333	2.54073	1.097387667	1.769973333	3.847	5.258758333	15.0871	6.087073333	5.73983	0.1783772	1.865218333	0.4293735	0.359721667	0.882528833	1.863106667	1.611456667	0.341217	13.84644667	3.148006667	1.091351833	10.81402667	1.246501333	0.7993985	0.250306	1.064343167	4.404775	2.20597	8.263865	4.37478	3.26049	1.12368	1.900250667	2.364505	0.400312333	0.401069	4.372425	1.56084	8.363035	2.66326	1.704646667	0.525051	0.291145667	0.483900833
HORVU.MOREX.r2.1HG0016910	0.885334833	3.102046667	0.551648667	1.135161	2.735956667	0.0190605	0.439803167	2.365706667	4.345836667	0.191685833	0.109871517	0.027220167	0	0.092984167	3.17667	2.141636667	0.104182167	40.90056667	9.545076667	0.527786167	32.37746667	1.157926667	1.09177	0.6536735	2.409535	0.7953535	0.478023	2.575155	0.043495	0.081054	0	4.273443333	0	0.1008886	0.073179233	0.363238	0.1616175	2.174475	0	0.040136667	0.028615	0.317028667	0.026387167
HORVU.MOREX.r2.1HG0017020	0.967718	1.845763333	0.820676	1.26985	2.699656667	4.954865	13.0593	3.697418333	4.768481667	0.3436738	3.363101667	0.768936833	0.549402833	1.302494167	1.579616667	1.351506667	0.591224667	12.10354667	2.581386667	1.021518833	9.223496667	1.131591333	1.044475	0.3849085	1.201846167	5.19397	2.962825	7.05742	5.426763333	3.73983	0.850463333	1.558486667	5.165778333	0.587651	0.805043667	5.02501	2.267865	5.95201	4.725556667	2.971843333	0.856107	0.264209883	0.796337333
HORVU.MOREX.r2.1HG0017050	4.062903333	4.17128	3.56271	4.85964	5.548293333	1.083957833	5.41415	14.39071667	8.310965	3.547615	10.39872	5.800791667	3.821456667	11.05054	4.431356667	5.23007	4.582076667	16.36997667	5.91381	6.77083	16.43921	11.75898667	1.382788	0.714332	3.315726667	11.9618	8.853855	13.25215	6.030993333	4.717275	3.75769	9.205233333	6.315038333	0.37027	0.211222	9.712275	5.855805	11.185345	5.88599	4.9641	1.62192	1.215933333	2.272775
HORVU.MOREX.r2.1HG0017160	15.68273333	19.17206667	12.01203333	18.31013333	31.8109	3.787313333	30.20396667	47.85703333	45.37928333	6.31765	6.01157	12.19671667	9.84029	15.84896667	23.3991	20.04713333	9.85366	7.18906	10.79685	18.0984	4.266736667	7.678173333	12.4629	6.442795	25.38413333	16.381985	13.69835	26.74445	6.342533333	6.94201	4.10559	2.580243333	11.14887167	1.117013333	1.325926667	12.5395	12.7795	27.7709	8.515653333	12.77056667	2.02752	8.455553333	6.715946667
HORVU.MOREX.r2.1HG0017270	9.798256667	32.33973333	23.57733333	26.1351	31.70176667	4.923356667	16.95541667	21.8733	18.31001667	7.446391667	4.398253333	6.70377	6.934418333	16.36293333	19.86373333	17.86403333	6.90185	109.545	74.00146667	11.55688333	70.507	49.6655	11.0339	8.944695	6.843478333	12.422455	9.916465	15.42105	5.48905	4.232615	60.84423333	50.95983333	6.964275	2.306426667	2.54978	20.5686	21.24185	39.78395	12.70263333	14.54683333	5.89611	5.070063333	5.105683333
HORVU.MOREX.r2.1HG0017300	5.108723333	11.08694	8.429866667	8.994543333	17.8901	3.714975	11.46595333	18.8835	12.99825	3.788371667	2.868338333	2.952686667	4.279145	4.880338333	8.78408	7.70018	3.527696667	6.60242	9.588856667	7.47047	4.208056667	12.33869333	9.219535	6.235285	4.620291667	7.921815	4.83377	13.5679	2.43839	2.096775	2.302926667	9.873936667	2.687505	1.22803	0.867906	6.454155	5.596535	11.3694	2.705766667	3.801603333	1.64151	3.401233333	2.244851667
HORVU.MOREX.r2.1HG0017310	4.905111667	3.321603333	3.147113333	3.013383333	4.133833333	5.319525	5.703301667	13.91468333	12.88136667	8.696626667	6.553653333	20.3798	9.309036667	1.809501667	2.254373333	2.144686667	4.240551667	5.61215	5.29554	8.860613333	38.23173333	7.177	1.94214	1.83316	1.519795	10.72598	6.159925	14.5352	9.4509	7.465495	45.53076667	10.33726	7.534571667	1.394086667	1.517896667	10.160685	7.02769	10.437965	10.22443333	11.74322333	6.00023	2.822585	3.475333333
HORVU.MOREX.r2.1HG0017350	4.159551667	3.159336667	2.46257	2.262126667	3.980986667	1.121427167	5.848711667	7.045366667	6.51035	6.729221667	7.380286667	7.361668333	7.945918333	16.62325	2.215946667	1.849696667	8.023771667	25.95016667	12.21979333	10.93134833	42.5713	18.7245	1.09221	1.05644	8.887503333	17.3575	10.411815	18.3312	3.701023333	3.724675	11.96054	17.2956	5.756025	0.264342667	0.140985667	8.64446	6.972805	8.55382	3.257393333	3.807413333	1.2961835	2.489113167	1.912665
HORVU.MOREX.r2.1HG0017360	13.93247833	4.02899	4.542463333	3.909716667	6.274683333	8.061463333	20.92578333	29.902	22.28353333	17.04593333	8.862273333	8.299511667	9.328681667	16.15761667	3.974523333	3.09573	9.895813333	2.908983333	1.38155	13.36431667	2.525646667	2.615566667	6.85338	4.74294	13.00701667	12.22889	9.628735	12.5517	4.001203333	3.075255	4.62557	2.71036	8.763306667	1.369378667	0.747047	11.7906	13.1867	10.98665	4.104693333	5.540203333	1.893645	5.46347	6.568743333
HORVU.MOREX.r2.1HG0017460	50.3889	167.0926667	102.7539333	150.819	175.61	14.62393333	104.2261667	164.1753333	136.2948333	39.27458333	27.63808333	42.50506667	56.56426667	108.6413333	261.915	207.0603333	62.18188333	14.28036333	43.55006667	88.67253333	11.1806	34.1133	36.5171	27.9526	72.16223333	74.04735	57.7882	79.55775	31.62283333	23.91335	16.07361	39.42013333	45.80253333	7.383183333	6.202003333	55.734	71.0404	100.68205	44.44846667	51.4433	21.7881	24.67116667	27.79871667
HORVU.MOREX.r2.1HG0017470	53.49131667	25.83303333	17.78786667	21.80126667	34.42516667	16.43286667	34.6429	89.88573333	55.61475	91.80828333	39.63395	63.36113333	65.01616667	130.7823333	18.8005	16.90203333	69.01386667	3.882269667	9.155056667	79.60861667	9.94883	7.021513333	40.371	26.35275	61.55853333	63.0674	58.33175	51.32325	39.58553333	26.5693	8.24983	10.90661	42.13985	13.41356667	7.517673333	45.3765	75.02165	61.5056	45.34236667	43.62073333	20.48165	27.82108333	40.14285
HORVU.MOREX.r2.1HG0017490	7.8858	20.92596667	15.06073333	17.53806667	24.07726667	1.743506667	9.46839	19.7059	14.57921667	10.60212	6.450483333	11.23177333	18.12808333	34.97438333	16.0747	13.92	19.76795	1.817368667	5.361653333	24.42063333	4.682266667	2.098650333	7.733875	5.37865	12.62561667	24.75875	15.4158	25.9295	6.634513333	4.918345	2.77592	1.223935	7.416611667	1.890783333	1.8666	16.18285	15.39215	23.2036	7.388033333	7.612076667	3.418285	4.264761667	4.264733333
HORVU.MOREX.r2.1HG0017500	0	0.396193333	15.9479	15.24076667	0.132135667	0	0	0	0	0	0.139717	0	0.114493267	0.0582965	1.959738333	10.1196	0.118088667	0	0.081477	0.2210865	0	0.79937	0	0.143951	0.502623333	0.04233875	0	0.1346805	0	0	0	5.539983333	0	0.016556833	0.01548	0.152153	0.128052	0.25963825	0	0.021022067	0.2968535	0	0
HORVU.MOREX.r2.1HG0017510	3.55478	5.062736667	10.13856333	7.698856667	2.0935	74.08048333	12.89853333	3.866353333	6.979338333	2.581438	2.1012	1.574812667	0.977291667	2.497101667	8.120446667	10.75423333	0.808836333	0	18.53566667	1.439838333	0.870293333	10.5702	2.175375	3.81218	1.501448	3.678305	2.940615	2.613085	1.225969667	1.258574	2.605893333	4.071566667	1.246597667	1.144870333	1.975043333	7.6245	1.488692	2.567935	2.69461	0.816107667	3.064055	54.9183	2.479781667
HORVU.MOREX.r2.1HG0017530	4.04544	8.952296667	5.007966667	7.829986667	10.08333667	0.895126333	7.844381667	12.18178333	9.797253333	5.25218	3.157503333	4.804475	4.183066667	8.193028333	13.25673333	10.15627	4.20491	0.335239	1.117802	6.61452	0.054094467	0.826204333	3.86106	2.48265	5.127628333	6.84935	6.94825	8.66749	2.81678	2.84891	0.0972067	0.883630667	4.095171667	0.78008	0.973443	6.02019	7.13926	11.701855	4.00392	4.601613333	1.78857	1.452708	1.512245
HORVU.MOREX.r2.1HG0017690	0.613219167	1.49262	0.974344333	1.030401333	1.417136667	0.328626333	0.970323167	0.677851333	1.029325667	1.245862333	1.347237667	0.868336167	0.784845833	0.868155167	1.214315667	1.238205333	0.1586785	3.986583333	3.947173333	0.695914833	4.646846667	0.521331	2.74885	0.3685195	0.811641167	4.07098	3.147305	3.89318	1.664276667	1.097098	28.38910667	9.735906667	0.8309975	0.531137	0.223640667	3.312925	1.947645	2.78089	0.726431	1.53467	0.868921	0.530269833	1.07936
HORVU.MOREX.r2.1HG0017700	6.924856667	4.620566667	4.693946667	4.982033333	4.619756667	1.479958333	5.638233333	4.795401667	5.38886	10.32084	11.61916667	8.824496667	10.10224	8.505856667	4.080703333	3.959216667	8.355848333	10.18965	19.10141	10.16773	12.8931	19.08106667	5.583	5.07987	7.845093333	7.10325	10.9112	5.88899	17.9351	14.59692	8.899733333	17.21526667	25.61128333	3.44447	3.034213333	5.06657	7.406535	7.072325	12.57333333	12.56343333	5.375705	3.020145	6.741055
HORVU.MOREX.r2.1HG0017710	5.053383333	3.803336667	5.275666667	5.649606667	4.69882	0.414021167	3.921571667	5.235821667	9.135428333	1.187554167	1.043175667	6.765615	2.223445	10.27995167	3.566966667	3.97653	1.609606667	1.74326	0.567966667	3.711711667	4.592396667	0.228391667	4.559605	2.47355	4.641081667	3.607065	3.45233	5.08514	0.692796333	0.707709	1.68341	0.295098667	1.111817167	1.046839	0.918374667	3.539675	3.840805	7.022455	0.746468667	1.746956667	1.0038735	1.821377333	2.712008333
HORVU.MOREX.r2.1HG0017770	17.27631667	11.8061	9.341116667	10.82234333	6.60452	6.144748333	28.4776	39.7991	46.81346667	54.15398333	7.703726667	11.602265	9.27388	24.7703	14.34456667	14.68733333	14.30961667	0	0.386364333	25.60911667	0.158433333	0.384853333	2.406445	1.21472	16.16053333	20.0639	16.1569	21.31385	2.87703	2.187185	0.135649667	0	4.332895	0.365563667	0.352788333	1.956825	2.468845	2.19556	0.587732333	1.393173333	0.29305305	7.57796	4.922603333
HORVU.MOREX.r2.1HG0017800	5.701943333	1.200017	0.992787	1.246646667	0.814056667	2.55531	9.893438333	16.9175	19.6401	19.9984	3.104656667	5.24964	3.625236667	8.40958	1.515996667	1.594086667	5.562893333	0.201612333	0	8.017915	0	0.16578	0.1814003	0.0572015	5.423856667	11.59175	8.611455	13.67385	1.57351	1.1325595	0	0.103398	1.578555	0.026119133	0.061276033	0.08327055	0.1167411	0.15773595	0.084704967	0.083451333	0	2.638566667	2.026231667
HORVU.MOREX.r2.1HG0017810	29.2615	34.20253333	24.6668	31.45013333	43.4692	7.969808333	62.66123333	115.4533167	96.36545	18.12513333	16.40343333	17.89008333	24.84851667	56.69343333	46.78136667	35.53443333	26.06165	6.51944	27.06256667	42.89948333	5.71323	24.03753333	19.58995	11.94675	36.78133333	46.34765	35.1609	55.00555	15.7346	14.27036	1.807523333	10.28020333	22.67468333	3.355763333	3.34114	34.32645	36.366	59.57695	20.55676667	21.5238	8.074815	8.399318333	14.59975
HORVU.MOREX.r2.1HG0017820	21.11383333	12.68976667	16.04293333	17.1397	16.15516667	8.277915	33.31011667	24.96293333	21.9791	25.77336667	17.11303333	31.43323333	21.04946667	50.12971667	12.61176667	19.6469	30.05435	3.836226667	18.32726667	39.87868333	5.290003333	12.861	26.5738	16.46785	23.90728333	37.17005	44.2808	32.8252	14.7606	11.485785	15.31810667	52.16116667	14.0406	7.073306667	4.9614	36.0961	40.619	31.36515	20.03286667	21.7443	8.460775	11.86957833	11.173445
HORVU.MOREX.r2.1HG0017830	33.59876667	30.23526667	23.71263333	23.28043333	48.36886667	5.461488333	56.49023333	108.1853333	67.69213333	19.55518333	17.23735	32.78456667	25.86191667	180.2395	14.49643333	14.14556667	28.39821667	26.41986667	23.3366	55.37685	36.60093333	19.80968333	31.2865	20.8559	46.29011667	92.02135	76.51035	127.5685	10.84653667	10.59831	30.0573	29.90106667	19.55575	4.889983333	3.156346667	79.94105	61.32965	123.136	12.91204667	12.59196667	7.48523	16.636825	8.787751667
HORVU.MOREX.r2.1HG0017850	1.855706667	2.46299	1.58773	1.965863333	3.779536667	0.4803675	2.468276667	6.085573333	4.729271667	1.172344	1.594543333	3.299545	2.343461667	2.980926667	3.043103333	2.59728	2.165748333	0.78337	0.819573333	2.517621667	1.369003667	0.795943333	1.45909	0.833235	2.492426667	3.30694	2.686515	4.041235	0.956108	0.685183	0.836638333	1.035839667	1.444673333	0.230019	0.177702	3.224865	3.332935	5.032025	1.410122	1.578845333	0.7053385	0.658388	0.758435333
HORVU.MOREX.r2.1HG0017860	0.2018516	3.639426667	3.06483	3.679856667	3.942006667	88.5552	32.50316667	3.069813333	1.646826667	0.073233283	0.016699017	0	3.38446	10.40194	4.81422	4.009033333	6.045415	0	0	5.17424	0.0115479	0	0.147742	0.0930213	0.02881095	3.888005	2.439805	0.8481965	0.0360905	0.0255194	0	0.297426333	0.033743617	0.0539857	0.039640733	4.870135	3.524945	0.7320535	0.024554833	0.026112067	0.00663895	0.016813583	0.02223305
HORVU.MOREX.r2.1HG0017990	60.77258333	85.5868	74.26473333	87.57326667	63.1405	10.44479167	84.66031667	53.85981667	52.37118333	74.2856	45.6695	61.0226	40.85516667	56.15556667	96.965	100.5195	54.19008333	7.411146667	16.44493333	55.45161667	7.83761	20.64986667	75.6602	56.85775	74.7078	61.73595	76.34165	60.88575	63.2223	47.7077	8.499616667	20.16543333	66.29613333	30.35876667	24.0172	67.20705	63.9064	76.7706	65.96883333	66.75706667	28.58485	40.09471667	27.05278333
HORVU.MOREX.r2.1HG0018000	6.0728	24.29013333	15.1014	25.0677	18.27823333	1.145933833	10.55984667	5.951083333	8.970373333	3.936475	6.716315	5.687425	6.69985	17.3133	44.40753333	35.23273333	8.899216667	360.3806667	288.4166667	11.316205	211.7499	150.9163333	21.2119	10.11723	15.20093333	33.2189	25.6036	51.4435	6.32628	7.003275	562.709	177.999	6.479746667	3.003416667	1.910216667	42.08495	15.53485	37.1712	7.08521	13.53179333	5.57383	2.3697885	2.47639
HORVU.MOREX.r2.1HG0018010	30.1475	38.00216667	30.17523333	45.79256667	41.55043333	8.37775	79.25113333	55.47905	52.68926667	9.189453333	7.247091667	11.74373333	14.54375	27.30821667	76.97133333	64.29193333	17.05488333	11.48661333	24.35793333	25.78091667	10.59831	14.7974	24.36155	13.24115	27.98863333	23.4561	21.6739	30.22475	5.860176667	5.616025	17.31096333	11.74042667	12.77628333	3.41661	1.873233333	23.6698	26.1004	31.7945	9.766696667	14.4641	4.16746	10.42513833	11.03312667
HORVU.MOREX.r2.1HG0018030	0	2.282944667	3985.483333	360.6158667	0.111789267	0	0.032697167	0	0	0	0.017701167	0	0	0.022943167	6.8166	70.31993333	0	0	0	4.711103333	0	0	0.09561065	0.086913	0.0393295	0	0	3.990535	0	0	0	0	0	0	0	0.771624	0.3404825	3.011125	0	0	0	0	0
HORVU.MOREX.r2.1HG0018040	1211.826667	1640.513333	1123.839333	1544.556667	1737.626667	259.1406667	999.2231667	1664.375	2124.15	138.7612667	108.9853167	295.747	243.2061667	523.8321667	1480.61	1331.203333	341.7641667	355.461	788.791	691.6568333	730.3903333	564.639	1192.465	823.909	1386.54	865.4485	623.13	1528.48	156.4173333	139.05185	246.957	244.8939	217.8575	241.5946667	167.7383333	796.5845	601.181	1424.585	209.999	419.8506667	139.361	516.4945	245.2301667
HORVU.MOREX.r2.1HG0018100	51.494	323.5733333	440.0866667	362.0573333	312.5403333	37.58448333	88.07936667	53.63433333	39.03928333	220.3645	101.61825	78.8588	590.2708333	635.6348333	350.1896667	495.8896667	460.902	5.14582	20.91283333	325.6268333	7.047016667	17.00219667	169.153	1236.69	260.1443333	124.93705	88.895	95.6074	82.58033333	54.1341	32.54713333	50.42013333	154.7843333	75.31036667	221.0256667	89.19225	88.50045	100.96725	69.70796667	85.02436667	108.7604	164.644	129.8071667
HORVU.MOREX.r2.1HG0018110	0	14.3781	9.67433	10.69675	24.97666667	0.067602833	0	0	0	0	0	0	0.0267205	0	12.829	12.87803	0.0365115	0.18288	1.984328	0	0	0	7.608185	4.09942	0	39.27525	24.57815	61.7526	19.90526667	15.574605	0	0.259842	0	3.387113333	2.751476667	38.11565	23.664	35.8745	14.1551	17.06323333	11.34787	0	0
HORVU.MOREX.r2.1HG0018120	0	12.7501	10.50532333	11.98396667	24.00103333	0.035752	0	0	0	0	0	0	0	0	10.60222667	10.34539667	0	0.580303333	4.550909	0	0.544213333	1.177376667	5.283045	3.444625	0	76.50065	58.703	104.47065	38.77983333	27.487	0	0	0	3.47108	1.999276667	57.8232	38.79385	68.82145	29.61376667	28.9295	18.83465	0	0
HORVU.MOREX.r2.1HG0018140	60.94898333	25.63716667	33.54316667	39.4139	47.47793333	56.46778333	172.7798333	122.7958333	120.7884667	30.30701667	29.5117	124.0850167	83.76726667	81.70415	21.42316667	34.99583333	72.95455	10.86727333	11.71705333	67.53986667	10.15199667	5.358377	35.3772	32.6861	37.61856667	76.3615	80.39625	71.37565	61.3772	60.6904	8.002326667	10.48212667	122.6584333	37.05333333	20.17846667	61.50855	96.2695	80.7519	69.56463333	100.1742333	37.6735	21.87445	59.83568333
HORVU.MOREX.r2.1HG0018170	20.95043333	22.74103333	14.98703333	17.04816667	26.65123333	8.194318333	34.43736667	26.84998333	30.52341667	21.76418333	14.15275	9.393108333	12.7747	46.2393	17.06996667	11.53613333	19.78795	1.991116667	1.815203667	43.96458333	2.35736	2.802816667	26.67185	17.55385	20.49998333	36.81645	30.8244	35.125	7.253006667	5.74875	2.684633333	1.161232667	14.093645	5.73349	5.80094	30.59025	31.1544	30.41345	7.938666667	8.76587	3.94895	10.70518333	8.370678333
HORVU.MOREX.r2.1HG0018190	9.197811667	16.4763	9.862286667	11.61766	23.9554	3.168293	23.15488333	45.73723333	33.68171667	27.6296	38.35293333	40.6563	39.46908333	49.04215	13.79616667	9.124623333	46.44581667	55.40476667	16.152	48.09275	38.01946667	8.672913333	7.99036	17.05285	10.00913333	159.2575	78.85615	173.821	31.0977	22.3521	16.94368667	5.61052	18.01325	2.244463333	2.633936667	169.4505	55.03365	149.949	43.07283333	37.7393	21.4454	5.759451667	6.367591667
HORVU.MOREX.r2.1HG0018200	7.631775	11.08933333	6.51519	7.227636667	16.06956667	3.158075	21.43811667	49.00433333	34.90888333	21.59668333	13.0269	14.16621667	18.2196	16.69835	7.74913	6.344636667	19.80485	0.145451333	0.659662	21.0401	0.563901667	0.198807333	3.38404	7.23849	3.789993333	49.8469	23.37695	61.30075	8.658936667	6.408845	0.105111	0.413323333	8.78726	1.094888333	1.210733667	49.24585	21.9725	47.22245	10.93197	12.68034333	6.02967	4.573913333	5.88692
HORVU.MOREX.r2.1HG0018230	5.518838333	14.08243333	6.48458	11.64127667	9.267663333	0.709853167	12.98605	28.92571667	19.65138333	8.703645	0.880285833	3.051071667	15.66026667	41.24855	26.03756667	18.65767667	24.2856	1.23402	0.69129	32.77906667	0.344628333	0.592073667	5.035225	2.9914	10.38334333	23.53585	11.21375	21.25495	0.608183333	0.586037	0.103191667	0.735626433	0.606147667	0.695687	0.498149667	21.9497	17.38255	20.5691	0.471322333	0.544301667	0.3335275	4.31348	1.354920667
HORVU.MOREX.r2.1HG0018290	1.337688833	4.205613333	1.75039	2.25117	4.874033333	0.254099833	5.35442	12.9915	5.972996667	0.479366667	0.297349833	0.412278667	0.5598525	2.060095	2.180023333	1.300582333	0.661539667	0.650057333	3.155893333	0.820684167	0.045789733	0.092385333	0.15289	0.098075	0.579190667	1.97611	2.166605	2.70442	0.082706033	0.0991281	0.013710733	0.291339333	0.18710235	0.01307063	0.013103333	1.066622	2.113885	3.30679	0.141951967	0.237897	0.0463132	0.26195695	0.376712167
HORVU.MOREX.r2.1HG0018300	3.954131667	36.56286667	12.22097	16.18146667	32.00146667	0.6186745	14.89015	35.74481667	21.13685	2.4620775	1.681791833	1.416139167	3.504591667	17.40101667	19.68446667	11.69942667	3.180969833	53.75933333	173.6595667	4.267306667	11.03724	5.5921	1.725677	0.193557	3.986413333	29.5409	23.2627	42.8099	1.081539667	0.04662985	2.96585	19.58022667	0.387481833	0.171480667	0.162947667	19.6631	12.13358	51.24925	0.917534667	1.333960333	0.0833785	0.766178333	1.661083
HORVU.MOREX.r2.1HG0018430	1.639030167	5.495203333	1.801133333	3.119056667	4.001356667	0.254145667	3.689533333	4.306568333	3.951556667	0.078011833	0.335900167	0.431356833	0.514326833	1.459071667	6.878503333	2.91269	0.614045167	14.54506667	4.916923333	1.81716	14.63858	7.9009	1.286115	0.490885	1.692276667	1.878495	1.51684	2.37828	0.382633	0.4117165	15.0889	4.943486667	0.878201	0.114561433	0.084624	1.805535	1.125187	2.677215	0.229276667	0.971628433	0.11075695	0.639016167	0.443753
HORVU.MOREX.r2.1HG0018490	2.659598333	0.602010667	0.593640333	1.147236	0.793570333	0.039199	0.222751333	0.228923	0.3153835	0.458333	0.1739825	0.06630525	0.366314683	0.942559167	0.782443667	1.103102667	0.473968167	0.599013333	1.025286667	0.7383885	0.202770333	1.14416	1.72948	0.9399965	1.351011	0.6043425	0.739281	0.9039115	0.072311167	0.054591	1.58202	0	0.094170833	0	0.047190667	0.7023655	0.2556335	0.16140735	0.198419133	0.21373	0.04111065	0.652683833	0.137904667
HORVU.MOREX.r2.1HG0018500	6.948545	11.37738667	5.626823333	8.155553333	15.82506667	2.478748333	11.25796667	27.30853333	19.74488333	10.11341833	3.144288333	7.583146667	6.975566667	16.35496667	11.31701333	8.424693333	8.639546667	2.034183333	8.071913333	14.31018333	3.546696667	6.34556	5.36994	2.30892	9.591093333	18.92235	10.95085	23.31685	4.631513333	3.552165	2.203693333	1.921753333	4.67417	0.480630333	0.359207	13.37795	11.394325	19.58455	6.020723333	5.95642	1.332755	3.036281667	3.460666667
HORVU.MOREX.r2.1HG0018520	13.53575	13.7428	13.6193	15.70826667	19.46203333	9.965925	16.41548333	24.73153333	19.10693333	21.2283	20.12451667	21.12275	19.4199	26.26935	15.17043333	17.35326667	19.46383333	2.550553333	9.18273	20.03473333	2.356516667	6.415463333	17.807	14.3145	13.10608333	27.95205	29.26355	22.97555	27.56283333	19.38008	14.44435	13.47824333	21.82998333	9.453006667	7.79607	27.2719	26.999	28.54465	30.4522	31.0188	13.2525	9.817503333	12.049445
HORVU.MOREX.r2.1HG0018560	4.269203333	3.698313333	1.734946667	2.36136	6.08585	2.148438333	6.124001667	14.48886667	8.219613333	9.86387	11.66325	11.18191333	8.84025	10.90111833	2.651863333	2.01302	9.644348333	6.961816667	9.136016667	9.676583333	4.95532	5.958586667	3.40268	2.420235	4.758756667	21.60575	16.43085	26.24195	8.702466667	7.948195	4.786558333	13.31227	6.646173333	1.203383333	1.098258333	20.25165	11.08545	25.1206	7.454633333	7.98022	5.281625	2.350918333	3.628886667
HORVU.MOREX.r2.1HG0018580	95.8992	39.83116667	34.25743333	42.25876667	50.2536	13.87215	122.8841667	123.5107167	120.4703333	118.36765	27.13745	47.84578333	52.06925	121.6671667	35.52696667	36.9173	83.63158333	1.789318667	5.71476	101.3962167	3.98952	4.265166667	60.48315	31.4456	88.59121667	106.3691	63.74445	94.7075	16.43393333	10.232415	2.638506667	2.78602	21.27578333	11.67113333	5.75187	81.76125	83.06555	69.0893	22.78006667	23.55963333	9.17399	33.35571667	35.37518333
HORVU.MOREX.r2.1HG0018640	7.983938333	8.108786667	8.331413333	9.014933333	8.864713333	1.729521667	7.479426667	8.12736	6.792601667	6.166456667	2.85289	3.862036667	3.945451667	9.290248333	6.091716667	6.99786	6.471171667	11.02258667	5.930776667	9.290333333	11.63868333	7.6888	4.984635	4.747345	8.688141667	8.433135	5.39372	8.10352	2.578203333	2.337185	13.90075333	8.784533333	3.518833333	1.205815333	0.980423	14.3334	8.485865	8.84942	3.42511	4.849373333	1.36624	6.150626667	2.284663333
HORVU.MOREX.r2.1HG0018700	14.06731667	14.34286667	13.3808	14.50216667	21.37683333	2.50389	12.47723333	14.5326	18.81601667	24.80593333	14.7404	19.18691667	33.53425	50.29006667	12.66906667	11.55747	30.79511667	21.7186	18.77255	26.78773333	28.4909	26.9747	21.4794	15.84615	27.4921	16.6217	17.853	12.2365	15.0216	9.671275	30.19897	28.19453333	22.57398333	6.62617	4.354466667	15.84955	18.04505	16.3746	17.96213333	17.82863333	9.935	15.03769833	12.247185
HORVU.MOREX.r2.1HG0018750	270.3336667	1057.993333	375.9616667	560.619	1226.526667	9.718866667	290.2438333	1008.723167	943.6283333	1.554434333	0.162100833	0	1.727154333	39.24511667	1081.68	762.7183333	3.798488333	0	1.391318	89.98353333	0.168758667	0.409933333	189.192	136.938	176.6485	46.9364	19.44739	134.137	0.062844667	0.101278	0	0	0.207262667	3.123866667	1.906303667	9.775235	8.85773	51.9785	0	0.052556	0.0913955	104.8511	30.60049667
HORVU.MOREX.r2.1HG0018760	296.9196667	1590.746667	558.1883333	781.964	1919.073333	5.758716667	233.785	996.207	1054.109	1.922495	0.706173833	0.279771833	3.856756833	113.1116	1625.123333	1362.888	5.186871833	0.273207667	0.47578	149.3511667	2.434066667	0.311190667	431.1915	123.7845	287.4495	196.7996	65.5508	621.0105	0.211649533	0.02586765	0	0	0	10.07425	3.653916667	85.1804	44.00565	548.0975	0.212559167	0.101274667	0.1473005	102.09265	28.27818167
HORVU.MOREX.r2.1HG0018780	30.16631667	38.32716667	27.65473333	36.03373333	40.03356667	6.90026	29.94303333	44.99156667	45.39848333	14.9167	11.29470333	17.70863333	14.57936667	27.69948333	34.8792	33.29056667	13.08621667	42.32666667	71.10216667	25.9528	37.78503333	51.55176667	16.44825	12.12655	30.63918333	31.1175	21.79115	44.7054	15.66263333	11.59444	32.22013333	38.36113333	18.7379	3.538036667	3.742933333	30.4735	24.53465	49.52285	20.38053333	23.67523333	8.86052	12.26142333	12.10561667
HORVU.MOREX.r2.1HG0018790	6.441501667	38.07713333	23.70476667	31.12516667	33.39116667	1.698994333	9.231431667	14.92241667	13.6135	3.695111667	2.764516667	4.16652	3.22169	9.747553333	33.8591	31.69946667	3.40821	14.67523333	12.64284333	8.506505	10.30807333	9.7132	7.47858	3.97352	8.608038333	14.26775	10.6994	25.22665	3.012963333	3.40789	9.91426	4.500003333	5.00634	1.67043	1.266606667	16.78475	8.021065	24.55935	4.36326	5.935976667	1.167055	3.138113333	2.317283333
HORVU.MOREX.r2.1HG0018800	2.750288333	4.586406667	2.6635	3.112733333	4.648583333	2.719816667	6.610848333	8.240761667	4.567005	4.799238333	6.981995	6.281795	4.51964	9.97484	3.790893333	2.549083333	5.549186667	6.429713333	2.284943333	6.015401667	7.920506667	2.937953	1.608885	0.7600895	2.807408333	19.22385	12.91005	16.7326	2.608363333	2.162882	3.020246667	5.06254	2.235776667	0.411437	0.31809	16.09935	10.68659	15.7415	2.801003333	2.500766667	1.4691075	1.009367	1.463714333
HORVU.MOREX.r2.1HG0018830	3.209705	5.602543333	9.29216	10.628	5.0576	1.530961667	8.46294	4.12696	5.181045	3.320785	0.8087905	1.217133833	0.946239667	2.463511667	5.9733	8.02542	1.189925833	80.7467	23.3828	5.403191667	41.24786667	16.06053333	6.067445	3.429645	1.584875	3.721015	3.23723	5.75902	0.690165333	0.900862	25.4067	43.60463333	0.407806733	0.525677667	0.339281333	4.36243	3.277525	6.37772	1.010381333	1.141809	0.763704	2.239296833	0.639642667
HORVU.MOREX.r2.1HG0018860	3.493743333	8.956676667	8.0186	8.389343333	9.68858	1.070964667	17.82941667	15.01328333	16.27543333	10.10114833	7.298396667	4.356338333	33.0343	6.577266667	3.113926667	2.068893333	22.37828333	6.865733333	4.060766667	10.29118833	1.997993333	0	1.66815	1.91897	1.988418333	13.39265	13.038	11.712205	3.071473333	2.36793	1.896776667	0	0.838398333	0.761437	0.398514667	11.08265	9.968225	11.082225	4.646106667	3.713503333	1.09612	2.718805	2.31156
HORVU.MOREX.r2.1HG0018910	200.3135	526.9866667	336.46	496.3966667	639.316	36.50973333	201.2136667	361.449	457.713	47.13165	40.16423333	89.65866667	73.53421667	155.0835	522.619	424.3303333	97.61925	397.8536667	581.1133333	221.708	454.3576667	396.527	300.761	212.858	370.6173333	293.551	212.4225	555.607	50.60526667	44.9209	154.4936667	181.727	66.54045	53.0166	34.30966667	321.5695	194.9075	530.4635	63.8891	130.6393333	45.6752	100.8445	50.73568333
HORVU.MOREX.r2.1HG0018930	10.10099	6.756086667	5.36248	5.291706667	12.05943333	1.808386667	10.90645	17.58248333	13.61033333	21.38386667	26.10111667	22.5552	20.72471667	30.4212	4.711256667	4.192573333	22.9988	0.229749667	2.103493333	15.91296667	0.66305	2.592976667	19.53775	15.0549	15.01053333	22.36265	21.0954	17.3296	18.254	14.061635	0.040871333	2.152826667	7.051315	3.56938	2.646243333	25.2979	31.41845	21.2707	23.81703333	17.7785	6.378055	8.200633333	5.363643333
HORVU.MOREX.r2.1HG0018950	3.148208333	13.1667	11.79291667	10.89418	16.92193333	3.369493333	17.4113	11.5361	11.32973167	126.241	200.8106667	254.4508333	190.3888333	15.49615167	9.33511	6.75113	90.18301667	41.76603333	90.67316667	25.691	26.23973333	72.86246667	6.226885	7.196235	1.582105	58.836	188.799	32.19445	220.857	174.78505	4.868803333	65.3712	267.9508333	142.5753333	177.4226667	55.7229	156.9735	74.3377	158.7325333	290.476	157.621	3.220751667	74.6501
HORVU.MOREX.r2.1HG0018960	5.840048333	6.72577	5.987833333	6.298633333	13.69526667	5.407756667	15.46131667	28.76193333	17.93438333	5.321095	15.52758333	31.24611667	16.65978333	11.851565	5.780433333	5.96728	20.68178333	15.33033333	36.47123333	8.902418333	14.77779333	22.82428667	2.74464	1.996085	4.150275	12.173735	10.81041	12.65655	6.13379	7.96809	5.380236667	27.25696667	11.29789833	4.497586667	4.01443	10.10737	17.65865	12.7179	7.10187	13.0534	3.292525	1.473464	6.18602
HORVU.MOREX.r2.1HG0018970	12.72066667	11.34407	8.272	9.920976667	22.93046667	8.473263333	24.00278333	48.05373333	34.08055	8.3542	24.598	53.87593333	23.86971667	17.305	9.168686667	8.86214	34.10646667	2.862653333	9.125893333	14.93686667	4.362432333	4.91093	4.164995	2.677845	6.677806667	19.99185	19.00925	25.16415	12.29189	14.612945	0	14.70857	18.33346667	7.84756	7.086573333	19.5124	22.9234	26.21335	16.54342	17.2005	4.820335	3.244573833	10.8542
HORVU.MOREX.r2.1HG0018980	10.58325167	13.30566667	11.4715	13.8191	27.733	6.111501667	17.16456667	33.0705	24.1015	6.368985	31.538	47.36575	23.51575	17.4592	11.42767667	11.63652667	33.49023333	10.55758667	65.30893333	13.16885	26.39176333	33.36859	3.274975	2.54151	5.519841667	23.6606	25.4169	29.9476	17.34606667	19.67618	4.892433333	56.0897	18.57795	4.17432	4.633973333	24.20575	23.87535	34.531	18.64073333	20.4495	10.29071	1.863037667	6.895955
HORVU.MOREX.r2.1HG0019020	11.63168667	11.08136667	10.12185	14.1682	12.12126667	3.544086667	16.71426667	13.13738333	16.26213333	2.837685	3.03047	2.446048333	1.668748333	8.412855	14.00766667	13.53536667	2.787043333	6.351683333	6.302246667	7.11212	10.41408333	4.485233333	11.173705	3.866485	17.2183	9.646085	7.42345	12.10485	1.7828	1.743115	9.217643333	3.246206333	2.835623333	0.563016	0.306711333	13.84325	6.786265	10.98244	2.655033333	4.800263333	0.764142	3.986903333	2.797585
HORVU.MOREX.r2.1HG0019030	13.09185	20.8159	18.8763	22.6439	13.504	2.052698333	10.51468333	8.1343	6.68604	10.05156333	12.45530333	14.94845	12.24463333	20.39125	20.86116667	22.8671	13.38793333	7.156423333	46.94356667	14.83386667	17.03815333	34.87613333	16.93485	13.85305	20.37656667	15.5851	20.9708	11.8421	14.2529	12.21978	17.34531	69.81476667	22.80246667	5.660603333	5.879146667	19.08405	21.7476	17.83475	17.88346667	22.2251	10.31046	6.928576667	8.53984
HORVU.MOREX.r2.1HG0019070	150.2808333	82.18913333	82.2243	104.9389333	96.26376667	55.91183333	242.1556667	194.8586667	194.4651667	182.2343333	63.13653333	109.4210833	112.471	242.4753333	129.5256667	124.153	151.079	25.26594	36.54476667	187.7808333	16.81337	25.52706667	130.5235	110.376	162.7783333	171.7935	127.78725	131.074	60.8205	42.6124	16.66363	27.8415	66.44161667	23.6926	19.91953333	110.167	149.024	143.1	78.73123333	89.85843333	31.41405	93.86208333	67.35591667
HORVU.MOREX.r2.1HG0019090	10.50162667	7.173513333	5.58732	7.184286667	9.434593333	1.681376667	4.411336667	14.75308333	11.686925	11.87267667	8.33397	14.74401667	9.346995	20.77763333	5.72305	5.663636667	12.126	10.33364	4.03726	15.96615	11.19051	5.246246667	7.751185	5.34574	15.0004	10.712785	6.894335	13.3675	1.044139	0.595239	7.017586667	3.045653333	7.871005	0.834327667	0.728321	12.6249	8.065815	16.81115	1.80268	1.534858333	2.426625	7.905268333	5.108788333
HORVU.MOREX.r2.1HG0019100	4.758705	12.39883333	7.04101	8.668203333	19.2731	1.896041667	6.842778333	25.82988333	16.27481667	13.66258833	5.112691667	14.08686667	8.638791667	12.28915833	6.420106667	5.735446667	8.710898333	15.08356	18.6854	11.92126667	14.29783333	13.63574333	5.78218	9.37504	3.306951667	15.60915	12.0552	19.73425	4.0063	3.16087	11.36406667	10.62211333	2.809431667	1.742416667	1.92031	11.6269	9.796735	21.2052	4.42286	4.64797	2.539875	3.102065	1.9873
HORVU.MOREX.r2.1HG0019110	285.5781667	247.3876667	738.8323333	751.4446667	132.361	29.95781667	433.7755	131.6485	153.4845	93.90383333	58.56085	63.00655	98.08353333	485.1023333	169.7546667	436.8936667	209.098	50.81053333	170.3043333	375.1096667	202.5403333	152.3647333	259.4795	143.304	337.3603333	400.0945	274.4975	320.367	69.0984	53.8778	168.2125	221.5146667	145.3963333	36.97626667	25.48936667	459.6215	280.9495	244.4145	103.2765667	171.088	45.78335	93.73738333	58.85921667
HORVU.MOREX.r2.1HG0019120	2.972135	62.35376667	46.21756667	51.9777	41.14803333	0.0895425	8.140615	7.641316333	34.5714	13.232855	5.093576667	6.35101	9.502338333	15.15356833	32.0472	22.2097	15.45058167	0	0.263893333	23.82866667	0	0	7.398085	3.102015	10.12423167	0.5998185	0.5335955	0.2915425	25.4315	4.05394	0	0	37.73851667	2.132893333	1.019323	1.6733865	0.553788	1.85455	34.94786667	39.38876667	9.95726	7.729236667	14.47228333
HORVU.MOREX.r2.1HG0019150	4.856801667	9.753513333	10.37887	10.63528333	12.78676667	1.949053333	9.038493333	7.92042	10.29777	42.89628333	56.9709	88.50581667	57.43651667	16.75076667	6.42339	7.460603333	25.06441667	1.350184333	22.1262	13.65635	2.64089	23.01387667	5.19843	5.59738	4.41831	28.16985	47.1685	15.9117	288.2743333	98.95265	1.571406667	39.8318	128.0051667	92.79313333	81.93923333	23.0178	35.309	41.1849	276.9923333	95.62246667	120.198	6.178641667	202.9298333
HORVU.MOREX.r2.1HG0019190	30.31331667	9.898813333	14.9383	8.33817	3.467346667	3.886195	24.42836667	15.35093333	45.8685	0.313534167	0.009745483	0.042969	0.7032395	1.582266333	1.8111	2.166603333	1.352628833	0	0.0253763	16.70915	0.44919	0	5.95265	3.302465	5.072578333	9.348815	1.2177395	11.9568	0.044035533	0.0058722	0	0	0.048579783	0.0638804	0.0411902	3.244135	1.41105	6.34864	0	0	0	9.99252	1.161586667
HORVU.MOREX.r2.1HG0019270	22.38001667	29.78696667	28.6347	37.32313333	18.46436667	5.946408333	28.34601667	20.25065	17.9956	13.13538167	11.28003333	10.34712833	12.53295	36.18896667	45.65856667	40.97573333	17.78105	1.431406333	3.833453333	30.36863333	2.81021	1.623053333	21.8846	48.9823	24.18083333	27.17005	17.6712	25.02305	10.68348333	6.873505	2.958493333	1.896583333	22.51296667	4.922196667	10.55934	35.71065	21.4735	23.0277	18.41816667	23.1191	10.025585	9.118655	11.61851667
HORVU.MOREX.r2.1HG0019290	15.52905	20.97303333	11.20975667	15.9832	30.99296667	5.475788333	28.34193333	41.82441667	43.49735	26.00511667	3.629075	6.283026667	10.53608667	24.0752	22.2967	16.31123333	16.8808	4.529043333	8.356116667	29.06385	4.944323333	5.37375	15.1168	7.90426	23.0691	24.14615	21.1614	28.20185	3.060346667	2.5775	0.694963333	1.038801667	3.323521667	1.705513333	2.528166667	18.13105	21.7267	32.62165	4.21927	5.222653333	1.858295	9.355365	5.01975
HORVU.MOREX.r2.1HG0019300	60.10683333	34.41756667	99.62143333	98.40886667	30.82783333	10.10235167	81.46863333	39.43888333	51.6108	11.49907	14.51404333	38.4142	25.84251667	34.17145	65.69163333	103.4477333	45.22133333	2.344923667	6.352126667	60.11473333	7.47191	5.42861	38.01035	26.90615	58.89055	55.77335	48.33875	39.92425	25.4974	25.43845	5.74263	1.793086667	38.30205	13.7653	9.677186667	47.5054	57.0811	46.3089	30.90396667	38.54073333	25.27725	13.31383167	17.0587
HORVU.MOREX.r2.1HG0019310	1.858092667	7.673533333	3.44367	5.11568	7.181733333	1.157793333	5.875951667	12.76173333	8.511926667	2.192436667	9.018495	6.514768333	5.941521667	13.11778333	9.97962	6.37489	6.891901667	0.473553333	1.052630667	8.55015	0.628669667	0.524464667	0.6905725	0.468957	2.163898333	12.7982	9.2389	12.00856	4.7874	3.913645	0	0.257996333	3.870618333	0.307107	0.274512333	10.92294	8.28262	10.318765	5.808066667	4.596316667	0.8320985	0.528240167	1.303470667
HORVU.MOREX.r2.1HG0019380	0	1.320748	1.253239333	1.581723333	0.765568	0.021694683	1.987741667	0.134019967	0	0	0	0	0.027160167	0	3.01704	3.025123333	0.103044333	0	0	0.042903983	0	0	0	0	0.042425383	0.4474082	0.4083875	0.245348	0	0	0	0	0	0	0	0.547941	0.3882485	0.1811075	0.001633087	0	0.001663775	0	0
HORVU.MOREX.r2.1HG0019450	118.6667833	90.91236667	130.5396667	95.30183333	22.77616667	8.929573333	46.01593333	96.72546667	101.8623333	552.8258333	182.54	100.3740667	59.87731667	252.5718333	44.3297	56.07853333	54.0633	0	0.428826667	334.5456667	0.55424	0.112192333	300.1735	162.387	153.7415	156.28825	74.66715	163.363	158.5803333	86.7632	0.118634	0.97965	63.97573333	41.1075	26.27026667	101.319	102.6602	165.132	161.348	164.0066667	48.80735	255.829	51.04868333
HORVU.MOREX.r2.1HG0019510	29.5895	413.1873333	197.354	248.706	564.8536667	14.39201667	80.79103333	233.5585	116.6235	96.87475	20.30176667	45.38386667	60.13628333	84.98361667	283.8963333	202.5266667	50.91598333	39.84273333	344.4494333	87.7037	36.28862333	88.08193333	49.43915	65.59885	44.37438333	162.365	119.516	316.5525	56.4153	34.5538	18.30273333	26.66849	28.51466667	9.374733333	14.85953333	157.371	117.2625	364.595	64.146	63.704	39.27785	44.61375	23.27726667
HORVU.MOREX.r2.1HG0019520	111.4961667	139.403	57.2684	72.1409	95.67473333	51.89906667	200.0383333	111.8578333	86.68301667	114.94765	359.2473333	102.73455	195.0118333	143.4302	115.7173333	53.19023333	227.3263333	9.791733333	57.6543	477.9163333	11.93487333	55.6616	200.396	190.316	167.3506667	232.8865	212.6465	130.691	252.816	175.4776	37.21593333	134.0891333	185.8865	54.89963333	61.95926667	222.3835	205.1525	138.7	248.7536667	247.5996667	51.434	94.38083333	60.56016667
HORVU.MOREX.r2.1HG0019550	5.290663333	7.169916667	4.686893333	5.99997	5.86353	0.688284667	8.099565	6.591541667	6.2197	4.02919	6.604255	21.54978333	9.42335	4.158238333	9.370533333	7.588913333	7.67964	0.917988	3.330943333	6.902135	0.41145	0.163447667	0.69032	0.5238695	1.2794575	11.49675	14.96055	9.17727	22.42596667	20.35945	0.836023333	2.608623333	27.13995	7.062663333	4.329513333	11.3872	16.34635	9.19486	24.6448	30.1088	5.846595	1.189969	6.71652
HORVU.MOREX.r2.1HG0019570	1.725181667	4.18254	2.625086667	4.2499	5.009366667	0.318906833	3.016313333	8.617218333	7.475301667	0.900072667	1.501491667	1.341450167	1.282436667	1.2773375	8.681543333	8.049903333	1.174740833	0.639166667	0.675349667	1.913825	0.239273	0.221181267	0.787966	0.627405	1.475788333	2.77075	1.756565	4.68411	0.626952	0.575199	0.745973	0.810382667	1.089599667	0.237022	0.331270667	3.278385	2.672225	5.86329	1.336485333	1.356296667	0.5530305	0.520954833	1.081391667
HORVU.MOREX.r2.1HG0019660	11.95632333	11.32497333	12.37566667	16.03606667	12.6128	3.421711667	17.35641667	20.83565	15.63845	12.84654333	11.64868167	15.69978333	15.35715	32.55348333	22.73253333	30.05616667	16.84148333	0.760377	3.40196	21.46305	1.245512667	3.27666	10.09265	4.228205	15.8715	20.2259	18.1846	16.14925	10.15334	6.810575	0.940723	3.092013333	12.44643667	1.975973333	1.28863	15.657	20.7531	17.16295	12.69582333	12.67406	5.193255	6.944356667	7.504861667
HORVU.MOREX.r2.1HG0019680	57.99103333	70.8688	73.94436667	87.22136667	50.08783333	17.68368333	69.67001667	31.43706667	33.32578333	66.3634	19.4734	28.60548333	34.62961667	107.057	64.25023333	83.37106667	62.18568333	20.82996667	25.26763333	75.06621667	30.87306667	27.16426667	51.4454	28.3315	60.87961667	104.5655	74.0233	71.05555	26.85873333	19.10214	15.46957	25.6775	31.42841667	11.10376667	9.342003333	110.917	72.9647	53.4708	35.55093333	41.4014	15.2476	30.87295	21.7614
HORVU.MOREX.r2.1HG0019700	21.0726	3.809663333	2.99573	2.851266667	2.353563333	5.533448333	42.89393333	2.500358333	2.676108333	24.45178333	19.1742	15.71125	42.14678333	18.5397	2.102943333	1.47496	57.2646	2.428699333	2.093867667	21.9312	1.745261	2.58142	28.5573	14.90295	26.19361667	21.46914	46.2129	3.291435	12.45996667	7.806605	6.354626667	9.733866667	19.95043333	2.63898	1.780613333	21.89435	37.7118	8.01104	16.06583333	23.16313333	6.41699	15.16342833	8.541566667
HORVU.MOREX.r2.1HG0019710	19.54978333	5.178876667	3.992096667	3.856943333	5.647653333	7.494995	23.1968	5.682016667	8.096306667	93.62606667	2.863111667	8.986143333	62.90463333	42.04141667	2.30492	1.661866667	87.40211667	0.968043	2.315837	71.22958333	0.851452333	0.651309	34.4977	12.57055	35.01063333	91.15585	56.64655	30.88815	1.088016333	0.7528625	0.621843	1.57401	0.912088667	5.777433333	4.950533333	120.3315	70.73145	11.74883	1.083109333	0.931359667	3.280785	17.085125	5.908466667
HORVU.MOREX.r2.1HG0019740	0.07300325	30.66893333	11.898	19.03256667	33.0976	1.897613333	21.64248333	32.38713333	21.88683333	5.201005	0.9752635	0.374617833	11.50669	6.592098333	51.658	33.17046667	12.72473333	0	0.362328067	18.4041	0	0	0.6032365	0.14453455	0.058138367	21.2991	20.6359	28.61145	3.774226667	3.03244	0	0	2.845806667	0.300208667	0.224662333	17.9805	20.5567	22.76015	4.15623	5.596863333	1.425075	0.236665833	0.258519
HORVU.MOREX.r2.1HG0019750	0.0116916	1.965410333	1.770447333	1.568286	0.174264667	3.737475	32.55633333	1.012255833	0.022517033	0.033722917	0.009160333	0	0.17469715	1.151372833	0.875878333	2.024708667	1.3646065	0.477998933	0.049631	0.616718833	0	0	0.0746089	0.04026635	0.03883555	7.283525	13.96583	1.3616655	0.015310367	0.007980045	0.051112333	0.304813333	0	0.003633667	0	3.710615	7.888325	3.149481	0.008815033	0	0.0516182	0.10618255	0
HORVU.MOREX.r2.1HG0019760	213.6706667	87.2968	101.3054333	120.5206667	93.466	15.99875	150.8713333	64.09148333	68.4862	80.92921667	86.96686667	79.32223333	87.01748333	149.3716667	159.1986667	172.9796667	114.0105667	70.5483	130.6783333	133.7396667	97.08083333	131.4636667	208.1795	160.365	287.3261667	121.765	128.4205	87.02215	46.4576	29.30105	401.2946667	556.8556667	59.82033333	32.36443333	24.71256667	123.971	147.151	87.96135	48.4028	48.9614	33.61705	70.48231667	39.08441667
HORVU.MOREX.r2.1HG0019780	13.85738333	22.3249	18.1119	20.56846667	27.9477	3.6816	14.19943333	17.2885	16.88733333	23.41496667	18.36293333	18.94801667	13.74856667	26.40036667	16.7876	15.80523333	16.58731667	4.4831	7.14093	24.42171667	6.752746667	8.257803333	32.89655	19.848	21.02215	25.41985	22.7833	24.3456	11.82167667	9.11137	2.721966667	7.145996667	13.05701667	6.747716667	5.486613333	23.8695	22.2828	26.87415	14.7149	14.2242	10.19045	8.528996667	6.242046667
HORVU.MOREX.r2.1HG0019790	973.4918333	3173.73	1980.143333	2495.753333	2881.373333	144.9948333	883.0466667	1273.993333	1674.116667	147.8028667	114.9082833	245.0018333	267.878	548.7608333	2628.473333	2501.476667	364.3388333	325.8943333	329.739	849.9506667	294.9376667	185.2384333	3533.975	2084.55	1641.826667	1218.8085	740.6935	2308.505	155.7736667	127.6906	154.6483333	117.4642333	205.5106667	614.729	342.1826667	1282.915	657.268	1651.695	169.6833333	394.7656667	118.374	440.1128333	156.7949167
HORVU.MOREX.r2.1HG0019860	3.607293333	5.453993333	3.88527	4.037973333	5.83475	1.502597667	7.810165	6.815035	6.444493333	15.41828333	23.11921667	36.64216667	22.14011667	14.38118667	4.665203333	3.257616667	12.45478333	1.796496667	2.656323333	8.434983333	1.551517	1.65272	1.894645	1.711955	1.085695167	9.037185	14.75555	11.68545	34.7847	22.6302	0	1.295644333	32.14445	18.73813333	14.88656667	9.854795	14.9796	16.072535	29.16743333	27.0741	19.93155	1.617394833	17.92223333
HORVU.MOREX.r2.1HG0019870	5.08823	6.595496667	5.18056	6.22339	12.34463333	1.259445333	4.163273333	8.991005	7.77638	3.137321667	0.902151333	1.477505167	1.216044667	3.106361667	7.50285	6.439166667	1.812465	0.131178	2.326290333	2.543695	0.36906	0.947858333	2.74309	1.16698	1.6183335	10.286705	7.178435	9.062095	4.42996	2.911945	0	0.471106667	0.890153833	0.575069	0.456479	5.85323	9.445445	9.75165	4.477453333	6.122763333	3.42777	1.531827333	3.07555
HORVU.MOREX.r2.1HG0019910	11.27562833	11.89456667	9.364583333	11.22428667	17.91203333	5.589981667	17.79311667	24.43801667	16.3087	7.76823	8.123083333	15.0555	14.18778333	21.27358333	12.39779333	10.87106667	12.72683333	1.016281333	4.104086667	16.56031667	1.572975333	2.072203333	9.93462	7.532895	13.28101667	15.157	13.6579	15.82855	7.090066667	5.309845	1.108140667	2.704753333	11.90077833	1.942403333	2.137226667	11.9917	13.20795	17.37885	9.076153333	9.467666667	4.368495	4.393635	6.665835
HORVU.MOREX.r2.1HG0019930	0.207134333	1.227457	26.3018	2.282586667	1.39695	0	0.113583833	0	0.216875	0.09106875	0.031592667	0.0745135	0.489269833	0.088392	0.443948333	1.301217	0.397713	0	0	0	0	0	2.23348	2.23396	0.197986667	0.811813	0.667767	0.9655605	0.308944167	0.03852035	0	0	0.357699667	0.018252633	0.103979867	1.67391	0.471786	0.2922695	0.067681733	0.586849333	0.239749	0.105305333	0
HORVU.MOREX.r2.1HG0019950	2.2670165	6.34034	5.219036667	6.01731	5.453546667	0	0.519031333	1.252595167	2.241182167	2.6849555	1.998202833	3.04397	1.7213495	5.482553333	3.854176667	4.21122	2.515288333	17.67466667	37.0868	3.8455	22.82473	34.14956667	0.206011	0	2.149766667	4.62122	2.0422	5.46175	1.230807	1.3703085	13.92716	43.9321	1.198387	0	0	3.104675	2.46501	6.07594	2.032936667	1.891184	0.2243105	0.432444333	0.396817
HORVU.MOREX.r2.1HG0019970	2.439986667	3.385103333	1.96539	2.167683333	5.3204	8.451921667	8.195401667	16.15783333	8.523651667	5.497585	12.96186667	19.16136667	10.30729667	8.94705	2.179863333	2.24856	9.921305	0.981499333	4.526313333	6.020188333	0.756899	4.184456667	2.85256	2.915025	1.826633333	12.5767	12.8509	15.40825	6.494353333	5.607475	1.465091	5.48641	8.440533333	2.066583333	1.307097667	11.48415	11.9368	14.6837	7.083603333	9.061463333	4.671425	1.582481667	1.953146667
HORVU.MOREX.r2.1HG0020060	0	1.603267333	2.09304	1.842886667	1.505563333	0.013077333	0	0	0	0	0	0	0	0	0.877723333	1.129458667	0	0	0	0	0	0.102415	0.5322895	0.1598425	0	0	0	0	0.039664667	0.007169	0	0	0	0.200475667	0.101201567	7.57806	6.729635	7.05406	6.708893333	8.505516667	1.79671	0	0
HORVU.MOREX.r2.1HG0020070	1.373065	6.600676667	2.499	3.492483333	6.07501	0.281651333	3.118595	6.10616	5.637203333	2.711748333	14.93501667	8.97019	4.965721667	5.58844	4.174596667	2.90655	4.407148333	9.62125	5.854153333	5.30628	69.97573333	8.359753333	0.2568235	0.1934045	1.5988195	14.83411	15.13601	17.80975	2.090136667	2.43664	9.633	0	1.236466333	0.162511667	0.239324667	17.9803	9.326975	18.2068	2.514856667	2.741573	0.6387675	0.208996833	0.693967833
HORVU.MOREX.r2.1HG0020080	0.769589333	4.219276667	2.630416667	2.6715	4.52844	0.620964667	4.766745	9.253138333	5.796116667	2.747485	10.8893	8.299828333	4.64882	4.359975	3.666133333	1.91059	4.140473333	11.98537333	1.786703333	4.67732	12.85145333	1.702365333	0.601838	0.842341	1.604607833	10.57995	9.55722	15.7194	1.538273333	1.6619795	0	0	1.213101167	0.277973633	0.264904	11.63735	6.665925	16.55905	2.24198	2.194631	0.5402525	0.2315625	0.825817667
HORVU.MOREX.r2.1HG0020090	1.291661667	6.654526667	2.46224	3.503703333	5.970473333	0.317170833	3.030671667	5.781368333	5.814038333	2.82902	14.40948333	8.516326667	4.610093333	5.210141667	4.445356667	2.803343333	4.002555	11.41749667	6.36441	5.062643333	77.52233333	8.91612	0.1712155	0.3094475	1.4302945	14.158005	14.74905	16.80825	1.95078	2.47531	9.633	0	1.295032	0.162511667	0.222313667	17.57045	9.01916	16.0547	2.580393333	2.634855	0.7212585	0.208996833	0.693967833
HORVU.MOREX.r2.1HG0020100	0.872091	4.817183333	3.03806	3.034583333	4.789633333	0.660476667	5.048228333	9.573401667	6.099575	3.146798333	11.21535	8.449638333	4.85686	4.392641667	4.11187	2.282003333	4.154791667	12.19331667	1.786703333	4.751378333	12.94895667	1.702365333	0.9027555	0.760617	1.552112167	11.6836	10.73304	16.45105	1.54932	1.827958	0	0	1.413445667	0.332833333	0.31823	14.13055	6.9393	16.9943	2.413406667	2.51905	0.5754565	0.330382667	0.886979333
HORVU.MOREX.r2.1HG0020110	1.681667333	2.929693333	1.023988	1.505183667	4.01684	0.838271	7.874293333	16.42611667	7.002075	2.184305	4.943533333	4.811453333	2.0743335	2.292041667	1.55163	1.283652333	1.8711595	0	0	2.689581667	0	0	0.53252	0.3363569	0.763073833	9.683335	7.755465	10.424425	0.967589	1.0316305	0	0	0.372844833	0.285251667	0.179861667	7.77705	6.18012	8.125325	1.127832667	1.791403	0.582415	0.303813833	0.195304
HORVU.MOREX.r2.1HG0020140	10.93598	32.16103333	32.66586667	27.1747	40.0872	19.43333333	99.33926667	25.97933333	23.74368333	53.94941667	34.48281667	34.04405	73.85906667	110.1699833	18.9845	14.68456667	92.873	9.45553	4.990336667	73.12125	7.292163333	0.131329967	20.24095	25.12955	19.10386667	53.08365	32.28585	33.37785	10.69756	8.77731	6.414306667	13.27030667	6.983483333	8.468513333	8.14632	52.07975	43.87505	27.7723	13.5695	11.33842333	2.81977	7.783673333	6.94524
HORVU.MOREX.r2.1HG0020160	4.96224	28.6153	32.14203333	43.17633333	43.40506667	5.300105	17.64368333	39.54538333	29.35545	1.873149833	4.429015	3.056238333	5.276873333	8.216591667	30.0957	51.72586667	4.363158333	1.67668	9.658433333	6.975106667	4.959667667	9.030433333	6.71529	7.046645	3.174736667	15.64425	11.607125	24.70275	1.944386667	1.70534	3.380106333	8.67621	5.152181667	0.813062333	0.70045	17.4685	9.58472	21.2624	3.271993333	6.088426667	0.7113045	2.075621667	2.14477
HORVU.MOREX.r2.1HG0020240	13.74773333	65.01053333	54.0973	71.3399	44.4105	2.176853333	17.73108333	28.744	24.43591667	8.417388333	22.82651667	16.27891667	12.24193833	31.5376	68.16083333	71.20153333	18.81291667	102.1058	40.71253333	30.58523333	117.9905333	51.12883333	10.700895	6.150955	10.17075	29.5593	29.2922	29.69955	19.18446667	19.10739	45.1277	46.69523333	16.4483	1.45986	1.667523333	34.63565	23.7879	34.8534	26.18013333	28.14253333	2.90954	5.092566667	4.797275
HORVU.MOREX.r2.1HG0020280	52.918	77.02086667	52.13426667	75.86113333	108.7991333	7.137926667	61.65723333	126.5145	123.0741667	21.60413333	23.20313333	48.59468333	45.48885	48.91285	109.4382	99.86833333	38.91998333	31.91836667	44.52813333	50.15755	25.3413	35.6743	38.07	26.4092	77.12331667	47.6581	44.79495	73.64895	28.40686667	25.0272	9.92451	11.99250333	42.24183333	11.7029	9.858513333	47.39195	49.1875	87.89545	38.92876667	50.42366667	17.62815	20.25086667	21.65013333
HORVU.MOREX.r2.1HG0020290	0.8135635	53.5316	45.51183333	32.95956667	62.73166667	0.123677783	1.021214	0.694983333	33.00063333	1.2622675	0.789442667	0.1318085	125.35695	108.7820167	11.58437333	19.4029	90.27878333	0.190750333	1.231967667	186.2521667	0	0.9415	0.2372745	0.0728257	153.0431667	0.19517575	3.4237425	0.623374	0.060971967	0.2274255	0.076581333	0.180683	0.147524333	0.067502333	0.063308333	0.2370645	0.2786375	0.582157	0.095141067	0.437601667	1.0319145	0.05028465	0.058877833
HORVU.MOREX.r2.1HG0020300	11.7709	26.6029	29.3646	21.35343333	25.1636	5.083891667	12.37721667	21.88081667	15.96605	21.07645	39.4232	20.52163333	34.94111667	49.5182	30.6309	22.04876667	37.3614	7.426103333	19.3892	39.88831667	11.45752	22.42255667	11.60985	3.493375	21.6876	34.76375	37.4491	25.76305	18.01026667	16.401665	26.42606667	25.82280333	11.86772333	5.9154	2.914246667	31.08405	29.04335	32.94175	20.78393333	20.0277	14.4205	8.380945	6.711338333
HORVU.MOREX.r2.1HG0020320	12.57691667	13.207	14.86183333	15.50096667	18.02833333	6.377113333	20.28646667	15.22125	14.5061	10.22474167	6.147973333	5.828191667	6.020958333	19.23183333	11.1523	15.0945	7.992655	0.3842822	6.839823333	13.03055	2.796921667	6.349464	12.95275	7.56506	14.1328	16.4845	12.3587	15.3041	5.93647	4.61712	2.231544	7.112165333	7.220705	1.95422	1.474196667	15.34215	11.704	14.1239	6.912116667	8.455146667	2.862835	7.460323333	3.90894
HORVU.MOREX.r2.1HG0020380	68.82533333	28.27903333	32.99253333	33.94626667	35.2879	13.82956667	85.91398333	40.51468333	36.22396667	73.96166667	73.08081667	77.92721667	91.73765	159.3041667	22.00143333	30.1112	103.7740167	15.45400333	66.59316667	75.3065	47.7822	45.64386667	74.3117	46.82485	110.1807	64.72335	85.8912	41.19335	44.0482	34.92215	40.562	74.53313333	74.69726667	11.6986	7.40942	64.39505	82.48955	75.79775	58.04353333	64.9857	31.2726	70.25136667	39.60855
HORVU.MOREX.r2.1HG0020410	0.420858667	1.789933667	8.082433333	2.968863333	4.447634333	0	1.358648333	0.648255167	3.641565333	0.693976017	0.332151333	0.447074167	59.80015	9.21945	9.147926667	7.66104	98.74718333	0	0	11.95797167	0	0	0.1620765	0.2031425	1.306018167	3.394365	1.4485255	2.40404	0	0	0	0	0.023930167	0	0	9.70794	3.3582	2.1671465	0	0	1.882388	0.600716	0.294286167
HORVU.MOREX.r2.1HG0020430	5.777558333	2.399626667	7.4209	3.390683333	2.686573333	1.27427	7.062728333	3.261388333	2.181445	6.646626667	109.1818	62.08528333	28.03941667	8.271095	4.509636667	4.984893333	13.58775	0.2407546	1.866126667	5.38739	0.0402763	0.777798	1.403235	0.6332545	3.079438333	7.39524	39.835	2.63743	132.7883333	73.4404	6.141318	1.072839	136.7341667	44.28403333	24.02416667	8.1842	25.1838	15.704055	144.4333333	99.69293333	56.33935	1.431596667	67.97043333
HORVU.MOREX.r2.1HG0020460	7.51558	7.02243	8.973386667	4.895266667	6.300553333	1.47014	8.41074	5.62259	6.514375	24.21603333	10.98737333	13.37318333	12.37871667	7.962461667	10.30051667	6.942963333	10.73291167	30.4622	20.54353	8.87538	14.66528667	23.78796667	15.37175	10.579355	6.479085	14.31435	13.90593	9.982425	9.955106667	6.646785	32.7594	49.8347	17.04481667	5.38589	4.963786667	13.66655	12.0524	11.965765	12.85853333	13.12869667	8.906865	9.017033333	9.101676667
HORVU.MOREX.r2.1HG0020470	1.847558333	7.80456	4.416546667	6.18752	8.404396667	2.451708333	9.339096667	11.42515	8.166413333	5.936385	11.72496667	12.89536667	12.00999833	8.21468	6.376393333	6.238273333	8.268878333	2.56262	4.648866667	9.94332	2.65395	2.761183333	1.66804	0.851551	2.002365	21.02745	18.15245	22.45595	7.154223333	6.136685	1.129033333	2.68034	6.254311667	0.718954	0.729367333	21.0343	14.042	22.33575	8.572966667	9.185606667	4.084685	1.006229167	2.251873333
HORVU.MOREX.r2.1HG0020500	3.456205	74.14686667	35.59053333	62.05143333	78.91703333	4.638186667	25.67721667	42.66563333	12.15293333	0.31871605	0.437832833	0.5868555	1.87593	13.994555	149.3803333	98.37113333	2.370431667	5.013613333	3.807502333	6.354973333	0.043363667	0.247332667	1.0015745	0.431919	1.677183333	9.8243	12.99525	14.907995	0.705513	0.791767	0.352766667	0.365617333	3.410618333	0.163656333	0.092580267	7.558815	10.8438	19.9986	0.773307667	1.33497	0.08991265	0.888265167	0.805407
HORVU.MOREX.r2.1HG0020540	2.511148333	8.893186667	7.9877	8.372053333	7.996586667	1.055944333	3.878798333	5.430915	3.529841667	3.280706667	3.268633333	6.808181667	4.302271667	5.587353333	8.339146667	8.527186667	3.845485	1.405103333	4.769876667	5.173013333	3.133783667	3.31558	2.14211	1.530475	2.729481667	8.441935	6.90541	10.5031	4.196356667	3.46711	4.688466667	5.827303333	3.917568333	1.17196	0.970483667	9.015905	6.759675	8.823965	5.037546667	5.4602	2.96372	1.131913833	1.792663333
HORVU.MOREX.r2.1HG0020560	10.92204	28.3298	34.14476667	25.9263	29.88123333	0.357300167	8.903616667	8.850506667	11.80426167	57.5348	2.715101667	11.22246	37.62965	18.88781667	13.83603333	12.30016667	57.249	1.21558	0.427964	112.6378167	2.923653333	0.116652333	58.3193	41.85325	25.99978333	14.43585	20.2331	7.866125	3.446393333	4.701505	2.100826333	1.66518	2.686021667	5.362223333	4.73087	13.61605	30.1346	7.307055	4.937156667	10.79191333	0.6882625	16.518275	4.510590333
HORVU.MOREX.r2.1HG0020600	8.593781667	13.00543333	11.38523333	13.31806667	14.78326667	2.136755	20.7726	25.02958333	15.43418333	12.35650833	39.37428333	47.98183333	19.59998333	12.70275	7.150253333	8.762506667	18.65705	0.766992667	9.035096667	13.44456667	1.407737	5.97173	4.099535	2.64425	3.756366667	22.20725	33.8724	20.4617	95.6103	63.96735	0.357786667	2.150846667	98.15285	21.07683333	18.09403333	19.63695	30.50145	21.40155	123.0813333	92.53973333	28.14165	4.470776667	42.71795
HORVU.MOREX.r2.1HG0020610	8.562681667	6.36947	8.46151	10.31884333	6.598476667	1.340156667	11.03615	5.239101667	6.424403333	9.94473	5.228241667	6.412595	3.62235	12.40261667	6.115143333	9.521026667	6.507235	2.836506667	4.289913333	9.667786667	5.701883333	5.615036667	6.861095	2.885405	11.68773333	11.5909	8.4612	10.7359	3.702316667	3.048565	2.871373333	8.520753333	5.952695	1.491563333	0.901965333	13.37475	8.13054	8.231355	5.09807	5.994083333	2.5756	3.782563333	3.24707
HORVU.MOREX.r2.1HG0020620	40.97763333	20.49283333	17.37126667	21.68636667	28.70623333	16.14058333	25.2909	32.90751667	35.42345	29.01713333	14.44215	17.34878333	21.76096667	51.70901667	16.6533	16.39743333	36.82981667	44.92413333	56.18653333	80.3294	140.693	102.0938	56.2416	33.0038	56.78145	93.72765	34.65285	77.7874	5.684436667	6.85062	13.93024	34.07643333	6.723655	7.98028	4.76223	91.15575	38.95245	47.25995	8.10285	9.355503333	3.2069	20.230345	7.394313333
HORVU.MOREX.r2.1HG0020630	6.734668333	9.979636667	6.31636	7.497023333	8.876563333	0.075143	2.704967167	8.606526667	13.18946167	7.182086667	6.050623333	17.15726667	1.198578167	3.35719	6.562816667	4.425306667	1.542313333	157.6390667	9.643833333	12.71197833	144.9332667	27.20218667	7.19138	4.193585	4.587453333	16.4011	2.67803	36.5622	0.651671333	0.922988	174.7342667	21.07986667	0.287102833	8.878313333	4.157496667	26.49295	3.508315	28.02648	0.523862	1.488742667	2.50769	1.4573165	4.19778
HORVU.MOREX.r2.1HG0020640	48.87051667	58.76046667	33.538	41.704	60.6426	26.79293333	67.1663	101.9336333	101.7085	205.3218333	23.76023333	617.8868333	22.89221667	30.66975	40.9114	24.30286667	15.90306667	6.218823333	14.13013333	95.3209	18.61371	11.24895667	27.28705	25.7362	24.88571667	90.6607	15.73335	132.076	7.617	3.86398	41.8217	14.92460667	3.598405	27.0631	23.49026667	94.45735	36.4967	129.3515	13.12531333	7.005496667	24.7244	8.56164	46.42788333
HORVU.MOREX.r2.1HG0020650	29.84255	25.74283333	26.93293333	33.1997	32.68083333	21.38906667	40.02193333	31.06696667	22.96105	101.62775	51.46861667	72.36648333	75.62905	66.19291667	24.55966667	33.7872	45.37523333	6.141527667	36.26283333	56.09176667	17.03553667	42.5631	56.95295	55.1156	61.85686667	57.38215	55.1624	44.0501	82.6475	46.7058	13.36383667	34.8002	75.8736	33.9643	38.57533333	52.86475	51.8977	59.795	70.86786667	71.61363333	51.4429	39.65726667	58.51458333
HORVU.MOREX.r2.1HG0020680	937.6611667	687.8806667	615.0836667	857.6053333	1079.39	174.466	708.8581667	1328.471667	1405.13	159.0763333	210.8406667	538.4421667	432.4941667	628.2791667	1048.832667	959.1093333	465.4233333	4209.6	3332.45	917.2836667	5325.28	3606.076667	1082.445	861.454	1370.535	831.8115	490.137	1580.615	162.2703333	126.71905	1613.706667	2793.6	210.0311667	194.5193333	122.553	783.3195	508.0685	1296.42	184.961	333.3153333	291.3065	450.7551667	227.287
HORVU.MOREX.r2.1HG0020690	8.449566667	24.06026667	26.37636667	36.5649	15.33373333	3.745755	10.35308333	18.93976667	10.74233333	9.584238333	15.48806667	24.80523333	14.493	22.94098333	49.80466667	60.25876667	12.19363333	2.249860333	38.9965	16.20211667	3.599946667	16.80006667	11.1993	12.82	8.95901	15.99595	19.4217	16.18895	15.63383333	9.635125	7.54194	31.89986667	15.51111667	3.649086667	3.53675	16.87905	17.88405	24.1919	18.5017	19.18643333	15.92285	7.191175	6.337463333
HORVU.MOREX.r2.1HG0020700	5.698106667	5.66301	2.685443333	2.720233333	6.998646667	1.374088333	5.177933333	7.199098333	6.51637	16.33631667	9.273961667	12.41826667	4.909935	7.1792	5.317123333	2.89957	3.792166667	2.220073333	5.79569	4.67621	0.629906667	1.39536	7.53804	4.346215	5.15691	5.320475	9.146315	5.72953	8.74125	6.503785	1.728053333	1.244685	11.239615	3.20566	2.471866667	4.088795	7.804905	8.93711	11.63733667	11.53835667	4.860175	7.448221667	7.331845
HORVU.MOREX.r2.1HG0020750	3.136518333	8.443063333	5.111133333	6.657623333	9.72253	1.0798655	3.960951667	5.931471667	4.87652	3.140961667	2.03004	4.320116667	3.168385	4.615998333	8.31482	7.535033333	2.67423	1.140837667	2.76681	4.250193333	1.308709	2.029893333	5.09933	3.94453	5.162516667	5.097035	4.73424	7.2368	2.0322	1.796429	2.141216667	1.850403333	2.919468333	1.218183333	1.003798333	6.00161	5.035565	9.654715	2.593593333	3.134906667	1.555365	1.575928333	1.492446667
HORVU.MOREX.r2.1HG0020760	26.14988333	80.64853333	44.52783333	58.83756667	78.4786	5.374105	17.383385	25.32821667	34.659	28.20178333	33.41371667	39.84501667	35.63831667	55.21181667	92.56323333	71.30356667	30.75221667	458.398	1246.045	44.56633333	321.2726667	1631.957	49.598	39.144	64.41273333	65.6346	58.5794	93.15485	28.1007	30.66265	1237.599	1996.051667	42.03483333	11.79559667	9.689173333	81.67085	46.2773	132.45695	38.9523	40.12386667	19.77955	13.78269667	10.66794833
HORVU.MOREX.r2.1HG0020770	160.635	69.99503333	34.72633333	28.2655	74.8183	0.659144667	45.52795	39.88923333	54.18645	16.33611933	1.363233	5.918035	0.601517667	35.22189167	20.71786667	10.31765333	1.100959333	163.5854333	2.215016667	17.32238333	161.0437	0.497973333	923.8425	183.4225	66.6908	51.19295	11.8603	105.84535	1.437037333	0.96728275	9.154251667	3.13855	0.919012167	196.137	48.17196667	61.1355	5.511025	87.06385	1.171041333	1.318588667	0.655414	27.45086667	13.11134167
HORVU.MOREX.r2.1HG0020800	22.48086667	10.61918	6.27827	5.692476667	16.84386667	0.495957667	17.02875	33.89963333	25.05975	17.74340833	37.86011667	49.74033333	10.01863333	12.46892833	4.26027	2.900846667	8.00899	1.102896667	0.527927667	13.8079	7.64195	4.087923333	25.63935	12.7121	31.0874	18.4412	11.39475	22.4556	131.702	34.11835	1.15222	2.648403333	118.0216167	7.382356667	5.19875	13.3231	7.537235	27.0818	160.1303333	138.1041333	33.7539	13.43736333	65.41135
HORVU.MOREX.r2.1HG0020940	0.006944683	1.918643333	3.11647	1.959206667	1.41519	4.483136667	7.490121667	0.588303667	0.444889667	0.4292935	0.010753417	0	20.32778333	0.583167167	0.672979333	1.165294667	16.44223167	0.202485333	0.262111667	1.310638167	0.869208	0.334737333	0.2031205	0.0527995	0.148567617	2.01147	30.00465	2.029234	0.1663645	0.383175	0	2.475763333	10.237015	0.0246127	0.029607533	1.894625	10.31447	3.122153	0.313037	2.453956667	0.08317	0.01456145	0.11689275
HORVU.MOREX.r2.1HG0020950	9.045926667	23.9615	13.59713333	17.13073333	23.2023	7.107633333	21.9342	19.71873333	16.54986667	13.85695	3.564511667	7.7719	7.317206667	20.8759	29.62956667	24.04596667	10.220855	0.325289	3.765251333	18.53203333	1.635361667	1.575796667	17.8559	13.47955	11.95913333	22.38955	15.4092	17.79565	2.311346667	1.746754	0.691254667	1.473624333	5.342796667	2.808863333	2.44109	16.9534	13.3218	17.3011	2.936333333	3.854333333	2.0131	6.81581	3.358458333
HORVU.MOREX.r2.1HG0021010	12.07379667	2.376843333	2.778046667	2.013055	4.02596	1.689871167	6.046185	11.73156167	8.290756667	0.297138	0.427693333	0.230718333	0.9222135	0.9898365	10.48359	8.442386667	0.134596167	1.60412	59.56162	0.818041667	8.288773333	5.55753	7.599135	6.421505	0.7377055	2.629385	0.889693	2.318075	0.409191333	1.280194	1.073356667	29.34691333	0.786252	0.663152333	0.593703667	1.93408	1.460638	2.521575	0.455051333	0.364386667	0.8189105	22.94323333	14.20386667
HORVU.MOREX.r2.1HG0021020	12.13681667	1.6647	2.411573333	1.910273333	3.709843333	1.610510333	5.444731667	11.88027833	8.217215	0.406496383	0.518131167	0.150858167	0.875462833	1.520442333	8.04816	6.570443333	0.297770333	13.95815	68.03625333	0.419896167	16.53763	5.218566667	8.403765	6.83992	0.688909917	1.423995	0.482365	1.71547	0.270956667	0.74999845	1.047493333	32.54469667	0.727835333	0.976521667	0.399244333	1.1269015	0.9013735	2.948055	0.566556	0.240978333	0.63779	21.23173333	17.41535
HORVU.MOREX.r2.1HG0021030	9.017768333	1.81528	2.934303333	1.79007	2.741963333	2.540153333	2.37137	7.568445	4.271988333	0.258939667	0.456495667	0.712243833	0.51301	0.818900333	2.857946667	2.297256667	0.079864833	23.7754	175.3588333	0.634199333	13.84234	42.79236667	2.959305	3.535455	0.132312167	1.237399	0.8483705	1.473015	0.232057333	0.767609	24.35816667	153.4299	0.756000167	0.586929	0.274306333	0.913864	0.856046	1.91232	0.554909667	0.738548	0.3431835	12.2367	6.906955
HORVU.MOREX.r2.1HG0021040	9.196103333	9.467583333	7.37654	7.93031	11.92626667	1.4492475	4.378986667	12.75955	5.666766667	0.276403667	0.905122667	1.014867	1.017804833	3.532866667	9.184583333	5.95232	0.467528	20.99397	208.3492	0.723870167	11.6785	95.59053333	11.65	9.45338	0.3537155	1.19004	1.93971	10.08186	0.989957	2.70202	5.87681	291.9792	1.309915667	1.816333333	2.16821	1.3626245	1.98866	8.55568	1.475934	3.215093333	2.074785	15.4665	7.275715
HORVU.MOREX.r2.1HG0021060	1.011267333	0.636459667	1.076922	1.072709	0.511162	0.108114133	0.260465833	1.224070833	1.424808	0	0.223894767	0	0.064824833	0.2372845	1.503613333	1.59124	0.097875	0.89368	21.67775667	0.1045055	0	5.45382	0.6732185	0.443907	0.052349883	0.18857545	0.1366324	0.1889965	0.0368119	0.3179955	3.405716667	19.43910333	0.0612135	0.092084233	0.053397467	0.3799169	0.03825695	0.1971579	0.181866667	0.1015678	0.116658	2.43439	0.6181735
HORVU.MOREX.r2.1HG0021120	12.8277	9.088896667	9.703623333	13.93343333	9.797163333	1.384983333	7.072256667	27.78521667	20.47015	24.51556667	4.43189	6.245753333	14.67165	18.778	7.155863333	11.56547333	26.49548333	3.673214333	5.129803333	40.56348333	9.556846667	7.250613333	6.93517	2.59156	13.26468333	55.2868	27.486	50.17645	1.572363333	1.4871645	1.684083333	2.906765	1.184465	1.495946667	1.135380667	52.5591	23.19265	32.1093	2.157456667	2.334756667	1.340955	4.360935	4.300763333
HORVU.MOREX.r2.1HG0021180	9.369111667	9.814746667	16.6412	9.417466667	5.150786667	0.21503105	14.6331	20.19043333	11.74675	27.51586833	0.035050167	4.372278333	36.04666667	6.867445	2.869756667	2.548386667	35.56246667	0.467029333	0.174140033	89.1741	3.455676333	0.140822	14.89675	12.83325	6.206583333	71.9052	12.4947	52.9806	0.0542177	0.0291747	0	0.2248353	0.0537003	3.683453333	2.085813333	45.4183	31.11815	24.3148	0.0732445	0.095624433	0.12911	4.563811667	3.7199455
HORVU.MOREX.r2.1HG0021230	5.963716667	4.211733333	6.06631	6.13917	5.298583333	1.296562333	7.313296667	3.981906667	4.24647	25.8847	36.73566667	30.44553333	21.23018333	14.43156667	3.860286667	5.42256	17.29881667	0.564256333	6.334026667	10.884975	0.562961	5.177919667	5.27186	2.55199	4.891451667	15.707145	42.19455	9.693155	133.4373333	113.5117	0.82654	11.59525	174.048	24.20266667	31.6798	16.0425	24.11825	15.24332	143.5113333	143.5393333	39.79445	3.90816	46.38961667
HORVU.MOREX.r2.1HG0021270	9.829365	13.1111	11.4801	12.77686667	19.7816	5.518898333	19.18333333	23.31571667	15.47075	8.665715	10.87945667	12.31076667	14.21988333	23.34238333	12.24716	13.37693333	13.07953333	6.61728	19.25803333	16.9627	7.58903	11.1707	8.71959	8.924345	11.95233333	15.67885	14.96105	18.99875	10.14334667	9.915635	7.707973333	9.85562	11.88506667	2.011923333	2.334543333	13.3271	13.34705	23.8469	12.37973333	12.42237	5.85883	5.531965	6.428445
HORVU.MOREX.r2.1HG0021280	1.800008333	2.597856667	2.08152	2.343746667	3.53915	10.976615	14.73685	3.798286667	4.701911667	0.620227667	9.570721667	1.3882885	0.736084167	1.393947333	1.606886667	2.383013333	0.575760167	3.33206	2.163903333	2.196231667	1.37988	0.497651667	1.63802	0.9004135	2.413646667	2.77442	1.51697	4.657245	32.73236667	24.99905	0.187370133	3.25932	63.45065	10.7034	18.9086	2.43136	1.1213555	5.21997	41.45993333	27.11676667	6.753125	0.562659667	10.019495
HORVU.MOREX.r2.1HG0021310	58.39455	34.6654	27.12916667	34.35506667	38.7418	10.11249	41.96881667	84.01386667	87.19286667	112.7496667	12.67578167	22.30995	28.81958333	47.92346667	39.38846667	46.27436667	38.05578333	3.51791	5.205925333	42.28206667	2.259343333	9.253983667	49.8331	31.73795	40.95298333	70.38295	41.01045	65.0107	10.14988667	9.746355	2.028386667	3.871072	15.71178333	14.56006667	8.787006667	65.39615	42.06275	49.65525	10.95856667	19.54006667	5.505495	22.64386667	16.72583333
HORVU.MOREX.r2.1HG0021320	9.353846667	19.23886667	13.86823333	19.33573333	18.84053333	1.663353333	9.794968333	14.35993333	15.40515	17.20236667	7.101526667	9.975678333	11.15783333	20.39958333	20.46783333	18.73923333	14.94345	167.0728667	76.38923333	18.56405	217.042	133.7589333	8.06007	5.35091	14.4871	38.14155	23.6791	43.7286	6.623586667	6.458285	86.83423333	126.8147667	6.582735	2.389386667	1.569713333	48.64805	20.1288	34.85495	7.299706667	10.90291	3.040445	5.559083333	4.185411667
HORVU.MOREX.r2.1HG0021340	22.04943333	113.775	102.9207	89.86863333	72.34953333	1.995329	48.1059	12.57592	21.69008333	4.105341667	4.712136667	10.92897	15.95418333	53.47341667	25.54333333	33.2209	19.03095	0	0.997526333	55.67883333	0.340793333	3.848114667	13.5812	11.28572	9.051486667	19.80255	19.84825	22.91765	3.516873333	6.67332	0.372237	6.49518	5.91981	18.55023333	16.20283333	25.66255	20.25865	19.3855	5.01279	13.22874333	7.292505	3.954216667	4.938681667
HORVU.MOREX.r2.1HG0021370	18.82835	3.142936667	4.813196667	5.133036667	4.626546667	3.38883	14.11406667	10.53931833	9.001021667	4.531585	7.40649	1.113034167	7.869305	8.303888333	2.372556667	3.520306667	10.231075	0.903516	12.81570333	10.409775	1.320600333	5.791753333	3.149605	2.3598	2.054425	12.9331	10.31401	9.30858	14.4425	12.60962	36.42373333	5.608566667	4.846968333	2.465116667	3.286176667	16.46595	10.30425	8.504315	15.58663333	13.40766667	2.71736	2.667771667	5.28283
HORVU.MOREX.r2.1HG0021380	0.176368	1.679556667	11.50255667	2.879753333	0.711154333	0.129476583	0.6754395	0.123986667	0	0.004377533	0.4234175	0	0.354176833	0.0843415	3.200333333	2.173723333	2.091020333	0	0	0.723029833	0	0	0.464234	0.0676896	0.181328167	8.218685	2.5928155	1.92655185	0.382847333	0.333242	0	0.848986667	0.622103167	0.164544233	0.110077533	16.7155	8.357125	0.627221	0.605142	0.458723667	0.1937973	0.081734333	0
HORVU.MOREX.r2.1HG0021410	5.221755	2.146323333	4.620376667	3.546873333	0.445257667	5.114591667	9.243318333	0.429929283	0.083404883	15.73345	29.78908333	14.10249167	4.242431667	22.85135	1.551144333	1.681513333	3.748801667	1.997353333	1.602780667	1.91465	3.292145333	1.2899	27.26795	36.9956	30.3106	3.215065	7.294805	1.68797	0.214714967	1.40985	3.078353333	2.552899333	1.169914	3.667206667	9.94951	1.780385	5.129215	6.460435	1.744393333	2.372218333	19.27195	9.198011667	7.030671667
HORVU.MOREX.r2.1HG0021470	26.92406667	25.28026667	13.46716667	17.3798	30.0189	4.660188333	23.69348333	43.9351	25.81618333	25.2439	25.4611	24.27833333	16.69265	38.39855	16.08853333	11.6551	16.84471667	31.11476667	118.5783333	30.50936667	48.98606667	92.45403333	27.52315	21.65875	31.36518333	34.96875	27.67815	42.8117	24.20636667	18.48667	66.78636667	130.5275333	19.81328333	5.238666667	4.697993333	32.52755	26.68215	41.87905	32.2743	27.8101	15.4599	17.45771	15.8745
HORVU.MOREX.r2.1HG0021480	7.543898333	17.18856667	13.5257	14.2618	22.17256667	4.161981667	14.58846667	19.44005	12.97678	9.721815	15.71881667	16.61903333	13.47411667	21.94613333	12.4341	13.39583333	14.07991667	1.964235	2.049153333	19.15675	4.026496	1.21708	7.225525	5.263945	7.327076667	36.5355	28.9163	38.8925	18.5126	15.51279	3.808716667	0.660499667	15.79363333	3.43133	3.07528	39.28005	26.00945	36.28685	23.29323333	22.33703333	9.31718	3.543468333	5.79074
HORVU.MOREX.r2.1HG0021490	24.27615	21.47656667	7.9093	11.19008333	16.18843333	2.151303333	15.57756667	26.22148333	14.3384	104.3044	28.83491667	45.18721667	32.91796667	35.84823333	23.2549	18.11546667	38.73763333	1.793492667	2.47149	80.93258333	1.463276667	4.39625	40.472	30.41545	33.1312	77.2161	43.09045	47.9102	13.58446667	16.0644	18.66129667	2.277473333	8.067668333	11.33912	10.53464333	82.0114	59.03665	25.4515	19.68393333	30.25556667	12.06226	16.31638333	18.03788333
HORVU.MOREX.r2.1HG0021500	24.05868333	25.4325	22.7061	29.29876667	30.91866667	6.973778333	38.69081667	34.64838333	36.3675	55.72828333	17.42388333	26.83128333	19.60933333	53.91823333	28.9235	31.53443333	31.94416667	10.70346333	9.039783333	52.73176667	13.2241	10.03422	22.36175	8.76705	22.73971667	67.74025	49.25	53.93465	20.66913333	15.963475	6.723	10.92637667	17.80495	10.32451667	7.11775	56.91655	47.96205	40.92115	24.675	22.88703333	8.51708	13.48263667	12.44831167
HORVU.MOREX.r2.1HG0021540	0.218663333	1.700113333	1.375873	1.589720667	0.594971333	0.185515333	1.201707667	0.072984	0	1.114835833	0.588551167	0.2490075	0	3.653996667	2.25595	1.45706	0.333611	0	0	0.353968667	0	0	0	0	0.028655667	2.20636	1.820615	1.498875	0.157666067	0.1228075	0	0	0.067525667	0.032785833	0	3.28992	2.85286	0.771597	0.209954667	0.44207	0.0313701	0	0.318911833
HORVU.MOREX.r2.1HG0021590	1.777131667	5.505743333	1.402752333	2.721236667	6.310813333	0.746364833	4.885695	5.416886667	6.239928333	0.2889883	1.0304685	0.938133667	1.812126667	1.929363333	7.705633333	2.784303333	2.201795	7.85473	4.992383333	2.753936667	4.53785	9.1201	1.388105	0.548324	2.791926667	2.30681	2.79467	5.210735	0.530219	0.3921865	0.480436667	0.273825	1.2991715	0.146281667	0.032981667	2.722775	2.854085	5.072485	0.544482333	2.141706667	0.1341985	1.076766333	0.746639
HORVU.MOREX.r2.1HG0021600	1.488146667	9.23149	9.126586667	9.259193333	9.5188	0.843752167	14.659	10.41685167	5.430723333	3.565123333	3.796248333	5.803713333	69.79791667	160.8349	13.94496667	13.44213333	91.76491667	0.026564567	0.573162	19.48245	0.012456267	0.153180333	1.91711	1.71474	6.56825	10.842195	256.8493	7.505745	0.031904567	0.0224964	0.0159975	0	0.180821233	1.8301	1.562546667	3.61277	41.08685	98.67318	0.078074	0.0745348	2.581793	0.525982833	0.689221833
HORVU.MOREX.r2.1HG0021680	54.06088333	375.869	455.709	356.6743333	369.476	6.518921667	22.18606667	301.333	375.3643333	76.03121667	24.58426667	23.34995	52.29035	173.1722833	308.838	665.883	68.1411	0.165617	16.977617	157.2025	2.264266667	33.767	175.2525	105.3879	165.3653333	83.0842	38.77285	125.874	4.578413333	3.54554	0	1.411886667	2.587191667	7.49625	2.09093	65.1629	33.51555	98.9754	2.571546667	2.74679	12.53895	88.6797	14.55125167
HORVU.MOREX.r2.1HG0021720	0.326569167	9.317286667	7.057813333	12.49984	5.385903333	0.9056665	14.56635	4.447005	0.350969167	0.00391265	0.00858895	0.0087503	0.146168817	5.153985	23.48476667	22.84666667	0.416373167	0	0	0.378401	0	0	0.13809	0.238334	0.034402567	2.327955	3.426115	1.80708	0.146949667	0.0864092	0	0	0.31211765	0.019563	0	1.65488	2.29671	1.7479	0.032654733	0.084965067	0.03069225	0.117080117	0.399744
HORVU.MOREX.r2.1HG0021740	1.2777615	9.98149	7.07473	7.89395	10.29869667	0.514680667	4.662336667	3.887468333	3.466238333	4.000188167	4.376986667	4.467443333	4.454335	2.3258275	9.05261	7.25	4.139856667	1.907886667	3.79839	2.814068333	2.430423333	5.93169	2.42645	1.43754	1.270320667	3.713395	4.721845	2.866605	6.06093	5.291415	2.669544667	3.360556667	7.047123333	3.416783333	2.69617	3.44078	4.06213	4.16693	4.762276667	7.278226667	2.64774	0.849028333	3.350925
HORVU.MOREX.r2.1HG0021770	1.0102355	21.6624	47.19486667	38.1974	38.88833333	0.207449667	0.774619833	14.55228833	15.026285	1.977162167	26.32173333	7.630256667	7.955103333	11.37071333	34.22813333	87.56716667	6.48054	0	0.133569	4.537648333	0.143859667	0	10.402305	9.81235	23.65691667	0.8923145	0.674695	0.528948	1.721048667	0.5922505	0	0.87182	1.209438167	1.480193333	0.536084667	0.849921	1.364853	1.49417	1.3472	1.692106667	1.0040555	1.237207	0.313575667
HORVU.MOREX.r2.1HG0021810	28.64256667	389.0406667	546.983	631.2286667	575.5383333	4.197396667	36.1654	183.8515	307.5811667	411.7305	229.2075	61.84548333	263.8221667	458.3908333	297.8116667	553.933	322.8111667	15.34896	229.3923333	421.312	47.42641	249.3996667	43.70125	81.42285	378.0448333	31.90235	24.4749	31.12125	41.5879	32.9585	4.353703333	42.20003333	45.94434	22.9504	4.921526667	31.9526	17.3437	39.1232	36.93366667	42.01763333	43.7674	39.15731667	32.72738333
HORVU.MOREX.r2.1HG0021820	28.4222	445.894	725.0383333	631.9066667	837.5426667	2.85146	13.06229	164.4453333	439.7948333	193.0663333	120.41235	58.01395	561.5483333	716.0808333	420.8736667	547.5336667	674.5275	0	4.044596667	496.7623333	1.360193667	2.278909	43.89175	91.5043	538.7175	16.90022	4.20522	23.54115	2.967283333	2.13069	0	0.270462333	13.74044	8.916983333	2.986223333	16.9682	6.109495	33.24335	2.618783333	5.126506667	29.3796	34.02953333	13.49496
HORVU.MOREX.r2.1HG0021830	28.23276667	24.01343333	24.6669	23.2431	14.31393333	4.893051667	19.87616667	11.90996667	18.7583	16.38520833	5.484583333	4.60697	6.60688	15.3234	19.80663333	20.7359	9.018575	14.05750333	1.187063	19.32306667	9.629086667	3.441036667	41.1366	32.08835	27.12725	14.56745	11.03006	15.12395	2.982603333	1.5376175	14.04900333	9.958296667	3.206668333	3.691946667	3.884116667	15.1409	9.31313	13.821035	2.62873	2.844863333	0.869018	14.04867833	3.966351667
HORVU.MOREX.r2.1HG0021840	10.41081	15.5666	11.6536	14.53846667	14.16033333	1.824516667	10.02571167	10.42430667	9.48437	3.795905	1.390351	2.585656667	3.231918333	8.690761667	14.2478	12.813	5.371163333	15.05528	8.394663333	9.67545	17.90076333	11.93503667	9.171875	4.486505	14.04485	12.99545	8.496955	14.13915	1.95135	1.6424495	7.286313333	6.49925	2.001423333	0.840128667	0.569319	14.04775	8.668525	12.90595	2.105003333	2.646553333	0.776996	3.624446667	1.98754
HORVU.MOREX.r2.1HG0021870	0.137884833	2.060393333	4.3148	1.749993333	1.898624333	0	0	0	1.348277833	0.138045833	0	0	0.363349333	0.473061	0.880995333	1.015693667	0.2935755	0	0	0.825245667	0	0	0	0	1.047232	0	0.0535285	0.0901625	0	0	0	0	0.028536	0	0	0	0	0	0	0.10555	0	0	0
HORVU.MOREX.r2.1HG0021880	0.077709333	2.368463333	5.673833333	2.254486667	2.858957	0	0	0.230438667	2.04301	0.07639825	0.031791683	0.012813533	1.3530615	1.63492	0.859627333	1.263986667	1.031110167	0	0.182752333	1.394491333	0	0.79688	0	0.05381345	1.512253333	0.0305165	0.0956515	0.1812525	0	0.00662405	0	0	0.039160433	0	0.012154567	0.0620505	0	0.04089905	0	0.086514	0.0118444	0.029204633	0.027749
HORVU.MOREX.r2.1HG0021890	0.182938333	3.39288	6.440653333	2.888713333	3.564393333	0	0	0.278323167	2.134980667	0.160067667	0	0	1.735103333	2.036048667	1.166853667	1.367266667	1.173961167	0	0.337146667	1.811555	0	0.349153333	0	0.04855125	2.108446667	0.0583985	0.1102875	0.05573	0	0	0	0.231763333	0.035276333	0	0.022423067	0.03815755	0	0	0	0.106402333	0.0736209	0	0
HORVU.MOREX.r2.1HG0021970	0.997891	16.49556667	5.953466667	9.217523333	16.2067	0.457580667	4.683523333	18.88128333	9.984995	0.9089635	0.5575635	0.190624667	0.872471333	4.929553333	22.51043333	10.54169	1.124811167	4.04463	3.460886667	3.614121667	1.164527	1.657327667	0.7600005	0.9124875	0.912051667	4.65522	3.936575	9.422155	0.244215	0.2592183	2.869123333	4.29303	0.2251872	0.016010467	0.027307467	2.56153	2.61338	9.660545	0.138130333	0.1635105	0.07868565	0.590285333	0.089346917
HORVU.MOREX.r2.1HG0021990	179.3448333	38.3901	47.3446	49.63753333	48.2189	28.15781667	205.6628333	106.3189	96.23493333	321.5775	51.0412	118.8220667	176.0068333	315.6446667	28.0155	33.41113333	356.9203333	1.607926667	6.575566667	275.8213333	6.93493	5.804603333	127.1295	59.7232	211.0693333	263.755	183.6825	130.6075	12.93736667	10.202885	1.109151333	2.808833667	19.47013333	31.32593333	19.801	214.88	256.853	95.6239	15.29426333	22.75813333	13.91395	88.69295	80.1365
HORVU.MOREX.r2.1HG0022010	0.259416083	18.88293333	8.886536667	15.90616	7.54182	0.828596167	2.446015	0.614209667	0.5137755	0.164038117	3.144695	0.099111133	0.275829	0.287167167	35.01323333	28.6647	0.12543665	4.412887	0.069293	0.309108833	2.394436667	0	0.7098865	0.34269995	0.575280667	0.194155	0.11612165	0.472174	0.597646333	0.464745	0	1.589243333	0.810028333	0.462900667	0.531035333	0.479923	0.21617	0.1424322	0.488983	0.832088667	0.2586805	0.188968767	0.541055017
HORVU.MOREX.r2.1HG0022050	14.12641	3.024563333	6.952436667	2.704186667	6.879382667	0	0.824551667	13.86831833	9.720488333	26.16695	20.37165	24.74223	20.61519667	15.55034333	7.79828	10.02274667	10.17383667	0	11.82614333	7.841003333	0.78415	6.439366667	36.75665	15.06715	27.9101	4.450265	4.261435	2.6294325	0.118856333	0.5685895	0	1.93889	0.188411167	2.298566667	1.46916	6.095375	20.74185	6.72744	0.615865333	0.814323333	18.14005	19.5383	2.607147
HORVU.MOREX.r2.1HG0022060	13.42374333	4.427156667	4.472166667	3.367783333	6.311573333	4.136743333	26.71988333	3.632961667	5.87684	55.61431667	12.62168333	5.802361667	25.51935	18.38356667	1.646093333	1.82487	50.33598333	0.040654667	0	10.40856667	0	0	33.4648	18.13925	14.27395	37.8437	34.1078	7.856345	2.786833333	0.485745	0	0	12.37041667	5.660663333	4.258423333	32.2291	47.8749	22.36468	3.96608	13.08970333	7.654325	26.32215	18.98711667
HORVU.MOREX.r2.1HG0022090	4.182983333	8.734923333	8.27272	7.874606667	14.43466333	1.435973	4.62069	24.8645	15.46441667	5.78957	13.49606667	20.53985	5.876623333	9.040953333	3.58731	5.03807	5.480115	0.783687333	0.370930333	6.599466667	0	0	3.04696	2.727395	2.29934	12.5936	12.7821	15.9705	7.2022	7.620435	0	0.112512667	12.05802833	4.29003	2.768666667	13.2977	14.94545	18.5969	11.41281667	17.64766667	10.918425	2.03252	2.973565
HORVU.MOREX.r2.1HG0022130	3.995718333	11.56266667	6.56037	8.26882	15.6986	1.2600365	8.973115	17.13853333	11.59398167	3.171947167	3.376738333	5.700431667	5.291653333	8.538783333	7.546846667	7.140353333	5.00475	0.656656667	2.062617667	8.156403333	1.782536667	1.414096667	1.086137	0.7014115	2.144444833	12.299795	7.77957	33.87165	1.208886667	0.7434805	5.338533333	0.540923333	2.531830167	0.346482333	0.250092667	14.2556	8.675495	22.5836	2.1296	3.475376667	1.425558	1.114461333	0.939063833
HORVU.MOREX.r2.1HG0022140	13.94726667	14.2761	13.23703333	13.95576667	30.47003333	3.730068333	7.299326667	36.96261667	29.66648333	32.86028333	33.54901667	36.49633333	25.23815	47.39035	12.46243333	17.0046	14.73146667	12.36476333	79.94773333	19.1702	7.64934	66.13556667	15.6643	16.87325	11.363395	10.047865	10.294045	18.39355	12.63466667	9.34037	33.60516667	65.71216667	17.01463333	8.938946667	5.960456667	8.54363	9.79977	28.5746	14.79413333	14.16104	12.03245	11.24531	10.97139667
HORVU.MOREX.r2.1HG0022170	41.35763333	14.5871	14.59663333	10.58814	17.31903333	16.2519	101.9237833	24.0086	24.58506667	46.4089	19.53251667	48.0211	29.88665	35.61613333	7.802103333	5.279853333	31.84535	0.214980667	0.079684333	80.24976667	0.085823333	0.260593667	24.56705	11.7739	18.52391667	71.41115	26.86665	51.02955	5.519463333	3.63804	0.704703667	0.140399	22.6786	41.6406	19.319	63.0174	40.02755	22.465	6.6591	9.616713333	9.62386	11.69489167	28.27736667
HORVU.MOREX.r2.1HG0022230	9.336783333	14.93346667	8.623933333	11.9693	21.52676667	6.291343333	11.60633333	30.95066667	29.50145	7.98946	10.76473333	32.09955	17.85898333	12.419075	9.620596667	6.79176	14.38696667	61.246	21.7579	23.42071667	45.80606667	23.85886667	5.764325	3.43404	5.95891	18.7203	15.82275	20.20995	7.584943333	8.82894	8.06012	24.81053333	19.27488333	4.797126667	2.119046667	18.62425	20.7963	25.37505	11.18625667	15.3722	4.981855	1.602255667	4.798853333
HORVU.MOREX.r2.1HG0022240	5.22576	4.05341	3.188366667	2.971666667	11.6579	22.24518333	14.9519	19.21165	19.25306667	4.728028333	20.91326667	34.78556667	3.169655	8.124105	1.616613333	1.241386667	1.632716667	7.584713333	11.64195667	7.006533333	9.723586667	1.719478	1.19712	0.6929185	0.990525667	5.879275	5.145535	23.57945	3.91962	3.56519	1.165056667	0.629862333	12.71468833	3.419446667	0.737256	4.29391	2.465755	22.72035	8.02771	4.998906667	6.48152	1.395338333	0.988638167
HORVU.MOREX.r2.1HG0022270	0.8845115	2.51614	1.538813333	1.82033	1.714926667	0.324412667	1.269843333	1.085217833	0.9222155	1.026477333	0.449054167	0.7802215	0.6007725	1.61525	1.773066667	1.781923333	0.745709	0.038653333	0.429142	1.176478333	0.127622533	0.091789167	1.122685	0.619529	0.8162925	1.97426	1.637735	2.05139	0.556075333	0.424917	0.171446233	0.1071691	0.4243775	0.41079	0.395714	2.050515	1.26542	1.715135	0.545993333	0.618128333	0.2217125	0.6403495	0.503583833
HORVU.MOREX.r2.1HG0022310	70.55686667	93.91613333	95.6641	116.068	119.494	53.0101	182.3825	139.2581667	91.08611667	20.62248333	14.33011667	58.39938333	56.94443333	88.04713333	127.7243333	102.0193667	74.23045	6.038700333	36.9012	67.49256667	8.150626667	10.11081	62.75735	1333.76	49.63885	56.69035	47.89665	72.69865	15.9768	11.059945	1.787575333	14.22409333	59.29536667	12.01853333	91.49973333	41.6026	50.8994	112.5724	23.03836667	25.79583333	40.4909	59.09963333	58.72871667
HORVU.MOREX.r2.1HG0022320	0.709483	2.509926667	1.60829	3.588286667	2.535406667	0.018940167	0.636309833	0.235721667	0.033708333	0.8761735	1.3375695	0.688598	1.0055815	1.546862	3.933796667	2.946266667	1.393991667	6.526373333	10.81653	0.7170695	0.797766667	3.472026667	1.0574505	19.29855	1.117365667	1.310223	3.161475	0.8153745	0.604454	0.8121215	1.674113333	11.20187	1.066527333	0.2765685	1.764533333	1.241168	0.7819025	3.06805	1.048958	1.104839667	1.140325	0.2915635	0.162607
HORVU.MOREX.r2.1HG0022340	9.054749833	0.764532333	2.510683333	2.60617	1.947383333	4.750811667	2.581287	3.29834	3.53584	2.4273985	0.768448833	0.124113667	0.324878333	0.4979435	0.810032333	1.811777	0.3587295	0	0	0.318201833	0	0	1.552329	0.7276385	0.2660275	0.105847	0	0.579912	0.142627333	0.53158	0	0	0.137346667	0.284421	0.196977	1.218002	0.3153195	0.330329	0.441757	0.043871667	0.3064815	64.2075	20.32215667
HORVU.MOREX.r2.1HG0022440	21.71190333	1.64537	2.787253333	3.14638	2.404296667	6.27576	8.574198333	8.12165	18.359745	4.290881667	2.367445833	0.498004667	0.569001167	1.354884333	1.591326667	2.33468	1.145384833	0.75615	12.79562667	1.040447667	3.18383	0.430636667	0.7841215	0.2971785	0.743925833	2.693975	0.8449	1.372565	0.628524333	3.1486095	5.973115	0	0.330312167	0.359801667	0.098525667	8.295235	1.8524115	1.864255	1.777949667	0.953155667	3.905475	87.33253333	24.8162
HORVU.MOREX.r2.1HG0022470	18.77721667	4.15543	3.440176667	4.598206667	2.499956667	12.39230667	5.032088333	11.80459167	18.04957833	3.814641667	1.779050167	1.231999167	0.298195667	0.879320833	1.029653667	1.043870667	0.149223667	3.857123333	19.30526667	0.270535167	4.362496667	4.775753333	1.311305	0.339469	0.687819833	7.63363	5.572475	7.795135	11.99049333	7.5511	4.1496	3.059386667	0.957369	1.007575667	0.238541667	15.62935	2.80223	9.222745	2.733826	4.29539	14.8146	144.2119667	70.20093333
HORVU.MOREX.r2.1HG0022520	6.1749415	0.527756667	1.012819667	0.750797	0.415869333	2.376463333	2.178387833	2.673984	3.935151667	0.571081667	0.298008	0.0883655	0.2809435	0.18977	1.917689333	1.017749	0.525550833	5.497763333	19.81106333	0.053542167	6.886703333	3.935366667	0.1184405	0	0.044888	0.125587	0.0919175	0.69346	0	0.92686	0	0.81817	0.114873667	0.198862333	0	1.010416	0.70238	0.0841575	0.143535667	0.084089333	0.51069335	39.21011667	18.97865
HORVU.MOREX.r2.1HG0022580	4.714675	1.73056	3.479996667	4.14222	2.99934	4.748075	2.008892	3.01668	4.59598	0.905481	0.306491833	0.415134167	0.326292667	0.382910167	1.278611	2.461209333	0.29667	0	6.492636667	0.318591333	0.760386667	0.726705333	0.9415015	0.662281	0.8139095	0.5070435	0.124963	0.2853955	0.144068	0.98441	0.227681667	0	0.148129667	0.527395	0.350531333	2.809945	0.9988755	0.966562	0.431365667	0.237827	0.946825	50.9525	18.55356667
HORVU.MOREX.r2.1HG0022590	20.95526667	2.979893333	7.997493333	7.063596667	2.538523333	9.275383333	4.735815	5.028466667	12.82810333	3.048385167	2.734511167	1.071284167	1.384102	1.301987667	5.29021	6.603683333	1.245947333	5.762836667	62.09073333	1.668229333	1.60706	12.38137667	17.3317	12.36366	1.880183333	6.438735	4.7225615	7.8057	1.770896667	16.17248	0.90162	16.68519333	0.861797667	8.141493333	5.13008	12.84595	4.867455	5.747545	4.228436667	2.754206667	8.246295	123.7319	45.14233333
HORVU.MOREX.r2.1HG0022700	6.32098	1.439121667	3.324959	3.311736667	2.388756667	1.040172167	0.403021167	0.666956667	4.470728333	1.53417	0.523905667	0.261918333	0.399748333	0.189441167	2.138256667	1.721156667	0	1.640642333	3.337406	0.279128167	0	0.327947	2.14039	0.2166135	0.044888	2.456445	1.19493	2.638495	0.961809333	5.25825	0	0.81817	0	0.957921333	0.336193	6.97053	1.0212205	0.848078	1.357803667	0.841168	3.63859	45.35131667	26.62225
HORVU.MOREX.r2.1HG0022740	3.834231667	0.715175667	2.666343333	1.08122	0.928187667	5.739476667	3.655003333	2.724751667	7.13663	0.687618333	0.1724425	0.625236333	0.407069667	0.956566667	0.933169	1.608193333	0.3494825	2.666046667	16.85356333	0.670694833	0.438773333	1.065826667	0.484602	0.087999	0.316349667	0.95262	0.3040075	0.957801	0.184998333	1.68334	1.579993333	1.680283333	0.353748667	0.041981	0.203209	2.83947	1.415976	2.55212	0.851726667	0.629516667	3.6467	30.42361667	15.15675667
HORVU.MOREX.r2.1HG0022780	18.3695	4.585613333	6.44299	7.375763333	5.242476667	6.04099	8.57752	6.455813333	23.24143333	3.50269	0.979681	0.362723667	0.236607	1.941481	2.58614	3.658803333	0.1490295	0	8.87619	0.273872167	0.501453333	0	0.3312505	0.6259405	0.4423695	3.097295	0.9569585	1.210895	0.95166	3.6943405	0.322006667	0	0.412682667	0.281287667	0.046447667	13.12095	3.96402	2.089565	3.863619	1.583056667	6.88273	73.38806667	26.47091667
HORVU.MOREX.r2.1HG0022810	4.355855	0.598935667	0.937211667	1.10572	0.813032667	4.075796667	4.993702833	2.887081667	7.530631667	1.418243167	0.4623275	0.084497	0.187805833	0.314731333	0.409625	1.098543333	0.148676167	0.189037667	0.459377667	0.261792	0.177281667	0	2.9068995	2.623655	0.062787833	0.082456	0.4913255	0.523032	0.115254333	1.699343	0	0.268591	0.2177045	0.360278	0.315208667	1.137425	0.372037	0.3315305	0.496918	0.396440667	0.5332355	33.3984	9.397473333
HORVU.MOREX.r2.1HG0022960	181.3665	94.95106667	93.1824	127.0906667	126.9593333	25.36006667	203.9313333	179.3925	187.3483333	107.0183833	37.07765	60.54143333	93.28405	222.6293333	138.4473333	150.4846667	159.3738333	27.50064667	47.32886667	175.5481667	44.45153333	33.54266667	114.372	179.702	179.2393333	153.7262	101.1809	118.715	45.66496667	28.13005	13.78714667	23.54556667	88.33005	24.60376667	26.99426667	111.564	141.619	128.4465	57.29913333	70.2335	34.7218	63.48376667	77.94166667
HORVU.MOREX.r2.1HG0022970	0	8.63235	2.496723333	5.03395	0.0170808	0.019879	0.558741667	0	0	0	0	0	0	0	9.604036667	4.38473	0	0	0	0.069079617	0	0	0.0299052	0	0.038030267	16.91925	0.0458706	4.0248502	0	0	0	0	0	0.0127116	0	0.735119	0.01841215	0.0891695	0	0	0	0	0
HORVU.MOREX.r2.1HG0022980	9.055263333	10.02695667	5.821436667	6.83591	10.20417667	0.2085445	5.639375	9.346245	8.935413333	6.022893333	6.65516	11.75551667	3.955586667	12.084965	6.396723333	4.65846	6.586148333	38.79163333	17.08906667	11.30394	53.39823333	19.4982	7.70072	12.4943	10.725025	16.78315	8.319655	22.3085	1.707696	1.724825	16.41741667	24.36763333	3.292421667	1.580306667	1.069227	22.2477	9.28835	15.2497	4.091306667	4.614703333	1.80857	4.085756667	1.7411535
HORVU.MOREX.r2.1HG0022990	128.781	160.9986667	147.358	153.925	123.7986667	21.88228333	102.7282667	80.27176667	104.6474	47.61566667	30.52583333	28.042	30.7443	57.78963333	106.4326333	128.21	42.12771667	0.956226667	7.686790667	78.32593333	2.727326	6.992086667	167.0585	112.2277	100.9628	59.40945	50.0484	74.89395	19.60433333	13.80481	12.62847	7.305223333	36.48446667	39.4191	30.45836667	71.79465	60.9977	66.1606	19.1734	31.94326667	10.493595	50.62076667	26.99406667
HORVU.MOREX.r2.1HG0023100	9.267245	10.52203333	12.43683333	13.26903333	7.218473333	2.192918333	15.49478333	6.459065	8.173318333	14.33443333	22.01505	27.93783333	22.73375	11.56814	15.8747	14.28356667	24.41405	13.65542333	22.3186	19.3236	9.7148	27.0009	7.500715	4.68611	7.026023333	19.64055	37.1244	12.964025	34.09676667	29.3691	17.4748	47.3977	62.37913333	27.74853333	24.5655	23.12385	31.43285	12.607285	31.48396667	46.31146667	19.26065	2.727663167	20.90156667
HORVU.MOREX.r2.1HG0023110	5.042196667	12.62685	14.6003	18.8045	6.422646667	0.400848167	1.888026667	2.342403333	2.825431667	2.504266667	3.712976667	2.949765	5.491765	1.6058	17.4791	24.9803	3.02528	48.839	20.08593333	2.350405	31.05446667	30.10503333	6.43384	4.291595	6.576716667	3.21003	2.995	2.504635	6.702686667	3.950215	61.61256667	35.71196667	9.01964	2.985873333	1.649516667	5.545795	3.162365	3.091345	5.655943333	6.301656667	2.54179	2.909506667	4.468473333
HORVU.MOREX.r2.1HG0023120	8.822915	10.8858	12.75006667	11.44464	8.31942	3.285338333	11.0228	8.745801667	6.684576667	13.78965	12.50613333	10.88193333	12.47058333	29.0427	9.007736667	9.00209	13.83641667	20.72466667	9.03905	17.9379	31.3584	8.49218	11.560445	7.146275	12.75005	26.6885	24.92325	23.812	11.68843333	8.49532	15.73816667	5.81276	10.3263	3.83327	3.13097	27.951	18.64855	24.78155	13.81156667	12.5801	6.442325	8.309341667	4.927928333
HORVU.MOREX.r2.1HG0023130	44.12908333	99.7216	69.6811	93.35446667	107.2376667	15.03415	79.08398333	111.1394	104.0761333	36.23188333	44.90071667	43.66871667	54.89075	111.2121667	112.1646	104.947	53.27378333	21.2701	114.0342333	73.02935	14.2081	80.20313333	50.9797	28.43555	77.1257	80.84995	71.1308	85.3326	39.8903	30.882	12.413	102.0518333	48.90736667	12.75273333	8.274586667	62.0577	71.7067	92.26045	47.66396667	52.77036667	21.9003	22.426615	25.40715
HORVU.MOREX.r2.1HG0023160	12.84156667	13.7775	8.729416667	10.97095667	19.10596667	2.384338333	24.46915	30.35215	20.10763333	5.873306667	2.312126667	4.784606667	3.315338333	8.088938333	21.46663333	12.8816	5.148748333	29.18406667	32.57076667	9.808088333	47.06943333	39.32486667	8.377145	3.88442	7.371816667	13.2759	7.37277	11.8004	2.397136667	2.18098	18.14678	15.52331	3.391551667	1.384431667	1.054677667	12.3889	8.85244	11.9033	2.803086667	3.09406	0.946861	4.25651	3.619856667
HORVU.MOREX.r2.1HG0023170	34.73126667	37.55443333	31.80766667	38.40563333	52.5748	11.1937	34.32851667	45.75998333	32.07968333	58.22328333	29.29651667	36.01883333	44.86065	81.49346667	35.179	38.04	47.82635	15.36638667	41.64036667	64.48616667	16.1845	45.29056667	38.25685	34.905	41.74116667	43.6799	48.638	39.6704	30.47096667	21.92367	17.80553	49.35686667	33.93656667	12.47406667	12.33713333	43.10945	52.5516	53.4266	33.9472	35.5746	16.5542	28.68991667	25.13025
HORVU.MOREX.r2.1HG0023180	1.137853833	1.637816667	1.190173333	1.453293333	2.424183333	0.740617167	2.158688333	3.604708333	2.582286667	2.775411667	2.636903333	3.920946667	2.600285	3.187603333	1.319093333	1.034456667	2.4252	1.372782667	1.834423333	2.899213333	1.967556667	0.776613667	1.38572	0.957489	1.431443333	4.617845	4.125505	4.60625	3.29929	2.812375	2.257765333	0.624489333	2.833865	0.602805333	0.487773	3.51654	3.802375	4.0714	3.594976667	3.17092	1.25579	1.041943333	1.464755
HORVU.MOREX.r2.1HG0023220	3.289221667	6.88725	6.1427	6.75534	7.43473	2.780213333	8.455058333	6.853836667	5.416451667	5.199998333	5.963136667	5.330596667	14.08128333	19.09256667	5.68842	4.894093333	9.347926667	0.595720333	0.886627333	8.184808333	0.231041667	0.996272667	2.92447	2.195895	6.799653333	8.46958	6.182545	5.98742	3.97742	3.421975	0.250062	1.734243333	7.285561667	1.34733	0.861638333	7.456315	7.42988	6.35211	5.354916667	5.557036667	2.75897	1.780514833	3.450648333
HORVU.MOREX.r2.1HG0023230	15.66146667	20.85556667	33.6499	33.9119	19.3272	9.297773333	13.29501667	39.54756667	28.45526667	36.53983333	63.45791667	28.09693333	53.5264	67.62478333	24.1896	43.6976	44.03278333	32.41644	40.28446667	40.5059	41.1925	26.685	12.55055	4.81618	37.85026667	94.92525	82.09675	117.108	52.4861	44.96045	76.2581	25.5863	32.42741667	3.24462	1.965953333	94.5061	61.16625	107.18295	63.62876667	60.0501	31.083	8.237815	10.884045
HORVU.MOREX.r2.1HG0023240	25.91188333	20.42256667	31.72833333	32.93963333	22.69913333	16.67466667	31.58535	84.51735	47.67151667	51.25626667	65.86151667	50.35763333	77.0613	87.7545	23.5501	52.21896667	61.0376	0.220461667	9.878463333	57.49336667	6.273223333	4.81178	8.241345	3.56233	50.75578333	94.40735	81.51845	111.0158	45.7916	42.0135	2.478273333	5.49875	45.40438333	2.18714	1.594331	82.68355	65.1689	103.3874	61.66166667	61.5994	20.6371	13.64561667	24.19048333
HORVU.MOREX.r2.1HG0023250	9.755575	7.877196667	13.63353333	14.2768	9.234763333	7.522068333	10.94073333	30.40883333	18.8493	20.03788333	17.73416667	15.3906	22.95616667	25.88298333	7.851553333	18.24426667	18.71855	0	0.212585	18.2372	0.021893	1.027653333	5.79719	2.15386	15.36421667	29.5781	25.996	36.0897	13.78166667	13.91256	0	0.153843	14.44373333	1.37457	0.920531333	24.29285	24.74515	33.28385	18.87713333	20.69446667	6.34611	5.507133333	8.880735
HORVU.MOREX.r2.1HG0023260	4.027556667	251.034	287.6693333	295.6543333	283.4753333	1.496274833	32.79676667	2.3828685	32.67443333	129.9482	45.2202	0.178624683	331.8768333	304.8546667	124.6166667	118.5627667	288.834	0.108696	0.435885	293.8891667	0.67382	0.044688667	2.661515	9.25837	92.23383333	0.2446975	1.08623	0.255134	0.460957667	0.04808485	0	0	19.3504649	0.075916367	0.080355867	0.202774	0.151823	0.22071795	1.862183333	2.552598333	0.6929455	4.111823333	6.860213333
HORVU.MOREX.r2.1HG0023270	5.878115	8.098066667	6.180066667	7.276413333	6.743523333	1.401091667	7.460265	7.894636667	8.415365	8.200261667	38.84381667	18.24536667	7.937525	7.806865	4.950093333	5.613343333	7.547605	1.41573	3.91415	9.765161667	2.52723	3.19986	2.447665	1.53172	3.301211667	10.115385	15.6604	9.91913	177.8556667	139.5719	2.767212	3.471236667	129.5121667	36.02706667	37.9452	9.554065	11.6461	12.9552	204.231	144.5376667	18.5513	2.346726667	37.02531667
HORVU.MOREX.r2.1HG0023350	6.039116667	3.57715	4.613656667	7.530113333	3.659843333	0.754458	1.293884167	3.08901	2.193055	1.471621167	18.75601667	12.92306667	3.371776667	4.44247	3.24216	7.46344	1.476220167	1.503564667	0.983733333	2.56686	2.691506667	0.37966	1.39169	0.6776595	2.536825	5.737585	7.80825	12.183495	4.216896667	4.758365	1.488177	0.451857333	3.210688333	2.05962	0.768068667	7.752645	4.654345	14.7916	5.84469	3.632103333	4.15392	0.85033	5.100643333
HORVU.MOREX.r2.1HG0023360	2.094895333	1.64353	2.57839	3.63026	1.824963333	1.475236667	3.18312	7.226153333	5.446615	1.330992333	7.448941667	15.40038333	4.224433333	3.61829	0.623541333	2.06505	2.07086	1.442380333	0.108409	3.59109	0.248479	0.35838	1.259725	0.377477	3.233301667	4.804815	5.683645	6.52907	2.270923333	1.7739255	0.35103	0.047577667	4.645813333	0.453187	0.379136	3.67134	5.192925	7.55628	3.05071	2.97852	1.94027	0.850756167	1.897631667
HORVU.MOREX.r2.1HG0023430	87.76633333	57.29656667	92.7916	70.30376667	58.77513333	4.478031667	39.30501667	29.39651667	141.7358333	111.633	70.22766667	59.7291	268.2971667	40.33833333	107.5839333	100.3658333	236.1786667	0.064813	0.195821767	127.1188333	0.460626	0.036911667	126.7005	51.5358	387.4915	43.14175	92.78475	34.501	30.4164	12.54372	0	0	91.29641667	42.43163333	25.4178	24.03265	166.3355	54.59565	34.87486667	66.71223333	33.86555	59.07983333	70.88536667
HORVU.MOREX.r2.1HG0023470	3.140355167	3.1464	1.680729	2.075432667	3.7997	0.0646995	1.575857	3.527012667	3.3565315	1.925790167	1.191134833	1.787273333	3.899461667	11.865195	3.139016667	3.975493333	8.691385	0	0.234818667	11.29692833	0.376705333	0	0.1545595	0.070458	5.939088333	13.7441	4.40994	12.30025	0.857364	1.249738	0	0.308584	1.5747215	0	0.015492933	12.72455	6.93893	9.186175	1.668033333	1.755617	0.3488125	1.413824767	0.698879333
HORVU.MOREX.r2.1HG0023540	108.2366833	273.3806667	207.0263333	259.255	263.2566667	27.21608333	127.6558333	122.3753333	138.0125	66.28941667	64.33983333	73.1563	74.1358	172.8025	299.686	260.99	92.17601667	114.6782667	102.6685	147.5665	109.7788	89.86553333	135.9295	112.601	189.6231667	161.126	115.74805	166.4715	73.9539	50.17335	67.1103	100.4822	70.8644	25.89633333	25.1869	137.506	131.4725	194.326	88.9875	91.7185	48.3166	52.03955	34.04535
HORVU.MOREX.r2.1HG0023550	17.26231667	33.0965	25.01583333	27.2292	24.2367	5.976346667	23.70086667	21.10113333	30.13626667	10.95152167	13.78495	10.42332667	34.77326667	13.20231167	47.0365	26.31246667	16.82233333	8.464876667	24.2902	32.14623333	29.9902	28.59273333	69.34105	46.57925	86.32978333	23.704675	7.391325	27.26925	3.080036667	2.829715	3.668483333	60.09156667	5.576428333	1.925353333	0.938407	12.59566	6.46014	22.2742	6.214373333	6.553063333	4.180655	14.91008	4.006771667
HORVU.MOREX.r2.1HG0023610	11.24871667	8.387316667	13.06266667	8.092636667	7.459476667	0.134947183	0.467174833	14.59948333	17.84006667	0.418833383	0	0.027715233	0.135421367	1.218300667	3.03558	1.772063333	0.2744005	0.380949333	0.148507667	24.22815	0.354163333	0	8.846175	5.65742	10.23822833	8.01713	0.39082	15.43555	0.0107321	0	0	0	0	0.514674	0.561791333	4.95837	0.4271435	5.61361	0	0	0	3.381721667	0.963218167
HORVU.MOREX.r2.1HG0023650	40.32933333	24.93433333	34.69753333	34.51633333	18.43093333	9.049573333	34.4193	26.30728333	22.6802	21.13381667	17.9651	21.98271667	14.84833333	39.10923333	24.14093333	30.93913333	14.51626667	8.961663333	21.43836667	23.16525	11.56613333	13.18361	25.47445	43.8166	25.15453333	24.6219	22.51895	24.5879	17.30953333	10.769205	22.09873333	22.51236667	28.3695	7.96871	15.02276667	27.1693	20.57445	29.9048	22.0858	25.52366667	12.5424	27.99873333	20.38785
HORVU.MOREX.r2.1HG0023660	5.542415	5.167993333	3.81034	3.421926667	6.076556667	0.5044005	10.64152167	6.01976	6.825495	0.573589533	0	0.775241117	0.18368865	10.20664167	1.557416667	1.082107333	1.125924667	0.117569	0.108629	13.64563333	0.278585667	0	3.56855	1.017144	1.245785	21.3363	4.055885	18.4497	0.059282	0	0	0	0	2.39631	1.214175333	18.5077	6.32818	8.96336	0.014104033	0	0.0601292	1.117122167	1.754467167
HORVU.MOREX.r2.1HG0023690	2.9074	3.7815	2.99534	3.97315	3.52579	0.627777333	2.62856	3.98771	4.775096667	1.062290167	1.051834167	1.610306667	2.090926667	2.46649	3.293906667	3.286446667	2.313443333	28.0944	10.08450667	3.48706	16.74776667	8.917776667	2.426045	1.36701	2.840065	3.00404	2.095685	3.56331	1.3942	1.311861	5.403479333	4.739303333	2.181821667	0.828190667	0.474858333	2.65456	2.77204	3.32902	1.460043333	2.24883	0.567778	0.9588875	1.224714167
HORVU.MOREX.r2.1HG0023760	2.661256667	4.196116667	3.07984	3.797693333	5.170116667	3.617951667	4.08602	7.133681667	4.505386667	3.045553333	3.417076667	4.906306667	6.4524	8.225973333	3.872573333	3.15051	6.050636667	0.888105667	3.506206667	6.931368333	0.850546	4.355883333	2.17105	6.304955	3.104271667	6.311975	4.941755	7.49666	2.92541	2.42926	0.869846667	4.060393333	4.12507	0.696114667	1.39497	6.245745	5.49475	10.04558	4.178463333	4.730533333	2.6752	2.300896667	2.746298333
HORVU.MOREX.r2.1HG0023770	4.883156667	14.1183	8.634403333	10.16162333	15.36623333	2.275970167	9.196406667	21.10425	11.89289667	10.45098833	4.993111667	14.97863333	10.63150167	17.2653	12.74676667	9.484453333	12.2534	42.8894	20.62466667	15.48025	14.3786	17.12667667	6.655515	6.51249	5.862398333	28.9282	19.1149	40.1996	4.853946667	4.295565	43.68901333	7.33866	3.893546667	2.103816667	1.86295	34.52305	20.07345	34.55875	6.612356667	9.757783333	5.9476	3.435735	3.488866667
HORVU.MOREX.r2.1HG0023820	132.5638333	11.2342	18.54686667	13.60243333	4.971846667	2.531198333	80.35851667	28.21536667	30.91253333	41.10835	34.34056667	25.2534	41.4987	50.10206667	3.349973333	3.53011	57.8064	10.71241	3.701941333	199.988	39.62373333	10.92537	176.898	90.0336	102.9794	122.39305	62.9991	141.4946	25.34816667	26.0975	5.5101	1.553743333	12.72383333	21.8678	14.65253333	127.4755	79.3791	63.23555	27.84836667	27.48323333	14.2751	49.05325	19.74544667
HORVU.MOREX.r2.1HG0023830	11.32629667	15.9477	11.7823	16.0656	18.39363333	7.662641667	36.25105	54.08583333	24.699	13.82786667	10.49753833	24.42173333	40.55208333	53.56226667	9.77893	15.30736	49.96138333	30.86296667	5.429726667	50.60251667	27.9944	8.128713333	7.26001	3.17552	12.14593333	96.02995	56.5479	87.74885	9.520543333	6.091245	6.258376667	7.068706667	15.34488333	1.785826667	1.097360333	83.16	50.9001	56.0468	11.06235667	11.32131667	4.07308	4.14767	6.929651667
HORVU.MOREX.r2.1HG0023890	0	1.564531667	0.036476	0.4523742	0	0	0	0	0	0	0	0	0	0	2.55157	1.2781627	0.007398583	0	0	0.016207933	0	0	0	0	0	0.038754	0	0	0	0	0	0	0.008696983	0	0	0	0	0	0	0	0	0	0
HORVU.MOREX.r2.1HG0023940	3.259693333	5.485256667	3.759786667	3.025823333	9.543126667	0.858346667	3.59977	22.77028333	19.49421667	5.575931667	0.100955317	1.235510833	0.561335833	7.132868333	2.787203333	1.53412	1.088006	0	0	4.759365	0	0	1.931525	1.249315	1.947653333	3.02529	1.119875	5.713835	0	0.0078059	0	0	0.04614725	0.555482667	0.206459	2.236545	2.808915	5.893935	0.031789067	0.070563567	0.04444975	1.016036167	1.045802667
HORVU.MOREX.r2.1HG0023970	2.204493333	5.822793333	4.713373333	6.048343333	4.96036	0.410048	4.00419	3.797753333	3.09354	7.49555	14.77928333	24.75045	12.05633333	3.81326	7.106613333	6.50787	7.457323333	3.677760667	5.93211	4.693068333	1.551872333	3.676706667	2.64972	1.81649	2.622381667	9.237315	14.3343	9.254765	20.3299	12.050335	0.736609	6.320866667	16.18953333	11.30943333	10.33833667	11.54705	11.28605	11.680325	18.51473333	16.58513333	16.5282	0.946201333	8.379985
HORVU.MOREX.r2.1HG0024040	355.0145	163.0443333	289.1373333	336.8523333	87.01106667	15.63598333	190.8651667	144.3605	197.8386667	264.7865	53.4149	104.2141667	146.2708333	322.3608333	109.6372	229.803	283.1936667	328.4366667	45.7139	454.4331667	590.226	92.45583333	319.386	282.388	359.1395	495.847	160.515	421.342	57.68993333	36.8153	575.6543333	97.58133333	57.18268333	64.33596667	56.70386667	515.361	270.9875	299.125	66.3865	81.2229	40.6774	141.8397167	73.91078333
HORVU.MOREX.r2.1HG0024060	1.964956667	5.140506667	2.714443333	3.394866667	9.029886667	0.477660833	4.973046667	15.05691667	12.07675	0.859832333	0.408803833	0.476589167	1.014214667	3.87414	3.29905	2.16036	1.287601667	0.643918333	2.775596667	4.206985	0.493644333	1.811753333	1.64506	1.33415	1.950865	5.281635	2.78302	9.69282	0.863637	0.8091075	0.534882667	0.110946733	0.760697833	0.1442253	0.258284333	3.577745	2.628945	8.90512	0.924531667	1.102764333	0.1810085	1.3816525	0.697469667
HORVU.MOREX.r2.1HG0024080	58.37101667	41.1577	22.99943333	25.53156667	66.3493	9.993113333	70.85363333	105.3254167	87.77226667	36.92293333	33.0089	48.6732	21.82291667	64.8929	17.8325	12.1571	19.32981667	2.578376333	6.612673333	48.62988333	6.181853333	5.114973333	65.34975	32.7512	65.31798333	52.17765	27.30215	64.89815	32.07453333	18.279835	0.8166346	3.737167	44.4004	11.70923333	7.592843333	35.86815	31.9848	75.2719	38.6403	40.46523333	19.91825	38.12875	24.83488333
HORVU.MOREX.r2.1HG0024100	393.947	555.206	349.4333333	518.5676667	518.3453333	68.2163	338.4053333	400.6811667	504.0486667	22.45111667	35.59108333	71.50925	72.87278333	150.5325	522.396	440.401	109.0167833	1947.7	1309.71	223.0683333	2367.47	1700.99	240.0555	169.2395	429.0465	193.9235	150.918	316.4575	39.7513	34.2317	855.5903333	830.105	65.28553333	53.49173333	25.95953333	264.4605	169.305	347.013	52.25116667	111.3633	30.7978	167.19	74.77221667
HORVU.MOREX.r2.1HG0024140	11.93292833	7.30716	4.72661	5.48936	8.089196667	2.109563333	6.133186667	9.215691667	9.178853333	14.34021333	18.00916667	17.24643333	3.418851667	6.589046667	3.437406667	3.32039	2.390258333	16.74873333	4.87485	8.774151667	34.0351	8.726593333	8.759055	4.713355	12.0446	12.23275	14.51545	20.29745	15.88946667	10.558665	50.5895	25.09396667	14.72836667	4.26458	3.21804	9.533425	6.90909	19.73715	16.28796667	13.17843333	8.063225	7.02951	11.810325
HORVU.MOREX.r2.1HG0024240	33.19436667	2.08628	1.383543667	1.39029	0.88888	1.87508	7.991131667	1.341208333	0.949594667	5.770286667	27.71263333	2.809223333	9.891603333	2.94184	1.76485	1.348786667	12.146	0.25458	0.867168067	17.48653333	0.078279	0.401764667	9.531915	5.725225	22.23565	11.33765	21.68915	7.670675	33.0695	19.779	3.333446667	4.486013333	43.735	5.358276667	4.528653333	15.36895	14.3637	10.49696	43.18693333	50.63703333	6.00256	5.710463333	5.86407
HORVU.MOREX.r2.1HG0024370	2.075040667	14.57336667	6.591406667	10.00151333	13.1414	0.565793167	4.189838333	22.64905	12.36475	10.97183167	9.383251667	5.591855	18.00003333	18.23803333	9.752013333	9.782773333	15.97181667	104.3128667	8.54981	20.1968	165.1245	3.804796667	1.659525	1.420295	1.858696667	64.42035	25.52095	101.02255	4.370993333	3.08734	37.6762	5.756066667	3.608255	0.282709333	0.199802667	47.8181	13.15025	58.2574	3.648623333	3.24494	2.0926	0.925142667	1.673925167
HORVU.MOREX.r2.1HG0024380	3.389733	4.93137	2.342193333	3.91271	6.147643333	2.462305	15.7288	105.1764667	44.51495	12.47854167	2.285236667	8.342795	22.45595	20.3248	0.564225	1.307635667	20.86385	0	0	24.35416667	0	0	1.88373	0.826309	2.082882667	61.9807	21.4231	63.89835	1.71851	1.148306	0	0	3.336871667	0.129054333	0.186382333	31.95805	21.9853	38.94465	1.202667	3.171324	0.5148925	1.240793333	2.671636667
HORVU.MOREX.r2.1HG0024390	4.1358775	3.397686667	1.816503333	2.330153333	4.755363333	3.347923333	15.44868333	103.6120167	50.54841667	16.23153167	2.23616	5.643591667	18.2614	14.75	0.35815	1.2437124	17.2381	0	0	18.40805	0	0	1.049129	1.053827	2.447338333	49.38855	19.0051	50.35535	1.324348	0.788676	0	0	3.256995	0.232347333	0.1291184	26.4085	17.33385	30.92265	1.776481333	1.485684333	0.376767	1.0653915	3.17881
HORVU.MOREX.r2.1HG0024420	2.724691667	0.856606	0.303394333	0.675946333	0.810626667	2.954845	13.189925	84.88956667	41.16456667	11.274385	0.6907995	2.453785333	12.836385	8.04928	0.204821	1.001049633	11.23755	0	0	11.45345	0	0	0.833314	1.314229	1.74929	17.534395	4.06182	12.06435	0.54264	0.5436925	0	0	1.794395167	0.101888333	0	4.653335	4.697095	7.03184	0.287071333	0.666798667	0.620929	0.606466667	1.96507
HORVU.MOREX.r2.1HG0024450	14.31607	1.381759	0.461244	1.053243667	0.967321667	5.392583333	28.58343333	268.864	93.52366667	27.07762667	2.514205	9.668696667	28.96141667	27.38846667	0.533851	1.091993333	27.49491667	0	1.094106667	28.51596667	0	0	1.131215	1.574335	1.874208333	41.8432	16.5283	40.24675	1.777459	0.912229	0	0	4.297273333	0.0738147	0.070953	18.70095	19.28365	25.79295	1.530859	1.568901333	0.708439	2.612770667	10.81512167
HORVU.MOREX.r2.1HG0024460	1.109454167	0.510118667	0.562342	0.592270667	0.886945	1.168719	2.155303667	19.15986667	6.833543333	5.716471667	0.717785833	2.339868333	5.919041667	4.547948333	0.465843667	1.392387	4.580001667	1.212786667	0.899056667	5.448521667	0.484163333	0	0.6952795	0.397106	0.654687	11.5469	4.119075	9.93155	0.612295	1.2118175	3.720333333	0	0.674892333	0.023161967	0.044846	2.840635	4.690205	7.474475	0.491629	0.858659333	0.618888	0.215509833	1.387199667
HORVU.MOREX.r2.1HG0024500	1.982046667	1.535786667	1.60404	1.67767	1.40133	0.5597565	4.868593333	2.553781667	1.99654	2.598635	0.706417667	1.2571445	1.840193333	5.211956667	1.676303333	1.75068	3.64722	0.946947667	1.082299	4.788435	2.252543333	0.868681333	2.240795	1.283295	2.37254	5.61685	3.3495	4.13146	0.467906667	0.5749895	0.197070667	1.220082667	0.806206167	0.465642	0.414895	5.05047	3.345335	2.22618	0.589325667	0.91727	0.31837	0.8683565	0.785970667
HORVU.MOREX.r2.1HG0024540	165.6488333	71.31453333	68.83343333	57.33143333	65.92576667	11.063875	136.6725	11.03690667	25.15143333	203.9018333	27.8642	27.26115	424.5525	324.9896667	17.49393333	16.0185	417.4425	19.55779333	0.338554333	239.9273333	33.2681	0.9133	344.709	218.479	417.7641667	142.6566	99.8691	43.963	3.122026667	1.6715475	30.4656	1.717236	9.356308333	26.57826667	17.58773333	113.5682	91.80205	19.3664	2.89278	4.151366667	2.124775	77.75926667	20.68038333
HORVU.MOREX.r2.1HG0024550	0	84.6949	60.56536667	75.20143333	93.31253333	0	0.028054833	0	0.029878	0.0142943	0.016468667	0	0.0136854	0	78.88016667	91.36323333	0	0	0.747910333	0	0.748701667	0	0	0	0	106.43755	72.438	121.644	32.64326667	27.6952	0	0	0	0.0543441	0.0166795	0.86219155	0.324822	0.0570491	0.123951733	0.042000867	0.0463117	0	0
HORVU.MOREX.r2.1HG0024560	13.02948667	48.9232	40.9212	48.83856667	62.21653333	0.169308317	18.22735	2.754031667	2.477305	5.839591667	3.0321385	12.45120833	19.67235	10.53647833	33.24183333	51.3348	37.5195	3.16447	1.268171667	15.73031667	6.530306667	1.024303333	3.23742	1.929555	14.66706667	76.134	46.4882	84.8675	18.6441	16.749885	0.44846	0.580974	0.193634067	1.233409	1.095391	9.85782	7.88345	3.307255	0.1483736	0.0826892	0.11471475	2.4256065	1.391072167
HORVU.MOREX.r2.1HG0024570	0.008072483	12.4495	11.13861333	10.28260333	8.78846	6.943433333	154.017	4.772885	0.215881333	0.031315567	0.007010733	0.007127017	1.182099833	4.514948333	2.48893	2.042283333	3.410975	0.043122667	0.0254748	1.249911667	0	0	0	0	0	14.507885	28.04975	4.181595	0.0217439	0.001473745	0	0	0.003161	0.016603067	0.006502097	10.530865	18.6025	7.042845	0.032332333	0.008042867	0.0052704	0.013494083	0.013392467
HORVU.MOREX.r2.1HG0024590	8.956643333	28.0053	18.63536667	18.2711	26.6584	13.36205	51.95496667	46.69603333	16.16273333	31.27005	6.402633333	16.22003333	28.5646	60.14778333	6.705996667	10.19139	46.2777	7.65983	0.444049333	47.67346667	6.220876667	0.655793333	7.014105	3.530585	6.395546667	165.302	96.0602	110.6319	6.846283333	6.950265	2.794861667	4.46972	4.272326667	1.666626667	1.414808333	147.3625	90.187	81.02245	10.61857	16.13862	6.10115	4.18106	3.840833333
HORVU.MOREX.r2.1HG0024620	2.223481667	1.750606667	1.89138	1.89055	2.362546667	0.344340667	1.64828	2.476366667	2.350235	3.18254	1.76207	2.679338333	2.327426667	2.626383333	1.090292333	1.494296667	2.22919	3.915523333	6.238936667	2.628876667	4.1578	5.111156667	1.82595	1.04554	2.230715	3.324485	2.187885	3.050415	1.59877	1.072136	2.028094667	6.15003	1.505555	0.697219333	0.540155	3.021085	2.433575	2.912865	1.541843333	1.581776667	0.868814	1.268015333	1.525865
HORVU.MOREX.r2.1HG0024670	63.44273333	3.539796667	4.406846667	3.127983333	1.854656667	0.435369333	3.48492	1.4596075	1.449201167	55.69226667	32.18376667	130.09235	17.04105	15.25515	2.940928	3.155606667	19.17008333	168.4623333	216.1953333	82.24463333	846.0543333	624.7186667	106.30235	83.25575	81.38641667	219.3762	112.6725	84.80785	5.532173333	5.619555	534.2446667	1923.156667	1.223586833	19.28373333	18.52873333	288.527	94.8062	85.0347	6.404046667	14.2234	104.3121	20.215595	8.78046
HORVU.MOREX.r2.1HG0024680	58.4742	2.2277	2.70083	1.935366667	1.005644667	0.856230667	10.54439333	2.649043333	5.231575	82.15065	11.97238333	71.77506667	9.250513333	6.498376667	1.419140667	1.661764667	10.26297167	0.130872333	1.564788	48.3838	1.722703333	2.519236667	106.7335	83.32065	49.66261667	45.2402	30.6241	18.795525	1.486983333	1.577785	1.495863333	2.89694	0.634631333	19.65823333	19.20663333	62.4664	43.65295	20.2887	1.759133333	5.3233	34.494	17.801125	10.70808667
HORVU.MOREX.r2.1HG0024700	4.428118333	5.795466667	5.531523333	7.45314	4.016153333	1.186388333	6.535811667	3.16468	4.322705	6.88559	6.143106667	10.88050167	6.786643333	6.57244	7.505016667	6.36968	7.028296667	2.922299	1.728862	5.55664	3.95985	0.173127667	3.197125	2.0025	3.656468333	6.83933	8.08989	5.21087	7.28242	6.60742	5.915063333	4.149696667	8.942893333	5.551026667	3.818503333	6.71689	7.3864	5.764455	5.868966667	7.716983333	4.37852	1.947106667	4.39925
HORVU.MOREX.r2.1HG0024740	29.01175	19.83493333	29.15323333	27.35383333	18.86306667	9.027861667	46.1185	41.57236667	32.74125	23.67415	16.19876667	19.32826667	23.55968333	64.36515	13.14016667	17.82066667	30.88683333	70.71976667	16.35650667	39.86296667	111.7302333	15.83643333	16.1449	4.02192	25.06176667	52.9743	35.74555	43.88355	15.40726667	13.565495	71.1489	21.59356667	19.8565	4.596646667	1.923586667	45.88985	39.10795	35.9022	20.31056667	22.25213333	6.379245	10.65258	12.28806667
HORVU.MOREX.r2.1HG0024750	0	0.38096	23.0683	0.937517333	1.142624667	0	0	0	0	0.819472	0.0356507	0.0245265	0.16508975	3.215188333	1.333665333	1.442562	0.998101833	0	0	0.580921667	0	0	0.063889	0.27075	1.744278333	6.5448655	0.89248	0.69296	0	0	0	0	0	0.027480233	0	4.637485	3.45509	0	0	0	0	0.166444	0
HORVU.MOREX.r2.1HG0024800	2.554473333	4.74091	2.513716667	3.28021	7.32643	0.0900157	2.40668	10.19075	10.39763167	0.08622565	0.210388667	0.256650333	0.403739	0.5712055	2.300493333	2.680443333	0.829225167	0.016321767	0.0342464	2.022051667	0.016782067	0.136721	1.738115	0.3461795	3.14251	4.036515	1.31114	11.377015	0.055743433	0.02811655	0	0.1360638	0.162868167	0.148108667	0.0456149	2.362525	1.230709	10.97954	0.075788033	0.079928733	0.05690905	0.518187333	0.369634833
HORVU.MOREX.r2.1HG0024810	0.035398667	2.362723333	1.07285	1.804826667	2.775143333	0	0	0.049092983	0.014313633	0.042579983	0	0	0	0.028801317	1.832433333	1.565183333	0.024826167	7.99991	17.39190333	0.0345911	8.34818	8.932126667	0	0	0.021264317	3.53695	1.526664	4.59166	0.285684667	0.36464805	3.658276667	5.99426	0	0	0	3.77916	1.34384	3.180325	0.238916333	0.565226333	0.10680045	0.023216667	0
HORVU.MOREX.r2.1HG0024940	1.170086333	4.498226667	1.871476667	2.556253333	3.87825	0.543769167	3.511596667	6.111956667	3.217363333	0.4625795	0.262838	0.383903167	1.32124	3.783975	2.530823333	1.931773333	2.858973333	5.59855	0.268323667	5.625676667	6.914026667	0.474228333	0.9049235	0.4645515	0.869199167	11.95955	4.795165	13.18295	0.126348267	0.11845825	0.096016	0	0.040512697	0.250145667	0.146880067	11.73289	5.13324	9.32379	0.217825333	0.387236667	0.191895	0.452764667	0.405974833
HORVU.MOREX.r2.1HG0025000	54.76068333	90.6394	31.7683	51.34306667	140.127	7.838098333	78.94863333	218.1618333	224.6773333	0.528264667	1.208408167	0.212166	1.481375167	37.5648	73.40776667	48.81433333	2.655666667	115.0438667	6.765663333	30.45768333	83.93243333	6.89437	38.233	26.5657	62.23385	33.99385	27.1656	96.62885	0.163414333	0.1494098	2.655026	0.2576332	0.299198433	0.535167333	0.506660667	15.9374	21.8576	113.72885	0.173183667	0.217764	0.1049195	12.69394167	4.71176
HORVU.MOREX.r2.1HG0025030	2.376166667	5.398096667	5.986966667	7.85392	5.753606667	1.579143333	3.731796667	4.957173333	3.53104	2.908721667	3.475238333	3.682561667	5.324375	7.141111667	6.682176667	8.3131	4.217421667	1.679034667	3.492566667	5.479341667	1.67833	4.01272	2.536105	2.369485	4.637368333	5.56915	5.028275	4.845945	4.275073333	2.91473	2.16978	4.402936667	4.167513333	0.875867333	0.742279333	5.02384	4.891595	5.84502	5.523276667	4.74844	2.112245	1.851751	2.048231667
HORVU.MOREX.r2.1HG0025060	23.5327	190.6653333	119.5063333	124.1066667	93.5151	8.047086667	55.02755	15.48806667	41.8911	71.20533333	79.32058333	18.19221667	365.0918333	312.0038333	85.64483333	62.66116667	243.6661667	3.483143333	4.041896667	203.5953333	16.86609667	7.17279	6.904845	4.16161	79.52671667	24.99295	30.8103	11.661935	51.4563	34.41415	16.05836667	10.49147667	114.0536333	8.80623	6.07784	34.132	27.0286	17.26	71.4461	71.8712	21.6075	14.86254	26.2745
HORVU.MOREX.r2.1HG0025130	285.889	444.6653333	256.1526667	358.3366667	296.3793333	36.00923333	205.4803333	314.997	470.421	49.90718333	31.76581667	144.7044	158.8395	188.4256667	374.9336667	310.1656667	187.1038333	894.3673333	353.358	244.388	782.9263333	387.7933333	215.965	141.906	370.0808333	332.091	251.598	417.193	60.7194	64.4634	303.299	127.0026667	99.48475	63.55573333	38.50216667	444.469	330.651	371.681	85.8274	161.5083333	75.71235	115.6511167	78.95563333
HORVU.MOREX.r2.1HG0025150	3.810595	8.81179	5.039953333	5.869323333	9.565803333	1.170823333	7.911316667	10.15854667	6.83952	4.399538333	4.361868333	2.51215	3.427553333	9.078225	9.94668	7.956093333	5.928341667	7.25495	1.571551333	9.752596667	14.21607667	1.128416667	4.177665	2.57077	3.099416667	25.54875	14.069145	27.3659	3.26675	2.6158775	3.432471	1.30207	3.73281	0.293856	0.378341	28.89415	12.9646	21.1134	3.597176667	4.325876667	1.639935	1.194676167	1.352984833
HORVU.MOREX.r2.1HG0025170	7.660865	11.80046667	9.04335	11.97583333	19.69923333	2.585511667	15.95256667	32.85011667	22.49783333	16.05753333	4.477671667	8.267725	6.010821667	9.59808	7.186476667	8.509723333	5.528051667	8.754763333	12.64062333	12.20983333	3.790383333	5.83798	3.69408	2.3502	4.417275	13.221745	10.6681	20.00395	4.528493333	4.5136	3.733913333	3.96204	7.465005	1.090918	1.269786667	10.519545	10.49185	19.963	6.42948	7.799103333	2.090445	5.231585	4.695921667
HORVU.MOREX.r2.1HG0025240	8.41709	7.583176667	5.434283333	3.744773333	11.12743333	1.541004833	11.39979833	28.65363333	27.76911667	12.898115	0.487425333	2.54111	6.029688333	7.590536667	2.784466667	2.003556667	6.397685	0	0	12.16268333	0	0	6.142095	3.6537	3.77046	12.260855	5.03227	14.8651	0.277699667	0.1016931	0	0	0.1173225	0.611927333	0.415612667	10.16993	8.224485	12.14265	0.764451	0.439633333	1.1789345	3.661561667	2.860631833
HORVU.MOREX.r2.1HG0025250	8.041985	14.96996667	9.84028	8.207046667	20.922	0.785134	6.338091667	18.73398333	14.69793	13.58012333	1.475787167	4.17591	11.55979	15.93286667	7.354206667	3.89779	11.47089667	0.897283333	0.609555667	22.57233333	3.21384	2.920076667	6.10166	4.25477	6.816428333	39.0245	15.6451	49.12385	0.757081667	0.0728195	0	0	0.365461667	0.453193	0.344111667	32.56315	16.8859	43.4012	2.286146667	1.022563667	2.69731	3.2942155	1.517897333
HORVU.MOREX.r2.1HG0025270	4.299723333	4.7032	3.147663333	3.792076667	5.218656667	0.505158833	3.266413333	5.116171667	4.966861667	8.786116667	5.277483333	22.08361667	9.725521667	4.138933333	2.826786667	2.709786667	5.877518333	9.912163333	24.3347	4.78685	7.330553333	27.2846	4.374575	3.63407	4.275458333	7.2922	9.074415	7.567795	6.70645	5.465035	5.278336667	30.7362	9.289171667	6.036053333	5.59377	8.63253	9.595335	8.370165	7.734306667	8.959533333	6.718085	2.91095	4.226441667
HORVU.MOREX.r2.1HG0025280	14.5203	20.71503333	14.3108	18.14006667	13.71133333	2.978316667	13.30891667	9.883125	12.16511667	8.262181667	5.97803	9.812585	8.827425	16.38021667	15.96753333	14.20483333	8.488705	6.922766667	9.20454	15.0274	7.295353333	7.74264	8.339405	6.244755	14.36593333	11.46951	10.06171	12.22045	8.15313	6.35082	14.90106	7.439296667	8.33062	2.383963333	2.26162	10.8813	11.301225	14.08425	9.634506667	9.325186667	3.395905	4.478776667	5.006306667
HORVU.MOREX.r2.1HG0025300	8.411963333	7.491383333	9.42474	7.176906667	5.77524	0.881714667	12.14433333	5.093971667	6.334818333	8.068746667	14.65671667	16.79295	13.85876667	18.17806667	7.30641	5.268126667	14.76453333	15.76424	5.931693333	23.08986667	35.6375	11.85110667	5.57772	6.862085	10.180575	25.11025	29.09905	15.02885	4.296913333	5.597975	6.15188	7.678556667	7.14298	9.368893333	7.863973333	20.6276	18.2198	11.14515	4.61153	7.65137	8.18177	2.630788833	3.898788333
HORVU.MOREX.r2.1HG0025340	2.882428333	3.792806667	1.688106667	2.795676667	4.922146667	1.087533333	4.113498333	6.036578333	6.289383333	0.050012883	0.174551033	0.462901	0.306257333	1.3456	4.185403333	2.879233333	0.350627333	6.718906667	3.655563333	1.822821667	5.183763333	3.176626667	2.3168	14.89055	3.300705	1.61424	1.32343	4.6547	0.093366333	0.1055707	0.109642167	0.765025333	0.197450483	0.061451533	1.323393333	1.156833	0.968772	5.332285	0.164459	0.289049	0.038747	1.020935833	0.570159167
HORVU.MOREX.r2.1HG0025370	33.45756667	22.8068	17.25326667	21.32863333	20.5126	8.576528333	57.63153333	24.79748333	20.56986667	39.41855	15.06123333	20.86968333	57.27113333	110.5222667	34.41043333	29.1429	69.95378333	17.05433333	19.44533333	82.00015	22.95036667	17.84526667	36.2775	24.4345	71.8278	106.16915	49.33345	69.2537	6.724856667	6.557035	30.1539	56.2904	7.364623333	7.43871	4.77707	104.2485	63.73435	38.59095	9.759383333	10.77987333	7.110715	14.68931667	14.12070667
HORVU.MOREX.r2.1HG0025520	17.22311667	5.31235	4.335743333	3.874156667	7.544543333	2.215703333	39.3775	15.74298333	13.38911667	13.36248	39.30068333	91.20476667	39.83606667	23.48285	2.301113333	1.90161	29.63835	0.034550333	0.290150667	11.20130167	0	0.280396667	0.214208	2.23616	0.1098154	42.23995	47.6492	27.90355	11.00363333	9.074335	0.617584	0.593601667	7.837885	23.99733333	10.82298667	31.92275	47.56695	19.71183	15.4192	22.53443333	14.3362	2.985976667	38.85755
HORVU.MOREX.r2.1HG0025600	17.62036667	25.1425	13.66976667	15.4381	28.4926	7.48676	19.58506667	53.08793333	33.40621667	35.23763333	38.6277	45.77086667	18.2196	25.62805	21.65823333	15.21696667	24.51291667	1.9389	5.839663333	20.98858333	8.393546667	2.573219333	30.30985	22.65695	10.15475333	50.50695	31.2149	45.3556	31.57283333	28.9185	2.494563333	4.860959	40.5708	8.093416667	7.231756667	48.8768	29.3977	50.80025	39.49843333	50.626	18.88825	20.88655	16.12648333
HORVU.MOREX.r2.1HG0025620	9.356606667	12.13256667	9.791603333	11.30633333	7.605736667	3.31347	11.51813333	10.11804	10.37553	10.11442333	5.106071667	5.733073333	8.946275	17.30178333	14.11046667	11.30016667	12.0344	2.29757	1.288636667	14.9738	5.6538	1.248633333	9.50275	4.785845	11.68491667	15.7896	8.686635	12.31275	3.963906667	2.92074	4.126536667	2.73154	6.420166667	2.247083333	1.488833333	13.62905	9.738685	10.021465	5.19102	6.761536667	2.22186	4.581701667	4.07132
HORVU.MOREX.r2.1HG0025700	10.16782667	9.85536	7.530653333	9.461303333	9.781236667	1.778433333	9.035198333	11.33216667	9.205178333	10.84340667	10.21242	8.480358333	5.914236667	14.24675	10.45205667	11.01575667	7.463783333	3.453331667	6.583516667	12.38756667	3.619626667	5.37212	10.1804	4.174655	12.42866667	16.0567	13.621	16.26	6.780256667	5.26903	4.881683333	10.08708	7.62672	1.930616667	0.790914667	16.7639	10.79989	14.5347	8.4339	9.057753333	3.442435	4.926313333	4.34905
HORVU.MOREX.r2.1HG0025750	33.95881667	47.12923333	36.82756667	45.53286667	65.755	21.9644	62.54415	159.7503333	93.67005	26.72945	38.20465	54.3251	52.21988333	78.41221667	35.86576667	37.54756667	45.19538333	35.63406667	45.6939	63.83668333	29.5736	24.07956667	25.4528	14.67625	31.72626667	120.672	75.5857	156.041	37.1669	29.1471	41.76803333	23.10546667	37.79485	6.070446667	4.972136667	113.2188	69.5582	134.914	52.92593333	56.2128	21.4568	14.59525333	20.35638333
HORVU.MOREX.r2.1HG0025800	17.12796667	30.96706667	102.0801333	51.56526667	22.37743333	3.194255	34.15113333	13.21961667	20.1675	40.40761667	24.77093333	31.96465	39.06078333	37.52028333	22.2109	40.19396667	41.74475	23.35983333	4.674656667	39.71013333	57.79883333	7.951966667	32.1014	18.9203	17.53491667	66.882	48.35375	48.4572	16.81436667	16.642185	50.28383333	15.27513333	33.30041667	8.791613333	7.553456667	88.2908	42.5723	43.98415	20.36466667	23.30146667	17.31175	14.85823	14.432565
HORVU.MOREX.r2.1HG0025820	5.954293333	10.07904667	9.39485	12.21901	9.677363333	2.438273333	9.710601667	7.810831667	10.231375	1.739526667	2.338966667	3.001826667	7.78944	16.1188	7.486666667	8.480343333	8.854243333	33.85066667	4.511353333	11.00144	66.2665	12.45427333	4.09844	8.095375	10.72827	11.57695	6.91335	9.273	1.601056667	1.2370315	32.93636667	5.969506667	3.81976	0.609835667	0.38156	10.101015	8.49877	6.690245	1.74925	2.214623333	0.66186	2.165078333	2.661135
HORVU.MOREX.r2.1HG0025840	19.16231667	1.484805667	0.912464667	0.928886333	0.309505	0.168686183	0.893957	0.349857667	0.126480833	2.2779	3.057508333	0.118358483	0.3055385	0.214770783	2.909823333	2.5884	1.0467825	0	0	0.156500333	0.035101667	0.562223667	18.08905	8.502985	2.273098333	1.1356525	1.1596625	0.0646465	2.885226667	1.771415	0	0	6.797291667	2.600946667	2.841413333	2.57219	2.050135	0.087524	4.134323333	3.92449	0.384398	4.242198333	1.912605
HORVU.MOREX.r2.1HG0025880	34.55588333	36.86086667	38.61093333	54.35223333	49.2708	37.71015	101.7435833	41.87226667	36.10786667	27.0493	28.91043333	142.5245	88.91595	50.66581667	40.52716667	46.359	105.79675	2.290300667	47.4959	64.653	4.783843333	17.30943333	22.3227	416.068	25.71916667	54.355	82.35975	38.7174	74.87003333	76.6828	0.763166	15.8895	205.3738333	45.06636667	213.5883333	55.2166	93.0603	55.2167	90.42153333	102.4208333	72.3551	26.07486667	47.80621667
HORVU.MOREX.r2.1HG0025900	0.762253333	2.884563333	1.539536667	1.97657	3.462423333	0.379211667	0.844912333	3.330651667	6.443148333	1.443959	2.93916	4.39519	4.73247	4.092983333	3.376046667	2.486126667	3.230435	0	0	4.330793333	0	0	0.3400715	0.2525455	0.680379333	10.747395	6.00368	12.073955	1.945075333	1.686425	0	0	2.399268333	0.256646433	0.162091333	8.72363	5.45658	7.16315	1.682496667	2.925053333	0.858162	0.636619667	1.324370333
HORVU.MOREX.r2.1HG0025970	3.936631667	6.498703333	6.832143333	9.581556667	7.589386667	2.973758333	7.086288333	9.42712	6.57703	5.94403	3.603251667	4.98875	3.710641667	6.245305	8.71506	16.229	4.3778	1.068783333	5.79029	5.366771667	0.403456667	3.091	4.311425	2.873735	1.820208333	8.609095	7.146935	8.44455	3.951393333	3.331455	1.003446667	13.30458667	4.285981667	1.16212	0.915813667	7.228275	6.33735	8.08496	5.261506667	6.072643333	2.24588	2.356573167	3.71833
HORVU.MOREX.r2.1HG0026060	2.429396667	2.464416667	0.973972667	1.423436667	5.580763333	0.250148	1.919148333	7.235903333	8.724495	0.280159	0.504411167	0.635792	0.6322505	1.760361667	2.43711	1.481834333	0.705849667	1.504612	0.722514333	1.344615	2.058363333	0.3862824	1.405415	0.6322825	3.134935	1.390554	1.192463	3.480695	0.309196	0.2287675	0.221947833	0.040138533	0.438025167	0.134808333	0.050633133	0.998399	1.11822	4.123325	0.33943	0.337732	0.15781	0.664159833	0.418908
HORVU.MOREX.r2.1HG0026090	29.4871	26.22213333	31.76473333	33.44133333	27.79346667	18.0577	64.42033333	60.55073333	40.0189	30.90618333	34.31575	38.13396667	53.64036667	118.6356333	32.29203333	40.11266667	51.7424	1.489373333	5.38891	57.95345	1.4435	2.93591	16.044	7.422725	34.47175	75.69575	63.35175	62.0094	22.7534	16.294935	0.832001	3.944063333	27.09033333	4.62736	3.315036667	65.0865	60.3255	54.08025	28.23286667	30.55266667	13.6675	12.03922667	23.3335
HORVU.MOREX.r2.1HG0026100	7.40475	16.07196667	10.81241667	16.1892	15.7607	2.818503333	15.68781667	17.05051667	12.66991667	10.75991667	6.21393	9.176545	6.548845	18.93718333	22.2151	20.97266667	9.987408333	34.10686667	32.5282	16.75081667	34.42966667	41.2622	7.72761	6.93387	8.281585	24.92105	16.4389	23.65425	7.869126667	6.42592	11.04630667	37.02903333	7.794195	1.75828	2.020526667	24.1437	15.74405	22.7556	9.021966667	10.25857333	3.61896	4.629951667	3.471263333
HORVU.MOREX.r2.1HG0026120	3.39195	3.80843	3.352306667	3.519036667	5.36288	1.142975	6.975286667	7.912068333	7.631265	8.967653333	43.91841667	26.12198333	15.53763333	12.39513333	3.10943	2.806326667	15.14265	1.991431667	2.20143	12.48901667	1.487673333	1.131318333	0.8573545	0.314231	1.202692833	14.3567	26.93635	10.18222	62.5777	40.2105	1.816753333	1.170155667	51.64516667	8.57135	5.713206667	15.00075	21.7533	14.04895	78.8557	69.05316667	12.176075	0.660124333	10.20140667
HORVU.MOREX.r2.1HG0026140	1.034598333	1.924643333	1.17566	1.54214	2.014693333	0.354923	3.845758333	5.885975	5.152141667	4.481838333	21.10883333	17.74785	4.280541667	5.17647	1.62046	1.55655	2.711485	8.733876667	12.79494	3.714975	7.318036667	16.48127333	0.3048665	0.198887	0.305542833	11.28408	13.558235	11.04565	12.84286667	8.15344	49.81256667	31.01233333	9.49387	1.48899	0.943305333	11.90975	12.2191	14.83728	15.15983333	10.41848	9.87106	0.176175833	4.502998333
HORVU.MOREX.r2.1HG0026150	0.7216235	1.056600333	1.059223333	1.212649	1.017949667	0.102803667	2.358833333	4.172546667	4.503733333	3.878541667	7.964383333	10.50996	3.1614	2.928811667	2.395273333	1.845386667	2.784583333	0.668383333	0.290989667	3.500748333	3.740133333	0.226014	0.48362	0.065671	0.660935833	5.7884	7.290245	3.838025	5.156156667	2.499215	0	6.48746	6.392668333	1.211744333	0.337778	5.04802	7.127975	5.855785	4.598846667	4.925663333	3.107465	0.138024833	3.517493333
HORVU.MOREX.r2.1HG0026160	2.388133333	4.338516667	2.369496667	4.116513333	5.649106667	4.35597	9.090885	9.746365	6.79272	2.024699333	3.151815	3.181193333	1.971723333	1.796888333	6.8712	6.640763333	2.167013333	0	0	3.119801667	0	0	2.045615	1.033601	1.622646667	7.20832	7.720435	9.603675	5.071576667	3.2298	0	0	5.205403333	1.193313667	0.953679	4.976845	5.979295	5.89692	3.068126667	5.30473	1.108046	0.701062167	2.362981167
HORVU.MOREX.r2.1HG0026180	1.247725	3.014683333	2.099186667	2.451516667	2.988753333	0.353688	1.076517333	2.800595	2.342495	1.501647667	1.23525	2.241635	1.91468	2.34191	1.532166667	1.61828	1.648793333	2.399536667	1.323813333	3.088775	4.289546667	1.753753333	0.9273925	1.03364	1.59217	3.685745	2.01562	5.577255	1.490343333	1.240861	1.970313333	1.415523333	1.636163333	0.252282667	0.267767667	3.287585	2.13023	4.76479	1.66732	1.843223333	0.865324	0.822525833	0.9574635
HORVU.MOREX.r2.1HG0026230	1.718666667	2.565873333	1.915296667	2.564373333	2.53136	0.485511833	2.60367	3.33194	2.563291667	1.422815	4.100315	8.593946667	3.205836667	3.949283333	1.207090667	1.66326	2.950561667	1.638039	1.693066667	4.253886667	5.083233333	1.51007	1.1333565	0.7938625	1.587721667	7.55809	6.92176	8.304925	4.799743333	5.54047	2.602773	1.397366	5.586228333	1.028893667	0.894323667	7.570395	4.96145	7.949645	7.014326667	7.081586667	2.255785	0.722250333	1.314693333
HORVU.MOREX.r2.1HG0026340	4.69084	12.86903333	5.00908	6.50973	12.61393333	3.756551667	12.27672	20.34471667	9.4986	6.861275	6.214111667	14.01895	7.742946667	13.79076667	8.497643333	7.274286667	11.197275	9.348	2.088353333	15.6799	21.13584	10.2867	2.223215	0.9767065	3.540483333	30.0742	21.0836	33.60575	4.02178	6.15022	2.90294	17.56673	8.739815	0.378962133	0.571966667	34.27875	19.6122	30.9568	8.748313333	11.29635	2.993355	2.1982355	2.736364
HORVU.MOREX.r2.1HG0026350	0.903532333	1.831466667	0.742436	0.873008	1.500925	0.649564667	4.275553333	2.488646667	1.619318833	0.789351667	0.570372833	2.35033	0.3784485	1.800926667	1.637373333	1.194316667	0.552586833	0.148137667	0.750272	1.536283333	0	0.563149333	1.2489625	1.197175	0.853729	2.55436	1.90388	2.901845	0.450939	0.3237595	0	0.314818	0.513037333	0.307453667	0.49056	3.87402	2.96614	3.9616	0.632018	0.842662	0.2670785	0.385212833	0.274185333
HORVU.MOREX.r2.1HG0026400	25.11776667	18.6647	19.53846667	20.95596667	20.43793333	3.423761667	34.34795	28.70115	22.63128333	29.03375	23.02791667	24.90288333	25.75855	63.84031667	10.32845333	14.05006667	31.63551667	22.26926667	22.37396667	36.64553333	36.9399	27.48316667	15.7097	5.80395	28.2602	58.0048	50.4246	50.0239	19.9391	16.77288	49.27916667	35.5404	26.76621667	3.777046667	2.11308	53.57165	43.2359	45.8076	29.6185	33.00083333	11.80425	13.60748	12.25543333
HORVU.MOREX.r2.1HG0026410	4.535203333	14.63276667	5.454043333	8.0379	12.37366667	1.410468333	7.397266667	16.92248333	11.74053333	7.067326667	3.676025	3.205516667	3.658283333	5.230485	9.500256667	9.041173333	4.476373333	2.109556667	4.5187	5.854285	2.685083333	6.634663333	3.858075	2.974885	3.625358333	5.67531	4.230145	8.248495	1.86482	1.5731995	0.943415667	4.079953333	2.992016667	0.542687	0.966115333	7.108985	4.01659	7.32401	3.093793333	3.999596667	1.012212	1.613225167	2.657013333
HORVU.MOREX.r2.1HG0026430	6.918308333	6.893756667	4.42095	5.108853333	7.694856667	1.217557333	5.208178333	19.31601667	16.04588333	28.09705	7.637975	7.919333333	11.44269	10.676885	4.38961	6.39307	15.57225	0.388863667	0.746732	13.15908333	0.218217	0.717449333	5.735235	2.979015	5.676966667	18.54125	17.5214	28.45305	2.55312	3.001	0	0	4.891225	2.75045	2.450733333	29.9018	18.29805	17.42315	2.392363333	5.37634	4.773755	1.402754333	4.59907
HORVU.MOREX.r2.1HG0026490	270.3678333	180.9106667	131.1616667	155.2283333	149.419	20.6211	168.8848333	121.9476667	190.892	119.4450167	101.5581	111.9756667	115.1898167	194.9346667	130.8651333	112.0726667	159.6601667	126.8385	122.6829333	265.7771667	248.2	136.5296667	149.523	127.0625	334.0008333	179.571	144.68	166.488	79.539	46.453	220.1363667	204.3483333	105.62855	38.6273	35.08706667	175.481	185.545	188.363	90.7712	84.26656667	41.9691	102.1987167	74.0716
HORVU.MOREX.r2.1HG0026520	8.387043333	19.142	12.85213333	14.4007	25.23746667	6.65639	35.0896	63.14365	35.69188333	15.58394833	29.68248333	55.8676	34.6648	38.86698333	5.006936667	6.870443333	25.6068	1.55852	1.962806	36.56778333	4.388516667	3.302206667	6.75345	3.271905	10.37433333	75.69795	58.89965	81.46615	16.61183333	12.821035	0.212913667	0.333460667	24.55426667	2.76079	1.96477	67.0268	49.00225	79.8195	22.6173	19.94936667	9.694995	3.037793333	8.301583333
HORVU.MOREX.r2.1HG0026530	4.084836667	13.5729	8.595076667	10.15213667	15.979	2.494881667	12.2007	21.14621667	13.58851333	6.961695	18.69585	18.94698333	13.24938333	17.73456667	7.325466667	6.711126667	11.2573	47.31413333	8.770076667	15.59646667	40.00826667	15.45672	2.722665	1.1462955	4.248795	47.45555	31.9283	54.0217	9.548413333	7.584965	9.147933333	5.143843333	10.40262667	0.954694333	0.653899	42.3874	20.6857	53.94205	11.52710333	9.08727	5.7022	1.676713667	3.087613333
HORVU.MOREX.r2.1HG0026610	4.082575	4.592686667	5.118183333	5.974266667	8.694436667	4.225971667	8.857453333	16.52503333	10.232245	3.463783333	3.341536667	6.619828333	6.1558	11.15295	4.204153333	5.14699	6.053248333	0.707711	1.991926667	9.296505	0.819187333	2.054003333	4.51696	3.470505	4.099753333	9.265195	5.89901	8.797585	3.616206667	2.901715	1.198326667	1.940873333	4.391856667	1.298873333	0.792059667	6.552135	7.55569	10.586595	4.950896667	5.021496667	2.283785	1.8317215	3.148961667
HORVU.MOREX.r2.1HG0026700	6.408963333	5.78101	6.654163333	6.88884	6.735573333	3.80532	10.56153333	10.70537167	9.536943333	5.50662	4.735873333	9.353268333	9.470683333	9.959195	6.591766667	6.36395	8.668458333	9.34241	6.175436667	11.21758333	9.270436667	7.867786667	8.07578	7.311565	7.666353333	9.10136	8.80365	8.56446	2.798256667	2.741475	13.85770333	9.87527	5.112241667	2.513066667	2.265683333	9.605385	10.40461	10.975	3.547616667	5.266336667	2.66805	2.619626667	3.441775
HORVU.MOREX.r2.1HG0026710	7.421708333	21.29036667	14.3484	13.93003333	19.5436	1.469325	9.539231667	14.1735	12.80166667	11.35427333	19.16723333	13.78033333	11.86825833	20.64405	13.06186667	10.02923667	12.77863333	28.8736	11.84608667	17.35821667	57.19533333	26.97783333	5.36219	2.00104	12.9252	34.72265	22.1971	47.78795	19.08096667	12.514565	8.16186	17.31896667	12.68808333	2.6495	2.556493333	38.42985	18.30255	41.41335	19.52243333	18.75676667	8.923775	4.208225	5.96684
HORVU.MOREX.r2.1HG0026750	142.6528333	93.67396667	68.8885	97.1355	142.3716667	10.2579	108.7656667	116.2318333	177.9148333	57.79903333	37.7938	54.89368333	50.08153333	87.03758333	109.3873	96.61556667	60.45688333	360.897	139.635	110.6401667	275.5126667	126.9086667	134.0335	61.47845	232.7995	111.91095	77.08695	166.2545	41.80326667	32.078	185.1853333	103.3691333	45.50166667	26.55896667	14.4133	107.95775	79.24505	152.4575	48.3795	65.3478	22.0475	60.4439	41.84155
HORVU.MOREX.r2.1HG0026810	2.99467	5.915343333	6.49384	7.084483333	4.5842	0.720186833	3.889916667	3.800613333	3.421286667	1.453095	0.920312167	2.29203	1.863	4.516035	3.452863333	4.648806667	2.139871667	0.619963	2.973013333	4.849923333	1.213663667	1.84787	3.953075	2.78845	2.876011667	5.80865	3.65579	7.50256	2.093343333	1.8945855	2.334363333	3.40882	2.488616667	1.290553333	0.894246667	6.54159	3.416175	6.75875	2.232226667	2.580086667	0.9253465	1.345454167	1.0344215
HORVU.MOREX.r2.1HG0026840	4.882495	4.353973333	3.970746667	4.554743333	4.236603333	1.775708333	7.358608333	9.072726667	5.84294	4.063093333	4.249468333	4.871436667	5.85769	13.47478333	4.69442	4.412203333	7.581016667	2.819283333	3.982493333	8.190741667	3.41365	4.0417	5.05111	14.41775	6.665386667	11.4978	8.93275	8.17366	3.065583333	2.858225	3.364903333	7.128976667	4.837396667	0.881055333	0.59775	10.28725	9.602405	8.647955	4.432493333	4.86384	1.78485	2.179353333	2.665013333
HORVU.MOREX.r2.1HG0026860	0.886108833	2.139893333	1.874216667	1.55687	1.85851	0.240192117	1.287355833	3.245155	2.39412	0.8445985	2.918	1.39472	0.738353667	1.5166615	1.542709333	2.550783333	0.704743667	0	0	0.689550667	0	0	1.005395	0.694119	0.29752255	1.2781325	1.091568	3.85883	0.239224767	0.105710475	0	0	0.699074167	0.259817	0.1081309	1.639095	3.66069	3.68041	0.519857667	3.209436667	0.65401725	0.382043333	0.6315525
HORVU.MOREX.r2.1HG0026900	20.85696667	18.32186667	19.63446667	26.7531	22.41366667	7.92832	37.9066	31.67246667	23.86025	22.4438	34.72266667	75.72076667	38.33613333	32.29993333	20.1656	27.24473333	32.47925	12.55895	19.34135667	31.49075	24.43896667	24.39831333	11.4905	7.01466	15.89048333	33.03395	33.7609	27.8487	50.6382	40.68315	3.062948667	13.61055333	70.75966667	13.2952	10.32639	32.3596	36.85225	34.1604	58.84646667	58.01106667	16.21605	10.18863167	27.07125
HORVU.MOREX.r2.1HG0026930	2.446485	2.106596667	1.664673333	2.038833333	2.11754	0.874610333	4.945571667	10.42175833	5.27398	2.77671	9.039088333	25.84788333	12.11251667	6.076405	1.834526667	1.898776667	8.389291667	1.491854333	1.316263333	7.795283333	0.668432	0.605455333	0.80114	0.9380515	1.01742	9.908845	11.53925	8.25172	9.610833333	8.41943	0.376180433	1.021793667	12.29517333	3.713673333	2.60998	8.975155	14.25955	10.182295	11.22082333	13.69653333	6.749475	0.461317667	4.776286667
HORVU.MOREX.r2.1HG0026950	1.072996667	1.041148333	1.013704667	1.280020333	1.024646	0.263888	1.138506667	2.165008333	1.478553333	0.669507	0.5249985	1.085725333	0.787392667	1.493091667	0.932286333	1.103088	0.757957167	0.792232333	1.422330667	1.594811667	1.176021667	1.320381	0.580129	0.4536995	1.022143	1.40472	0.7878795	1.42467	0.340822	0.3057115	0.428973667	1.080114667	0.777083333	0.136913667	0.099486733	1.33629	1.0612805	1.43471	0.504381333	0.635144667	0.3005555	0.332622833	0.537024667
HORVU.MOREX.r2.1HG0026990	66.97506667	86.46043333	83.3136	92.82716667	86.87206667	5.259116667	49.12746667	44.5311	51.55725	125.4345	87.06616667	95.39245	87.82141667	190.8011667	58.34033333	58.84313333	83.69158333	390.72	216.0675667	117.3888333	821.5423333	341.977	81.494	39.6431	89.81616667	261.6	182.746	250.756	89.82493333	74.20665	881.7763333	1080.654667	94.35713333	22.8579	18.1843	280.8045	126.9235	212.908	111.3672667	109.358	53.2055	41.96226667	31.92308333
HORVU.MOREX.r2.1HG0027000	55.23753333	74.1406	67.34136667	67.13206667	75.01426667	9.074803333	86.457	60.4933	51.64635	107.6798167	61.56253333	89.2855	80.74063333	156.807	48.00916667	52.694	82.55468333	41.06585333	34.89663333	107.0333	41.56963333	37.83656667	105.024	50.7472	83.7404	201.4845	155.508	161.119	70.7947	63.74725	81.00473333	89.5942	84.61913333	27.17246667	17.9854	190.355	146.548	148.83	99.7142	102.9203	47.71925	36.81508333	30.4738
HORVU.MOREX.r2.1HG0027030	14.68188167	16.2555	13.67166667	17.62753333	22.2045	8.095123333	27.93865	31.39401667	25.61276667	14.55461667	11.55739	17.36138333	15.71113333	27.68861667	20.97653333	20.72653333	17.7314	10.05570667	11.75706667	22.17678333	8.8016	10.20522333	12.4207	8.95985	17.177	23.6753	18.9899	25.13905	11.08729	8.274215	9.47262	12.54134	13.9678	3.804296667	2.688936667	19.1263	20.4465	26.2848	14.54566667	16.7448	5.82893	7.279403333	9.47795
HORVU.MOREX.r2.1HG0027040	5.703343333	10.37630333	7.430586667	11.00599	11.11455333	0.5572525	3.607858333	3.640505	4.730023333	3.036605	8.832011667	4.719093333	5.959858333	14.24195	12.99295	11.0334	6.325416667	157.6733333	65.39093333	9.63966	135.6090667	97.24796667	11.15103	10.49828	5.62261	16.05865	12.67892	14.95495	6.275913333	6.89693	118.3344333	165.2554667	5.652108333	2.821393333	3.244423333	18.76095	6.011925	18.4524	7.50157	7.210916667	4.13484	1.602102667	1.354792667
HORVU.MOREX.r2.1HG0027100	17.20013333	46.14926667	32.43136667	33.5254	38.26603333	4.885168333	22.95608333	24.46451667	22.6731	14.47355667	8.407035	9.326475	7.693806667	11.194545	23.49513333	29.0814	7.114325	0	0.189481667	13.47201667	0	0	20.1306	19.26575	13.07666667	5.275875	6.146945	8.896165	5.411003333	4.075505	0	0	19.93893333	5.14708	5.412506667	5.189775	8.73454	5.53201	3.482416667	10.20863333	2.480295	14.59355167	6.285275
HORVU.MOREX.r2.1HG0027140	5.023823333	9.082363333	5.566393333	7.29493	8.169813333	0.880898667	5.752118333	7.75113	6.35841	9.75531	1.751116667	3.149521667	4.110325	10.63858667	6.312903333	5.84373	9.771811667	0.768204567	0.826088333	12.54646667	3.460016667	0.999813333	2.48198	1.031039	6.499903333	14.97855	6.128165	8.722835	2.181763333	2.065935	0.649284333	0.7688056	3.53098	0.490332	0.388154	13.52365	7.12633	7.125505	3.536886667	3.870063333	0.6141475	2.790393333	2.444638333
HORVU.MOREX.r2.1HG0027170	0.995396167	6.113386667	3.554093333	7.309286667	5.39714	0.413102667	2.514418333	3.586576667	3.313926667	1.807049667	15.48375	9.55189	4.893761667	5.861141667	8.714663333	7.820373333	4.675526667	12.1419	26.92021667	3.715191667	25.11956667	70.28333333	2.8552	2.25388	4.021171667	14.314335	21.2315	16.51035	6.60905	6.753295	45.56583333	47.52221667	6.594856667	0.208825	0.311823	16.9033	15.9554	31.31135	14.35803333	8.458166667	7.51763	2.174212167	1.894059667
HORVU.MOREX.r2.1HG0027180	2.099846667	3.161033333	2.83053	2.969926667	4.332146667	0.926545333	4.589716667	6.650995	3.414996667	4.797391667	3.989336667	4.892386667	5.464866667	6.28075	3.050606667	3.304	5.529853333	8.385326667	5.130703333	4.69091	7.582266667	4.50633	2.88217	1.869405	4.644755	9.517535	12.20466	8.63574	3.712383333	3.42305	16.7374	5.66819	4.055693333	0.391716	0.352478667	8.160125	12.255595	10.028435	5.2929	5.264863333	2.64392	1.892961333	1.964516667
HORVU.MOREX.r2.1HG0027190	0.635637667	0.983157667	0.820277333	0.979727333	1.218183333	0.265331667	0.736574667	1.635511667	1.200847167	1.48239	0.8431635	1.376458333	1.236746667	1.264585	1.042492667	1.107236	1.181833333	0.674196667	2.256493333	1.08947	0.790956333	1.325071333	0.9046935	1.12401	0.630576333	1.483855	1.278765	1.259405	0.623546	0.4223785	0.987786	2.472986667	0.686091167	0.417195	0.366043333	1.324015	1.32623	1.79962	0.685056	0.673975	0.533314	0.456244167	0.581485833
HORVU.MOREX.r2.1HG0027200	0.5042455	5.830106667	4.16148	3.722863333	3.543183333	0.202908833	0.641069667	1.61811	1.379155	3.139919833	2.803183333	2.447128333	2.594955	5.105393333	4.378783333	3.151316667	3.698475	97.15546667	6.758633333	4.479106667	17.7003	10.47453333	2.00604	4.67669	0.765428167	11.68543	8.86453	9.79961	3.756896667	1.9272	7.7507	15.98151333	2.383435	0.257111667	0.613455333	8.10591	5.44519	9.06969	3.793133333	4.109483333	0.830337	1.340743667	0.431483333
HORVU.MOREX.r2.1HG0027260	33.17665	54.0483	48.793	48.64723333	49.24043333	57.3038	156.6948333	221.3198333	128.7087333	95.15886667	39.01065	84.23858333	97.33023333	90.64966667	20.64943333	34.6671	101.4736333	0	0.615696667	113.6778333	0.132626333	0.322164667	18.5983	9.195405	22.49401667	206.7265	135.6565	184.449	33.07973333	19.76735	0	0	32.782	2.954683333	2.491353333	179.064	136.7155	153.374	38.50973333	50.47006667	20.00345	19.01161833	30.92201667
HORVU.MOREX.r2.1HG0027270	9.410705	35.4809	18.28563333	24.77196667	32.02786667	3.366125	17.8035	35.32115	22.06491667	15.95198833	57.49383333	45.38515	52.60673333	70.85245	26.23593333	25.2629	59.1766	1270.678333	59.52446667	67.59951667	881.7613333	104.8550333	11.441365	8.36028	13.27308333	141.92205	84.7715	137.9865	26.00076667	24.98595	1039.977333	98.83693333	24.84795	1.724676667	2.044966667	144.773	55.9438	144.789	37.4012	36.60533333	17.5218	5.159256667	8.223531667
HORVU.MOREX.r2.1HG0027280	3.241830167	3.388773333	1.80009	2.037416667	5.204713333	1.167689667	4.868435	10.50558833	8.859611667	1.823751667	1.770056667	5.557336667	3.631018333	2.0676935	1.72527	1.61332	2.17337	7.155586667	2.123259333	3.416056667	4.615496667	4.896106667	1.26252	0.570308	1.501145	3.356545	2.440095	3.58615	1.26055	0.8699765	2.111192	5.003973333	4.198255	1.378133333	0.783155	2.0486	2.742455	3.789895	1.903376	2.89274	0.6962965	0.613233333	2.603951667
HORVU.MOREX.r2.1HG0027300	3.020526667	4.499246667	2.618246667	3.33343	6.26487	0.791594333	4.49207	9.351013333	6.338536667	1.81656	3.694603333	8.64779	5.455945	3.197781667	2.823496667	2.299383333	3.254003333	6.483747333	4.029116667	4.170058333	7.686836667	4.08527	1.10681	0.7843355	1.486915	4.664365	4.040955	6.498005	3.020133333	3.327845	1.331296667	1.439778	6.132531667	1.475173333	0.790523333	4.732945	3.9453	6.59282	4.010853333	4.611566667	2.073305	0.471512833	2.338673333
HORVU.MOREX.r2.1HG0027350	56.65503333	34.14223333	32.6197	41.8315	30.2647	4.97822	73.99553333	44.22813333	52.09181667	18.07885	17.13503333	20.5356	21.37403333	78.39301667	29.72533333	30.95056667	31.34236667	27.68416667	8.2395	63.39863333	38.6319	11.75377333	40.1898	18.6044	56.87395	60.3183	34.711	46.33555	21.8271	17.43155	14.13300667	8.63028	37.11525	8.324103333	5.149233333	51.95185	41.53545	44.69165	25.24686667	28.8694	7.899155	19.47036833	22.05325
HORVU.MOREX.r2.1HG0027380	2.802713167	9.560113333	4.91502	6.271563333	9.30164	0.765691	6.274698333	4.021221667	3.535968333	14.74860167	3.11251	7.463385	9.66486	12.91081667	14.50513333	8.252026667	12.04298333	10.36913	3.209831333	15.64415	13.65932667	0.716423333	12.1921	6.102205	3.999778333	23.76935	18.45535	21.5569	2.518886667	1.976215	0	3.856716667	4.408145	1.90321	1.657636667	42.3717	22.41615	30.9472	5.38173	7.59037	3.352785	4.314916667	1.0969715
HORVU.MOREX.r2.1HG0027460	12.57271167	15.4183	10.14202667	14.32716667	10.79986667	2.489366667	14.3736	12.39855	9.838843333	23.10375	23.29926667	14.27918333	17.40468333	26.48706667	20.09673333	19.27853333	25.2516	2.636573	3.6801	26.54585	4.357123333	3.729044333	14.51255	6.18178	14.01806667	48.4299	30.1413	31.00415	21.02073333	14.97449	3.58059	10.55412	28.7113	7.021483333	5.490916667	53.05255	30.2884	23.7736	24.43456667	24.34993333	11.3858	6.081308333	16.22993333
HORVU.MOREX.r2.1HG0027480	51.62541667	45.7368	52.90263333	45.24213333	21.44926667	2.838745	24.94398333	15.7145	15.57868333	262.453	11.49623333	22.868145	44.88053333	42.23321667	60.99003333	55.17033333	91.84345	10.44150333	4.988823333	84.10843333	10.49711	4.225053333	49.5562	22.49925	45.74941667	124.74415	68.64755	46.20485	12.0415	7.569955	3.787079	2.293050333	15.72536667	15.88233333	10.79022	132.947	95.20865	28.6199	12.95136667	11.90094667	6.52052	28.9457	22.73158333
HORVU.MOREX.r2.1HG0027540	4.024681667	3.429873333	3.919896667	4.341353333	3.428933333	1.429898333	5.177798333	6.34636	4.40092	7.024101667	3.909566667	5.161093333	5.960015	10.21946333	3.97778	4.703476667	6.388008333	0.506522333	3.334013333	6.52646	1.895756667	3.861943333	3.89658	2.917305	5.828348333	6.51753	6.70235	4.72794	2.914986667	1.95054	0.676292	2.348913333	3.737565	1.045617	0.731872333	6.191395	6.748175	5.06522	3.437153333	3.687136667	1.582615	2.261856667	2.624566667
HORVU.MOREX.r2.1HG0027560	6.14197	16.4067	11.39866667	15.85896667	15.89246667	4.498263333	9.783523333	19.34688333	15.55845	3.974931667	5.450638333	4.102113333	4.207776667	9.442125	17.43906667	17.5753	7.482135	4.438045	3.88651	8.880465	3.94761	4.36892	7.284915	7.33959	7.3821	20.19275	13.987615	30.0991	4.324503333	3.94325	3.606956667	2.639656667	4.137778333	0.603795667	1.297667	22.89825	11.1484	24.819	6.604363333	9.058593333	2.473325	2.854595	2.822571667
HORVU.MOREX.r2.1HG0027620	8.563855	19.07603333	9.809996667	14.2385	23.32086667	5.07085	19.36733333	52.21451667	26.67335	6.550613333	12.09543	18.82706667	17.87736667	24.12273333	10.3215	10.21879667	16.33546667	41.89926667	9.520293333	26.9128	52.7297	12.86689833	5.3486	1.96934	7.351938333	41.555	38.1735	54.63165	12.30733333	14.738025	4.484365333	13.31685667	13.73066667	1.258860667	1.341516667	49.00175	31.85035	68.3996	17.48943333	23.10183333	7.971615	3.514016667	6.326731667
HORVU.MOREX.r2.1HG0027640	4.554246667	5.138286667	4.2392	5.103723333	7.391906667	1.578036667	7.062893333	10.08683167	10.16590333	4.211513333	2.366155	4.248198333	5.516031667	8.78497	5.700066667	4.930523333	6.242078333	6.709233333	5.89853	7.4428	5.917396667	5.229063333	3.2123	2.366905	4.582685	6.726045	5.3866	7.00519	2.52989	1.95581	2.38743	3.644686667	3.693696667	0.836229667	0.637800667	5.85228	6.8898	7.66261	3.38741	3.512766667	1.536915	1.99569	2.555556667
HORVU.MOREX.r2.1HG0027750	0.830909667	1.634666667	0.953571667	1.34736	1.637526667	0.249259667	1.417603333	1.978295	1.86752	0.546618667	0.405368	0.706180333	0.794363167	1.599345	1.899966667	1.44202	0.873088	0.688208	1.057755333	1.372845	0.563257	0.944565	0.7727	0.808322	0.966787167	1.623045	0.973358	2.24629	0.423908	0.342678	0.420856667	0.938336	0.487371167	0.154423333	0.102827467	1.504685	1.136295	2.26832	0.434343333	0.536616	0.24105	0.360391	0.4566265
HORVU.MOREX.r2.1HG0027800	6.01152	9.508226667	7.211213333	5.550133333	11.69173333	0.572658833	11.00722667	13.73451833	8.337926667	15.98981333	34.08603333	24.35038333	19.9655	16.26678333	6.77926	7.045826667	17.61458333	185.5243333	17.61806333	20.8399	271.001	37.90366667	3.947385	1.9964	10.90257667	56.0797	51.36295	48.40345	24.58896667	28.5862	86.19356667	50.6595	19.9431	2.310573333	2.050616667	50.9828	31.1067	50.79215	33.13213333	28.91156667	13.18195	4.4026975	6.457236667
HORVU.MOREX.r2.1HG0028090	15.751485	9.537616667	7.46744	7.900926667	10.75706667	7.583156667	20.89233333	21.92013333	21.53705	22.33356667	5.788373333	6.960845	24.09316667	15.11771667	6.74689	6.47861	20.34555	2.57415	0.969807333	23.83361667	6.480216667	0.4837	4.44038	5.336175	30.38435	11.19475	9.516265	7.260165	2.600853333	1.935555	14.99744667	2.401816667	4.090723333	2.242683333	1.74623	11.34385	13.4119	6.017245	4.32042	5.416743333	2.6967	8.274095	8.188705
HORVU.MOREX.r2.1HG0028100	3.9970335	6.243053333	4.808726667	5.59208	8.046623333	6.543323333	15.10961667	15.65903333	14.64692167	8.151533333	8.225485	15.52136667	49.5988	15.63759167	2.790593	2.482253333	41.28481667	0	1.701623333	48.18695	0	0	0.8015805	1.53608	54.6143	19.6812	24.59085	12.16555	3.774313333	4.2786	0	1.712926667	4.209773333	0.552351333	1.115803	12.3856	29.7803	11.79221	7.06314	10.04056667	4.61641	1.815898	3.212573333
HORVU.MOREX.r2.1HG0028110	2.77876	6.62486	4.876253333	4.415686667	6.657996667	3.084948333	7.034736667	6.577933333	6.958505	6.009128333	9.350075	15.51221667	41.42806667	12.35211167	3.90167	2.88013	34.39848333	0	0.150143	35.66093333	0.516203333	0.496343333	1.821325	1.90369	42.31166667	26.94055	23.18855	12.36475	5.396296667	4.745835	0	0.658933333	4.066278333	0.86574	0.613326	23.20245	23.9471	15.034755	7.395866667	10.13032	4.282345	0.440942833	1.298646
HORVU.MOREX.r2.1HG0028120	4.30157	8.31713	7.29855	7.95333	9.11568	4.633176667	13.13598333	11.49622167	12.68310333	12.15892167	14.15081667	17.51326667	61.23645	22.22568333	4.174556667	3.69538	51.14628333	3.41463	5.327443333	47.53571667	3.572893333	1.131236	3.20746	4.583265	53.24876667	35.74	37.28855	19.64645	8.074823333	7.928005	0.833977667	16.15470333	5.798841667	1.551163333	1.789426667	33.67425	31.523	16.80635	12.60583	13.56553333	6.709015	1.871665667	4.096796667
HORVU.MOREX.r2.1HG0028130	3.036353333	7.124326667	6.22392	6.53115	8.566426667	2.081265	6.10625	6.855348333	7.995836667	6.257771667	14.6858	13.06216667	42.51563333	15.0979	2.86477	2.744376667	29.52176667	0.52349	11.24676667	31.08773333	15.34375333	3.966783333	2.05829	4.0593	33.79045	28.5902	26.1192	17.67315	4.832796667	4.85311	15.45857667	3.419573333	3.34299	0.711135333	1.850446667	27.6019	21.6581	24.3622	7.444346667	7.94098	6.508925	0.9156705	2.305223333
HORVU.MOREX.r2.1HG0028140	0.236876833	2.074563333	3.840773333	0.803650333	1.934421	0.0444485	0.369032333	0.737615167	1.028495167	0.101527833	0.158269933	0.527491267	2.249753333	2.1912535	3.587073333	1.385054	1.987396667	0	0	0.9214185	0	0	0.067237	0.1257215	6.901376667	0.685273	0.13598	1.569917	0	0	0	0	0.032019333	0	0	1.09799	0.1432525	0.769938	0.018520033	0.036719667	0	0.482352	0.083939
HORVU.MOREX.r2.1HG0028160	0.314482	1.153058333	2.051667333	0.697626667	1.546579333	0.141405333	0.5897895	0.698225333	0.844934333	0.051696333	0.2122055	0.210974833	1.109428667	1.062144667	1.439555667	1.021381667	1.245917667	0	0.267138	0.650335333	0	0.349453333	0.1908135	0.241153	3.183276667	0.4783645	0.0489725	0.92731	0	0.0863355	0	0.252727	0	0	0	0.985971	0.291704	0.089676	0	0.044801667	0.0519405	0.361902	0.035436
HORVU.MOREX.r2.1HG0028170	5.989875	8.816713333	7.95065	9.088943333	7.810223333	0.6578915	8.587073333	7.036296667	8.750293333	2.965598333	1.680327	1.197516333	3.482406667	15.60541667	7.180483333	7.986126667	8.076826667	2.601053333	1.471243333	12.86935	3.75884	1.811046667	5.922115	2.15068	8.864825	12.583845	5.61509	11.2286	1.3207	0.893336	0.921131667	0.531453333	2.015375	0.623905333	0.336198	10.77663	7.01247	7.22273	2.239713333	2.94346	0.6285295	3.025108333	1.410502
HORVU.MOREX.r2.1HG0028190	4.208783333	3.502366667	3.38821	3.822966667	4.419573333	1.43514	4.60244	7.107341667	5.881751667	7.981831667	31.59968333	25.9193	16.74045	10.87781667	4.702063333	4.492533333	12.0221	5.521383333	7.854483333	8.535188333	5.883583333	10.42087	4.118265	11.20475	5.445716667	8.9064	15.98275	7.21435	55.9265	39.25815	6.81664	15.8522	44.07855	17.18333333	13.8566	8.45966	13.8706	11.676455	59.72366667	46.3759	23.60365	2.420828333	21.26035
HORVU.MOREX.r2.1HG0028240	5.922031667	24.49546667	18.6571	22.44796667	17.98256667	1.583371667	16.95766667	14.79659667	12.85697	15.93023333	3.516598333	4.509915	6.479371667	11.35491667	33.37123333	46.84663333	11.01315	0.138414	0.2309021	16.17688333	0.844132	0	8.29345	2.02091	5.244196667	23.4703	8.160735	22.1992	0.468124667	0.31088	0.020838633	0	0.884494167	1.25318	0.641777333	29.7524	15.63515	17.3053	0.571352333	0.851122	0.6693845	2.268005	1.7018715
HORVU.MOREX.r2.1HG0028260	11.05712667	18.0368	14.92476667	18.32156667	17.5106	3.976881667	20.7455	19.20316667	16.24618333	10.045685	6.051983333	9.898181667	10.23563833	20.70223333	13.11943333	13.77736667	11.45923333	3.61354	4.428193333	17.83971667	7.23586	4.386156667	9.325425	5.2174	11.34195	13.37345	9.85812	13.1777	5.74591	4.66196	1.777232	5.579856667	9.659435	2.206216667	1.851596667	11.1014	12.0143	14.2782	7.03048	8.05923	3.37393	3.808638333	5.915826667
HORVU.MOREX.r2.1HG0028340	9.693238333	12.70646667	10.5999	12.96486667	13.17963333	3.219938333	15.26301667	22.08278333	16.09238333	10.43660333	8.20136	13.2522	11.64823333	16.58041667	14.97693333	15.5356	10.38353333	3.240886667	10.24436333	12.77843333	3.99811	9.314666667	7.21646	4.14943	10.73853333	16.58445	14.79035	17.842	11.9375	9.454725	3.178801333	8.80087	12.1462	2.491256667	1.544183333	14.55075	15.92815	17.9303	14.12913333	14.23956667	5.025675	5.225336667	7.399138333
HORVU.MOREX.r2.1HG0028390	1.884908333	1.165076667	1.562403333	1.363013333	1.382706667	1.343538333	2.080595	2.58262	1.897721667	3.813638333	2.23269	2.22201	2.977115	3.395066667	0.708669	1.130905333	4.904156667	0.476081333	0.970628667	3.549581667	0.45911	0.749789333	1.58509	1.020593	3.207465	4.22554	3.19353	2.618815	1.586116667	1.2796235	1.530102	2.507696667	1.780335	0.465403333	0.277880667	3.818845	3.63041	3.153955	1.830756667	1.735346667	0.7855225	1.142739833	1.447845
HORVU.MOREX.r2.1HG0028440	41.63465	36.40293333	40.89936667	38.922	27.32233333	10.56855	51.22215	35.1209	26.90615	76.2427	47.95288333	53.84906667	47.37131667	98.33765	22.4399	24.94056667	63.27296667	15.60111667	12.14026667	62.21906667	41.35786667	11.23582667	43.43985	29.5459	51.48565	102.96485	88.1595	78.06725	33.9449	30.83815	30.62446667	22.71156667	36.45983333	15.02033333	11.38053333	108.275	70.23485	66.51585	41.27286667	41.33146667	17.2521	25.82558333	21.53155
HORVU.MOREX.r2.1HG0028580	149.0483333	560.3886667	187.978	278.7116667	605.7336667	8.41849	151.2155	580.6895	517.7818333	1.637326	0.291815117	0.085475	2.237434333	76.16265	484.306	321.9973333	4.492595	11.61377667	0.420114333	80.76758333	128.8015	0.116028667	107.1014	42.2849	115.4023333	140.3532	68.641	432.418	0.247028	0.0363225	0	0.744762667	0.13522065	4.080083333	2.60025	70.48565	42.9733	389.586	0.085529333	0.019271567	0.0508295	57.56148333	18.59848833
HORVU.MOREX.r2.1HG0028620	9.422718333	18.56676667	9.540646667	12.53139	17.59236667	6.060086667	14.13273333	36.08571667	24.3117	27.68326667	32.79141667	31.78486667	19.95685	25.13485	11.06093333	12.50186	17.70388333	13.8396	1.469863667	22.58226667	20.39593	1.233361	10.19272	2.635165	12.2796	66.9968	52.5213	81.9795	31.15596667	25.1953	1.89697	0.61055	18.00446667	2.72999	1.95658	73.6638	34.62535	68.1839	33.29183333	39.21583333	13.93365	4.494845	7.46618
HORVU.MOREX.r2.1HG0028630	33.26493333	40.9093	23.40723333	24.5993	39.63883333	25.77465	51.89795	130.776	71.59528333	82.71508333	59.97675	68.73176667	42.99091667	49.74218333	22.71193333	28.71793333	40.12256667	1.91524	1.496864	47.51335	4.79227	0.413913333	22.4766	3.574545	23.06881667	145.3205	94.0253	178.1135	66.6689	49.1861	0.875356667	0	41.04081667	6.40545	4.111133333	149.428	90.4059	142.554	68.45533333	81.36493333	29.7143	12.27806167	21.85118333
HORVU.MOREX.r2.1HG0028640	6.800895	12.12936667	11.5604	14.36496667	15.2829	1.785941667	8.059256667	12.98736667	13.45211667	7.166406667	7.90068	10.6566	22.29591667	11.13826333	9.240366667	9.44173	18.19765	14.67413333	6.226756667	13.09376667	11.44049667	4.50991	5.78905	4.014595	8.84118	14.2323	9.81	16.9604	11.64713333	7.672275	4.954966667	2.77981	11.53271667	1.99344	1.808903333	12.5547	10.831245	16.0746	13.94416667	14.14816667	6.68139	4.212148333	6.096326667
HORVU.MOREX.r2.1HG0028650	8.748726667	31.31016667	18.43173333	23.8536	26.72663333	3.773365	17.6202	38.21746667	25.36251667	13.43863333	11.47881667	9.442858333	8.168523333	18.1264	20.85666667	20.96723333	9.39117	7.498196667	9.617986667	15.61923333	4.472604	6.24835	3.526715	2.01644	5.378116667	29.2073	17.718	38.19605	6.31285	5.134525	2.715131667	3.27177	7.322618333	1.162263333	1.067776667	31.6122	15.8794	35.3502	9.16548	9.189763333	3.8797	4.708058333	4.09742
HORVU.MOREX.r2.1HG0028670	6.37369	8.697356667	7.49926	12.24581	9.598316667	1.369008333	3.77906	10.44811167	8.656931667	4.935981667	22.36301667	20.69973333	10.54483	9.887886667	4.438626667	5.03969	6.842741667	58.2948	12.5675	10.50533667	80.31266667	11.09479667	4.39685	2.228285	3.902551667	26.35115	20.87895	51.15395	7.0503	6.47533	65.3658	45.3894	11.886285	1.793266667	1.239586667	33.1243	18.3882	59.71725	7.305993333	12.25635667	15.83565	2.320317333	3.2023345
HORVU.MOREX.r2.1HG0028680	4.226213333	3.93135	3.62594	4.561686667	4.41314	1.822061	2.95829	9.893913333	7.065166667	4.417708333	12.334115	11.60988667	6.322185	4.497046667	2.243463333	2.781636667	3.864051667	28.73376667	8.27055	7.94399	16.93279333	6.450883333	1.4999	0.761152	2.52027	9.908885	8.57334	17.13355	2.92755	1.7153585	31.13353333	20.6829	5.735088333	0.594588	0.300387333	9.492625	7.672515	20.85355	2.91765	4.295766667	5.65735	1.885783333	2.651306667
HORVU.MOREX.r2.1HG0028690	4.541001667	3.7289	2.900086667	3.66141	3.31872	2.390038333	3.372395	14.54406667	8.67617	3.204176667	12.239195	13.54391667	8.210058333	5.424371667	1.243495667	1.966605667	3.864235	8.017826667	0.548791	7.85401	0.743872	1.422693333	2.4307	1.528822	2.873181667	7.423425	8.166845	16.16275	2.791856667	3.49827	8.556276667	2.100937	7.153143333	0.541123667	0.626604	9.366485	9.21233	21.9325	3.667533333	6.111926667	5.757075	1.8510735	3.47602
HORVU.MOREX.r2.1HG0028700	4.40649	4.10118	2.53298	3.835576667	3.80392	2.194736667	4.226181667	14.37455	7.002415	2.8040365	8.926831667	13.19002167	6.687845	5.976928333	2.01691	2.60259	3.227335	1.355884333	1.142261333	7.069286667	1.623726667	4.662423333	0.5696665	0.56045955	2.479325	9.00449	6.63785	12.8758	3.23872	3.28235	0.43071	3.363003333	7.002323333	0.169610333	0.195770333	7.83957	9.852875	13.823305	3.722033333	6.860643333	4.295325	1.705283167	4.078333333
HORVU.MOREX.r2.1HG0028710	11.134105	16.79326667	11.78657	12.80753333	15.21033333	5.68721	11.95937667	33.56108333	20.56216667	15.720605	8.313938333	10.148755	6.358308333	7.604696667	9.50211	10.74654667	6.951718333	0	0	7.050886667	0.161017333	0	4.755735	3.627455	4.876521667	10.24504	10.14782	9.127935	6.511756667	4.682635	0	0	9.447651667	1.928403333	1.093756667	12.0481	13.9019	16.80785	8.95171	16.33713333	4.38924	5.856928333	8.12209
HORVU.MOREX.r2.1HG0028720	2.2493455	3.59605	3.71459	3.437496667	5.127643333	1.5326625	7.843838333	4.82528	4.570076667	13.03355667	0.750137833	1.672927667	2.392093333	5.08926	5.220986667	3.664376667	2.48388	0	0	8.848673333	0	0	3.869315	4.64139	2.089485	5.49767	4.00659	7.980515	1.303349	1.1208675	0	0	1.669566	0.511200667	0.669870667	6.649745	3.642245	3.785685	0.936873333	1.413548333	0.1440175	1.881223167	1.038266333
HORVU.MOREX.r2.1HG0028770	17.57686667	22.23593333	21.6393	25.2032	26.81243333	5.566401667	25.77918333	33.89901667	31.50495	11.30685	12.96703333	16.76253333	15.87648333	38.1244	19.55656667	22.22506667	18.10353333	13.96583	9.372073333	28.41968333	13.5781	5.997923333	13.8093	5.991355	25.53135	29.1241	22.67155	33.21735	13.05996667	10.45968	9.623063333	9.619123333	14.66433333	3.08023	2.20478	25.92495	25.61235	35.17375	16.903	19.0485	7.29944	8.661931667	8.94284
HORVU.MOREX.r2.1HG0028780	3.065165	3.331556667	4.22029	4.2269	4.15899	1.636678333	5.157266667	5.48093	4.128805	3.694768333	3.497416667	4.743358333	4.693238333	7.805161667	4.191133333	4.82216	5.086965	0.290378867	0.881155	6.35569	0.642373333	0.775828	2.75042	1.903635	4.45204	4.02775	3.925245	3.8858	2.797636667	2.16592	0.629206667	0.750620333	3.902251667	0.732834667	0.639166	3.211195	4.635105	4.34083	3.96347	3.79238	1.413485	2.037253333	2.68263
HORVU.MOREX.r2.1HG0028790	49.20758333	14.06283333	30.26426667	19.89106667	16.6886	10.541385	88.48885	61.3929	39.92368333	66.02808333	22.62556667	35.23045	68.66615	136.1593	12.2826	14.87096667	79.57376667	1.738606667	2.90413	85.53745	6.37897	3.052053667	43.4097	25.44015	37.51903333	72.2018	62.8714	45.2028	9.61328	9.169235	17.43366667	15.80343333	20.95103333	5.16419	4.412603333	69.0013	75.81	53.2437	13.44347667	14.82935333	8.259465	16.34743833	27.424
HORVU.MOREX.r2.1HG0028810	6.84973	14.93363333	8.530676667	10.57008	16.46646667	2.365303333	10.04047333	19.34818333	16.51733333	4.749301667	2.494718333	8.274036667	7.48836	12.36455	9.154123333	7.103686667	6.848411667	9.12399	11.03977	10.18937333	8.575296667	10.19095333	5.56745	4.01089	7.490773333	11.981605	7.96209	17.36415	3.142983333	2.42467	6.138973333	8.724306667	4.083701667	1.06239	0.686224	10.231665	9.36918	17.82545	4.105713333	5.158113333	2.646965	3.9562	3.658523333
HORVU.MOREX.r2.1HG0028950	13.63763333	44.50976667	54.72453333	71.18863333	41.98976667	8.615136667	24.12793333	31.12293333	24.67508333	9.187013333	12.34415167	8.846621667	14.78263333	30.15556667	60.39386667	82.4358	18.11023333	117.5168333	38.92196667	25.46401667	90.52816667	49.25046667	9.06203	7.016665	13.02183333	34.84385	30.0829	45.34765	11.09681	12.07301	49.93196667	58.65316667	12.74788333	1.860143333	1.68094	38.74875	27.99785	39.35915	15.72073333	21.5195	4.725425	7.643316667	5.737431667
HORVU.MOREX.r2.1HG0029000	0.203176167	1.01311	0.888362	1.160231333	1.40661	0.070945667	0.308406833	0.725378167	1.409718667	0	0	0.101420333	0	0.053458167	2.013896667	1.215245667	0.050060167	0	0	0	0	0	0.2231485	0.683741	0.182003167	0	0.086589	0.234227	0	0	0	0	0.026487833	0.18956	0.0224348	0.224972	0.098692	0.0396395	0	0	0	0.0391285	0.050161
HORVU.MOREX.r2.1HG0029020	122.6613167	51.266	155.2986667	93.43226667	6.797066667	25.83968333	507.5246667	10.853165	21.93381667	1196.8195	9855.33	4904.663333	2825.198333	36.6944	8.634656667	11.21281333	1633.486667	0	0.614361333	451.4046667	0	0	5.61874	17.42615	3.825073333	1262.5125	6572.38	369.4665	9481.896667	4195.105	9.473376667	1.634455	4715.195	11588.7	10669.06667	1657.665	4838.39	797.4745	6484.076667	6255.54	6639.435	5.872959333	2693.985
HORVU.MOREX.r2.1HG0029110	4.583791667	7.241566667	6.689693333	8.34738	9.570106667	3.858468333	11.26703333	17.02731667	12.21293333	5.240748333	7.775046667	9.251466667	12.10051667	19.1746	7.692863333	9.223463333	11.53085	3.207496667	8.206916667	12.69288333	4.792586667	9.666243333	3.62671	6.517665	5.267511667	15.8808	13.0077	14.73995	11.36894667	9.48947	1.89382	10.57370333	12.25305	1.567753333	1.063215	12.97905	15.06115	16.5735	12.79232667	13.05589	3.80744	2.540403333	5.3657
HORVU.MOREX.r2.1HG0029120	0.253036833	1.917063333	0.926203333	1.32532	2.621536667	0.035460917	0.356406667	0.967862333	0.7982065	0.021598583	0.029242417	0.022728767	0.0382004	0.07450145	3.68673	2.829563333	0.042885683	0.610594667	1.775603333	0.071406083	0.870927333	1.607458	0.566297	0.3488365	0.737011833	0.2331475	0.1878375	0.234298	0.045555167	0.03561815	0	0.052547	0.01920925	0.009364213	0.00802694	0.180528	0.243032	0.40646	0.0627864	0.095000067	0.014893185	0.087956583	0.042620883
HORVU.MOREX.r2.1HG0029130	0.462877167	1.002573333	0.801894667	1.363813333	1.124085	0.075165833	0.301601	0.605145167	0.559016833	0.259932833	0.545568	0.453951833	0.4147605	0.6736315	1.218270333	1.33468	0.570098667	10.4773	14.45876	0.520581	6.400696667	10.36176	0.0397832	0.074757	0.426404	0	0	0.04489655	0.009503333	0.004551205	10.53941	10.22029667	0.577414833	0.008505233	0	0.7452995	0.52084	0.618009	0.209229	0.3809	0.09853235	0.1753255	0.301222167
HORVU.MOREX.r2.1HG0029160	6.29098	10.28043333	8.395126667	8.044006667	9.25011	0.783277167	10.77651333	5.251373333	3.617643333	18.92918333	5.227316667	6.465858333	6.26671	13.14955	5.530463333	5.500773333	8.252546667	0	0.043126333	15.03828333	0	0.160074333	12.47745	11.16295	8.234583333	18.54835	9.99793	13.113635	3.20915	2.715005	0.042316333	0.281299833	7.98095	2.81266	3.08796	15.79735	9.98754	9.26245	4.146673333	6.085896667	2.491775	5.490473333	3.41654
HORVU.MOREX.r2.1HG0029240	2.390376667	2.151166667	2.33718	1.93217	4.17913	0.542561167	2.594533333	4.369335	4.91366	4.734196667	5.052248333	3.209731667	7.355615	7.47897	2.426056667	2.01606	4.733705	2.81248	1.80518	9.240416667	3.116404	4.929949333	6.8675	4.956325	4.64136	6.060775	4.17543	5.055905	1.150699333	1.030369	1.941493333	3.086154667	2.309968333	1.180813333	0.633241667	5.677175	3.624495	5.62913	1.056472667	1.165499667	1.781715	2.749908333	1.635361667
HORVU.MOREX.r2.1HG0029250	2.934871667	1.815263333	2.137553333	1.80277	2.626593333	0.889014833	2.24536	5.984771667	3.96604	3.92545	5.041995	6.04463	3.470208333	2.653641667	1.137051667	1.67885	3.238031667	0.606266	0.263184333	3.925485	0.882414333	0.0614231	1.93526	1.25432	2.653736667	6.73368	5.649595	7.508325	4.645313333	3.376535	0.184161	0.029015733	3.942721667	0.907439667	0.645138667	6.381665	5.083715	6.291875	4.897766667	5.389646667	2.038455	1.163445	2.615155
HORVU.MOREX.r2.1HG0029270	11.37269833	40.1865	16.01606667	30.21836667	49.81356667	3.280346667	27.02986667	46.69141667	45.318	2.814799833	2.61156	3.116081667	8.980493333	16.42043333	67.6149	43.70896667	7.874653333	32.16606	42.2822	18.62015	12.35009	17.1072	13.76605	5.44706	24.02083333	19.01675	18.13135	34.77905	3.2179	3.48908	23.48153333	5.177086667	6.504898333	0.711777333	0.365794667	18.1788	16.65605	33.6082	4.31556	8.692803333	1.0217175	5.015838333	3.284271667
HORVU.MOREX.r2.1HG0029360	3.540043333	1.896856667	1.470096667	1.64612	3.31818	0.945900833	7.140101667	10.297595	7.73642	4.600348333	3.038993333	5.999743333	3.392463333	5.791911667	2.037396667	1.487666667	3.53708	0.124213	0.4840189	5.549665	0.274051233	0.70004	1.56434	0.980208	2.199163333	6.6419	5.11979	6.64326	4.526713333	3.531165	0.248808333	0.314324667	5.631503333	1.094136667	0.921761667	5.31059	6.074285	5.620475	5.084936667	5.518946667	1.54422	1.3156265	3.806716667
HORVU.MOREX.r2.1HG0029370	2.275390333	2.728486667	2.140113333	2.58517	2.573036667	0.224838833	3.718815	1.564422667	2.019418333	6.204351667	2.893671667	4.09071	3.237115	7.11159	2.716653333	3.048926667	2.695625	0.33539	3.430955333	24.89251667	3.86906	1.222453333	5.113375	5.327125	9.56231	6.76332	1.839425	4.36527	1.72343	1.5517375	1.809854333	0	2.336241667	2.74987	2.08927	4.765015	3.99561	3.57181	1.83146	2.666863333	0.787599	1.7198495	1.8962435
HORVU.MOREX.r2.1HG0029420	8.627735	22.6498	13.6551	16.7688	22.2987	6.18387	19.62986667	23.6359	17.45286667	6.367448333	3.141253333	3.64591	4.203608333	9.296493333	29.9499	21.61553333	4.635476667	7.912776667	20.19577	10.15392167	5.11633	16.80529333	5.92138	6.19098	5.767818333	11.00375	7.5015	13.0782	2.483626667	2.099515	2.052326667	21.0945	4.183721667	1.16831	1.91888	10.927465	7.798435	12.42675	3.260223333	3.72281	2.110295	4.567008333	3.647156667
HORVU.MOREX.r2.1HG0029450	23.98905	44.76093333	30.7058	33.524	54.7665	14.9997	36.80493333	87.31955	64.06873333	51.28478333	45.04101667	54.34303333	31.62321667	40.12748333	28.97923333	37.4408	27.63661667	0.7077	2.171781667	48.2641	1.10615	0.268696	18.4437	12.67639	23.92738333	142.0205	100.5866	204.3305	57.10856667	45.8629	1.276956667	0.335173333	39.9371	5.512206667	5.17388	151.094	89.4349	187.214	70.56	79.887	30.1917	19.59235	21.35396667
HORVU.MOREX.r2.1HG0029460	9.416876667	32.58936667	20.06183333	24.5981	37.2591	3.317765	9.762645	21.79361667	18.09366667	23.09923333	38.00385	31.09	16.97721667	24.49083333	27.2286	27.34066667	15.3574	519.175	87.43533333	25.91263333	300.6226667	125.4816667	7.614755	3.691985	11.9527	93.0458	69.1415	130.117	46.70166667	40.39255	1318.224333	149.3953333	25.56973333	1.93622	1.604456667	114.46095	49.9205	133.239	58.0903	59.87866667	22.6154	7.65341	6.567866667
HORVU.MOREX.r2.1HG0029500	1.378762833	4.95074	3.352606667	4.054646667	4.0311	1.291370333	3.552341667	3.455176667	2.307448333	1.805918333	1.984315	1.382531667	0.860437833	1.955591667	6.332233333	5.28826	1.058335833	3.12971	0.345958667	1.722991667	0.607561	1.485907	0.7865875	0.2869025	1.026120167	4.62727	2.83607	4.473555	1.370646667	1.3693785	3.259446667	1.061157	1.852316667	0.181805	0.118042733	3.30925	1.899015	2.486135	1.73139	2.157046667	0.598448	0.985431667	0.664172333
HORVU.MOREX.r2.1HG0029510	16.64092	10.66072333	5.37306	6.85171	11.22862333	1.637346667	20.55085	64.95541667	61.77311667	0.857131333	0.5176805	0	0.158966167	2.970296667	8.204106667	6.14132	0.525883	0	0	2.582501667	0	0.183431667	2.647907	1.729145	4.503226667	2.140995	0.816002	5.25617	0	0	0	0	0	0.047991	0.112828133	1.2117145	1.95666	4.33851	0	0	0	5.165835	1.786424833
HORVU.MOREX.r2.1HG0029520	8.539613333	26.41956667	11.60089333	19.43996667	25.71743333	0.904458833	12.45667833	26.0685	27.44478333	0.29177765	0.612955667	0.116785567	0.567354667	6.675676667	29.34006667	21.66814667	1.325643	0.261430667	0.736980333	6.291266667	1.715465333	0.71746	5.88895	2.50616	8.390013333	9.67015	5.2768	25.9542	0.131493433	0.01462395	0	0.127232667	0.1028957	0.191101367	0.324157333	8.623925	4.270295	22.2145	0.148888333	0.1200529	0.0338931	2.798758333	1.0868105
HORVU.MOREX.r2.1HG0029540	38.18158333	44.66983333	43.64996667	51.9053	38.87733333	2.019346667	15.97391667	29.54201667	32.95376667	31.45036667	5.951731667	17.12948333	15.84333333	27.2681	24.84326667	36.2784	16.92718333	22.55436667	12.53152667	29.4914	24.80456667	10.6452	23.9672	24.62925	23.66368333	40.0076	26.0031	38.93055	11.65528667	7.4173	21.39379333	10.32432667	7.799076667	7.915153333	7.522593333	37.3913	19.9645	38.0021	8.16821	10.9728	5.681595	17.70996667	8.898941667
HORVU.MOREX.r2.1HG0029590	7.447951667	1.410216667	0.544582333	0.988605333	1.814826667	0.167327833	1.018981833	0.591826667	0.698682667	33.81428833	0.211806667	2.156012333	1.073752667	0.7072715	2.56161	3.051976667	1.9666605	0.34657	1.591836	14.09730667	1.184543333	2.565883333	21.52935	37.57845	1.687093333	6.43655	2.35803	3.326675	0.549580667	0.570126	1.041191333	0	0.413161167	1.563327667	3.088	13.1407	3.3226	0.9281035	0.543271667	1.039932333	0.069506	12.67342	1.0283175
HORVU.MOREX.r2.1HG0029600	3.91598	6.800196667	3.07425	4.648356667	12.45533333	1.318126667	7.08582	29.31351667	25.17521667	0.390991167	0.8454625	1.420655	1.805465	8.2101	7.90379	5.53539	1.919316667	0.95322	1.35943	6.648266667	1.022776333	1.338916667	1.68452	1.174985	4.74169	7.23622	4.6319	13.419305	1.220340667	1.2722385	0.416263733	0.426997	2.321871667	0.110196067	0.145986667	3.660665	4.364435	14.91975	1.602863333	2.36222	0.374507	0.9376895	0.970372333
HORVU.MOREX.r2.1HG0029620	6.025805	16.0358	11.4203	15.1088	19.9529	2.928345	8.536545	20.71281667	16.62921667	6.362996667	11.21261667	11.57936167	10.66883833	15.96578333	16.2123	17.48796667	9.719478333	11.33805667	9.995483333	12.97843333	13.5632	9.994313333	7.470715	4.34382	13.70916667	22.6105	15.8869	37.51935	9.082876667	8.27415	4.317992	4.65686	7.683686667	1.228963667	0.658769	25.72955	15.5858	38.54135	12.9955	13.52736667	6.87355	3.974033333	3.540948333
HORVU.MOREX.r2.1HG0029630	11.43549667	8.069043333	6.02385	7.662726667	12.70156667	6.609875	17.03026667	51.51305	36.48295	7.000453333	4.852185	6.814048333	6.240466667	8.87611	7.908056667	9.082736667	5.39561	0.319086	0.710850333	7.696273333	1.243990333	0.703820667	5.997905	2.73935	8.682971667	7.86291	5.843145	11.1268	2.950193333	2.34289	1.070343667	2.041683333	4.559745	0.751947667	0.430542667	7.03994	7.01951	10.7925	3.968306667	5.31301	1.876595	6.089033333	6.25079
HORVU.MOREX.r2.1HG0029650	4.815576667	9.568023333	7.42169	6.296863333	13.4077	0.970604667	8.70639	6.270711667	6.696155	18.61456167	7.61816	13.68526667	5.451185	8.580216667	3.8981	3.34495	4.135166667	0	0	6.018403333	0	0.342433333	6.72067	4.029935	6.153345	7.50968	5.92792	7.81796	9.346986667	5.583355	0	0	11.40726833	6.850233333	7.70291	9.22152	7.095775	6.52995	7.99201	8.393163333	7.19913	3.364313333	5.667725
HORVU.MOREX.r2.1HG0029870	0.422958	1.207521333	0.571496	0.705224	0.956446333	0.410484833	0.848760667	1.714888333	0.983635833	0.211154333	0.6975065	1.431638333	0.987233167	0.4290309	1.981906667	1.67655	0.4936215	0.058341667	0.099561067	0.350912333	0.109427	0	0.160666	0.2539675	0.3657165	1.0702715	1.284978	1.1982545	1.094478333	0.9407335	0	0.611290333	1.0460025	0.0960135	0.207832667	0.808656	0.8890195	0.8159385	1.369274	1.60513	0.422542	0.33651565	0.328895333
HORVU.MOREX.r2.1HG0029930	1.103639833	4.640043333	1.909296667	2.77755	5.09636	0.433544333	2.592575	4.34586	2.68018	0.840168	1.281755	1.061770667	1.219046667	2.213191667	5.56044	3.173196667	1.480511667	0.164538667	0.624781333	2.786838333	0.327402667	0.642825333	1.050805	0.8902945	1.653316667	3.689505	2.033175	4.1438	0.658576	0.5789405	1.840094667	0.065522833	0.8879295	0.187443333	0.260449667	2.74999	2.238415	4.716185	0.915314333	0.938102	0.54182	0.454668	0.5213955
HORVU.MOREX.r2.1HG0029940	40.31476667	12.00209333	7.513266667	6.620566667	20.3866	23.36663333	41.92603333	24.40895	75.16716667	185.2885	128.6246333	86.64805	114.2281667	20.878	5.749403333	3.846793333	101.6146667	0.82111	0.561495667	75.04313333	0.761241333	0	125.701	165.4395	133.8756667	18.59285	23.29205	23.1717	46.11966667	36.5738	4.760036667	0.55871	253.3311667	33.7426	68.3	16.08655	38.2909	39.6578	64.5133	124.7131	29.2082	119.8145667	79.33755
HORVU.MOREX.r2.1HG0029980	0.227069333	0.890284667	0.567529333	0.923368	0.789153	0.0609041	0.407638833	0.966068667	0.666995167	0.350866	0.389837	1.0784545	0.594621667	0.402243333	1.404486667	1.32386	0.401749833	0.175633	0.612148667	0.643172	0.098090667	0.317382667	0.11029895	0.149368	0.252690833	0.768268	0.5114995	1.050088	0.329502333	0.3158935	0.0281457	0.127394933	0.3356845	0.082677833	0.072279833	0.7431	0.672201	1.252925	0.471469	0.52458	0.2205905	0.105480567	0.344141
HORVU.MOREX.r2.1HG0030040	0.972367667	9.221036667	6.030056667	10.51030667	19.2229	0.366588333	5.482685	12.66968833	9.961051667	3.54602	0.642241667	0.369628167	2.96238	5.33401	12.0099	13.76963333	2.581988333	0.458693333	0.983508333	3.981901667	0	0.124086	0.5328315	0.4985855	1.041266	5.11213	2.455365	6.829515	0.032038533	0.0690039	0	0	0	0.177330333	0.227770967	2.725775	2.13841	6.309535	0.0304896	0	0	0.171345833	0.229178167
HORVU.MOREX.r2.1HG0030100	1.171206667	2.570383333	1.251056667	1.701223333	3.298146667	0.329315883	3.319183333	6.060678333	5.541555	0.03328005	0.298371217	0.439764833	0.812338	1.288726167	3.968366667	2.34043	1.070942333	0.630463333	1.328088333	1.898555	0.163651667	1.265434	0.916319	0.354383	1.254543333	2.086631	1.74799	3.15973	0.394018333	0.3338125	0.091814667	0.946911333	0.773534333	0.046991933	0.045337767	2.00687	2.00691	2.517605	0.490292333	0.958346667	0.090341	0.637233	0.185994167
HORVU.MOREX.r2.1HG0030190	6.93286	14.78146667	8.529676667	10.41117667	23.4217	0.539870167	9.539015	17.76176667	17.85778333	2.379281667	1.706823333	5.598558333	1.596885	13.23321667	8.88083	7.409103333	1.972078333	0.502308	8.11465	9.684361667	0.924379667	4.301266667	3.38903	3.54236	3.527366667	9.907655	4.819745	17.6951	0.941181	1.469912	0.098609333	0.524019333	2.327061	0.702717667	0.892069333	7.11153	4.744965	14.7639	1.138393667	1.72991	0.5699005	1.320930167	1.089794
HORVU.MOREX.r2.1HG0030210	3.841151667	11.0924	7.181726667	9.069066667	11.50428667	1.185314333	7.813943333	17.99285	10.96512667	5.808958333	4.442545	4.01056	2.441928333	10.93651667	13.2674	13.67863333	3.606295	1.388053333	5.081343333	8.228523333	0.098324333	1.701753333	0.564793	0.3287602	2.089013333	10.99016	7.21914	14.3202	1.728136667	1.2285615	0.063138667	8.105533333	2.331023	0.516334667	0.429989667	9.995605	7.264335	12.2866	1.965243333	3.03002	1.053944	1.1181914	1.7299
HORVU.MOREX.r2.1HG0030220	2.367731667	8.809106667	5.004566667	7.31979	7.620246667	0.587716167	3.481495	10.25125667	8.04958	4.220095	5.564508333	3.880831667	2.089685	9.184341667	10.70381667	9.655776667	3.526408333	7.134256667	15.09009667	6.724086667	1.993303	2.345293333	0.660253	0.19651095	1.703951667	15.06875	8.32687	18.69335	1.851103333	2.054705	2.262889667	10.26976	2.240396667	0.295375	0.305596667	16.0684	6.92265	18.2114	2.362183333	3.156223333	1.2812145	1.0700295	1.124927833
HORVU.MOREX.r2.1HG0030230	5.118495	10.76536	7.027283333	10.80107333	18.16883333	0.6694585	6.820693333	10.03609667	12.84076667	1.524209667	1.708225	2.996773333	3.81836	4.569906667	15.3466	13.29523333	3.353838333	25.96326667	42.90243333	5.670866667	14.35632667	21.1698	7.151515	5.713045	9.156386667	6.17132	5.40411	10.13743	2.358473333	1.915825	11.77170667	9.551123333	4.167773333	2.141913333	1.56847	6.83045	5.593905	11.34132	3.164273333	4.6476	1.12685	2.29851	1.1949735
HORVU.MOREX.r2.1HG0030250	20.54603333	27.8287	18.43573333	26.50816667	39.3267	11.36841833	63.15603333	117.1045	66.61761667	21.64621667	22.12766667	37.91338333	29.24305	65.02071667	18.75113333	27.99946667	31.55406667	31.23003333	15.22276	55.61565	38.47243333	15.1769	11.53525	4.835015	18.2441	68.01405	48.62585	84.3753	12.4499	12.02327	12.68686	20.90700333	22.8867	1.949766667	1.644956667	94.63565	56.20815	121.8135	30.6803	38.2434	9.749135	8.414121667	11.74962333
HORVU.MOREX.r2.1HG0030260	16.28731667	67.09326667	44.2071	69.65226667	81.52476667	7.785943333	46.2974	73.3944	45.85018333	31.21105	61.1898	51.51996667	54.53051667	121.2221667	65.3254	73.93256667	61.69516667	5.504333333	23.47041667	85.17946667	9.979933333	9.926846667	21.7176	6.234375	31.8745	103.32735	59.04195	134.759	15.8638	13.245865	1.32591	2.690093333	35.375	3.049013333	2.15601	212.877	94.26505	234.362	44.28673333	76.3993	22.07935	7.786026667	6.596255
HORVU.MOREX.r2.1HG0030300	5.413028333	4.616906667	4.022703333	4.513756667	3.254953333	3.05838	6.328188333	8.873403333	6.427803333	6.998451667	9.951653333	25.48871667	7.55916	13.9381	4.1306	2.46165	6.289016667	3.491796667	2.497880333	8.996285	13.96156667	2.889467	4.99552	5.85782	8.21084	13.42255	6.010425	11.437465	3.411963333	4.02	0.222753133	1.989484	5.176416667	1.669093333	1.337973333	11.5114	7.236525	9.50195	6.33766	5.574303333	3.44859	2.655961667	5.321638333
HORVU.MOREX.r2.1HG0030330	6.245315	11.12030667	8.065836667	7.2945	4.240963333	10.24390667	11.2891	6.531281667	3.785506667	10.16065833	76.13871667	36.01588333	3.465936667	13.73354833	17.2358	13.4789	8.17048	232.5123333	33.58893333	8.773161667	324.6243333	132.8321033	30.02705	19.7609	6.665078333	11.88759	25.4495	3.736025	51.11606667	58.3415	115.106	275.1976667	43.79341667	1.61695	0.842501333	12.75955	18.3397	16.941135	77.2149	68.0652	3.571685	17.75115	3.169938333
HORVU.MOREX.r2.1HG0030350	20.42905	11.42409667	11.35534	10.04426333	13.78563333	0.816158833	21.96283333	14.352	14.88401667	18.48173333	11.73809667	128.0853333	57.92323333	3.736475	11.01268	10.30577667	41.33505	6.457746667	20.94946667	23.42863333	0.196256	0.705832	1.705125	1.16314	0.581984167	27.7137	43.83965	17.30892	25.58306333	27.9768	4.96196	5.409306667	119.3976833	154.435	106.6478333	34.4416	50.8227	13.21785	21.11064667	40.3675	23.4078	2.206771667	19.57273333
HORVU.MOREX.r2.1HG0030360	5.12513	10.98055	5.343223333	7.325133333	12.2385	0.851001667	4.020246667	13.8452	14.19366667	3.66574	2.908531667	3.940268333	2.780958333	2.383198333	9.57261	7.899713333	2.195128333	1.526892333	1.49553	6.077195	1.999536	1.456366	5.77429	3.7193	7.318056667	7.266255	5.4892	15.7821	5.276233333	3.618255	1.150991333	0.801250667	6.725078333	1.417023333	1.69304	5.6903	3.803615	13.076	5.95981	5.532003333	2.51223	2.396236667	2.364791667
HORVU.MOREX.r2.1HG0030460	35.78385	33.86286667	28.84166667	31.8223	30.3084	8.223181667	27.37808333	28.71135	31.66708333	58.09965	48.54726667	36.86136667	53.15298333	108.4675	18.52096667	22.0431	51.0317	32.45946667	17.58393	56.19138333	66.9126	22.49893333	33.4783	26.7245	46.09013333	63.14535	59.85145	51.0313	39.2239	33.46615	94.32016667	47.5856	54.25491667	14.2136	13.041	60.04805	54.7657	48.15325	54.16343333	48.85353333	18.09015	25.13378333	20.66033333
HORVU.MOREX.r2.1HG0030470	13.40656667	24.82813333	18.702	25.70503333	18.61176667	3.464723333	17.78885	33.48428333	22.56448333	11.41896667	7.501325	10.48301833	12.81485	33.42058333	23.02636667	25.2108	12.94733333	9.453876667	19.23536667	22.8558	28.5976	14.58396667	6.722575	3.758745	12.47755	36.29525	21.486	35.5489	12.43336667	9.580265	37.26396667	11.41472667	11.74113167	1.082529333	1.231433333	37.4462	22.5901	36.01605	18.2588	17.30386667	6.664375	6.434768333	7.239666667
HORVU.MOREX.r2.1HG0030570	2.382863333	0.574664667	1.527208	1.297320667	0.334818	0.045933583	0.665685833	0.9493135	2.206733333	0.046413217	0.186947	0.008839817	0.0273026	0.234248217	1.754756667	1.63022	0.010331467	1.594841333	22.39193	0.074949533	1.594409	7.381556667	0.069903	0.15211075	0.373889	0.15014145	0.03574065	0.1729605	0.151753667	0.1430975	1.48197	25.78558	0.075535817	0.019171833	0.036943567	0.1467953	0.04303815	0.10220085	0.040590933	0.014584833	0.02070305	1.748268333	0.352180433
HORVU.MOREX.r2.1HG0030580	1.659413667	0.735047667	3.21268	1.989035	0.531338	0.090661667	0.245870833	0.2010515	0.4034415	0.04158005	0.0640874	0.034668717	0.017858333	0.069915917	1.272811	1.26545	0.006636483	19.8484	17.39435667	0.08083985	14.70192333	13.30863333	0.3303	0.81073	0.098198267	0.266399	0.0780333	0.3802055	0.044498033	0.1699545	1.586133333	10.75095667	0.039611267	0.069255933	0.184524567	0.555983	0.06678735	0.220939	0.0632753	0.022176367	0.0425107	2.027105	0.133522167
HORVU.MOREX.r2.1HG0030630	2.488148333	3.865876667	8.810693333	6.904246667	1.013221333	1.235444833	1.797840667	1.632741833	1.801866667	0.1387165	0.059513833	0	0	0.268961667	5.061526667	4.88478	0	2.355275333	56.25822667	0.267440667	3.348033333	20.13246	5.96014	6.40074	0.121082167	0.510195	0.373415	0.2805845	0.097796033	0.0922885	6.561073333	47.43471	0.109998667	1.197631	0.951617	1.4088575	0.1498865	0.1709455	0.119274667	0.087592	0	4.105331667	0.410889667
HORVU.MOREX.r2.1HG0030640	105.00225	11.69708333	24.35933333	29.4494	11.42287333	104.3432333	19.00601667	31.07108333	43.40428333	11.43225	7.673681167	1.1955015	2.233485	6.53508	80.1692	74.10843333	2.9191635	27.11398333	418.9756667	4.477556667	50.06933333	78.25889667	11.234075	20.11225	2.068652667	9.742875	4.908855	12.0902	5.03167	20.460795	40.3782	70.18062667	0.876818167	0.995004667	2.182156667	18.8332	8.19356	7.79106	4.174773333	3.577516667	7.270275	378.7505	110.1452
HORVU.MOREX.r2.1HG0030650	126.1097333	15.6736	38.01653333	54.63596667	12.56576667	113.27875	65.5059	53.3102	50.84238333	20.48848333	12.22681333	1.565792333	2.946135	8.109921667	117.4196667	115.5453333	4.428585	71.98133333	707.6596	7.08703	32.12386667	47.4596	0.7394415	0.6833365	5.953206667	13.36655	4.7023	16.87665	4.045883333	18.5497	80.71186667	58.8235	1.861794	0.045693667	0	23.0211	8.25541	11.376955	4.881813333	3.65887	8.17448	438.5788333	121.88
HORVU.MOREX.r2.1HG0030670	2.25763	0.576558667	2.263926333	2.144073333	0.643941333	0.144276667	0.415301167	0.963572167	1.78801	0.075943167	0.256694333	0	0.0678649	0.206778367	2.747836667	3.00548	0.04253385	0.684760333	20.95256333	0.220612667	0.131172667	8.149656667	0.0812388	0.709601	0.395196667	0.1482455	0.16327625	0.5952085	0.262985333	0.907299	3.06635	23.54034333	0.181444	0.099203233	0.056732333	0.648159	0.2715555	0.22618385	0.199512833	0.1397504	0.414583	2.748765	0.259754833
HORVU.MOREX.r2.1HG0030720	6.817533333	3.070346667	6.000376667	5.10934	0.801683667	1.821098	6.336831667	2.1246125	3.540635	5.587656667	11.49529333	5.764086667	2.163808333	0.2969575	3.013566667	3.723423333	1.792486667	1.275112	55.64001	0.951102667	5.334853333	29.00800667	3.71471	6.46314	0.089533	1.823765	1.159815	1.044429	5.91814	10.714585	3.991533333	40.49136333	6.111648333	32.07183333	33.1141	3.68222	2.289025	2.169711	7.4882	5.391766667	10.882205	4.255598	32.86141667
HORVU.MOREX.r2.1HG0030730	231.1725	19.21476667	43.2	60.61523333	18.27016667	241.8821667	44.99343333	68.24513333	100.2929	30.84988333	22.84873167	3.377328	5.275976667	15.33538333	156.9876667	154.5873333	7.90911	47.55943333	533.724	12.24026	87.61546667	106.3844667	17.04305	27.57435	6.43527	31.50035	16.13285	36.08035	15.22903333	63.76445	78.70063333	103.7503333	2.517356667	4.05972	4.38378	66.6438	24.3339	26.71095	12.27261667	11.28183333	24.0686	828.7288333	238.549
HORVU.MOREX.r2.1HG0030740	286.3215	51.28456667	144.8283667	196.1646667	49.38743333	463.4033333	152.1529833	144.3783333	132.1001667	48.03668333	29.37633333	4.365941667	7.18017	20.19158333	448.8126667	422.735	9.480585	149.8860333	1611.292333	18.6833	75.7918	133.6181333	29.42055	53.0432	14.31905	38.1195	19.32549	48.676	11.51373333	62.53081	172.4235	143.0284	4.106145	3.420886667	5.141776667	68.07315	24.97045	35.1701	15.6844	10.30342333	23.49365	1237.191667	293.1075
HORVU.MOREX.r2.1HG0030770	83.44873333	82.2598	61.17916667	69.76983333	91.46003333	7.63148	128.215	116.1218333	119.2556667	73.56788333	17.2985	37.09396667	62.13061667	185.0705	47.08003333	35.57213333	78.3723	54.82253333	46.09693333	164.7875	86.10126667	43.90446667	73.18725	56.1961	76.181	176.8045	72.18515	189.1325	13.00973333	9.091985	26.43216667	17.91621	15.91755	14.00993333	11.79896667	137.9345	77.6562	121.83845	17.3655	18.21336667	10.346215	37.35213333	27.89136667
HORVU.MOREX.r2.1HG0030800	1.908459667	1.37308	1.245869	1.086778667	0.426293	0.223261167	5.435323333	1.7923785	1.5278575	0.131759833	15.151055	12.29046	1.4480285	4.980348333	0.463655667	1.076792667	1.194172	0	2.470031333	2.931003333	1.384485333	10.68429	1.035978	0.4568835	3.017713333	10.17025	6.61678	7.565255	6.34341	5.27439	0	0.825876667	8.468556667	3.374093333	0.475345533	6.7158	4.408855	2.013825	5.536156667	4.618906667	2.75841	0.3501115	2.164183333
HORVU.MOREX.r2.1HG0030810	3.859863333	6.814203333	3.07759	4.399396667	4.612	0.803504	2.470126667	2.769398333	2.58827	10.09008667	5.006231667	4.202661667	3.913375	3.11514	8.30555	5.140793333	2.507983333	1.922834667	1.444170333	4.35068	5.40616	3.706007667	3.01817	2.412265	8.938911667	4.342135	3.972065	3.80643	7.764393333	4.97927	1.094962333	3.674153333	6.393466667	0.873766	0.637841	4.53472	3.55431	5.926335	8.4572	7.371093333	2.066295	2.685968333	3.623341667
HORVU.MOREX.r2.1HG0030890	48.9855	6.51862	4.495213333	3.905303333	6.429373333	8.13257	18.48411667	26.40455	12.96694167	12.51573333	112.0369667	142.187	37.5841	61.82006667	6.59533	7.264646667	42.74856667	1.985273333	1.614870667	27.04381667	3.907318667	0.193749667	48.66905	19.5358	18.62213333	58.47615	45.65145	39.5108	10.85133667	8.721285	21.85893	2.99647	13.61631667	12.255	5.049476667	54.75195	75.21745	46.83775	19.79476667	20.27193333	17.70425	23.63698333	11.70645333
HORVU.MOREX.r2.1HG0030900	4.06291	7.36237	3.515483333	5.71847	11.94743333	2.17422	7.872528333	52.93486667	41.61503333	0.658655333	1.272106167	1.7396	6.176363333	6.292386667	11.2213	9.319586667	3.807828333	4.511443333	10.07311	7.252875	3.236626667	5.632073333	1.598205	1.20503	5.21287	12.909265	9.232965	23.9025	1.267396333	1.858685	0.700285333	2.969276667	2.54007	0.0739241	0.0574219	10.507065	11.9716	31.1009	2.273856667	5.664703333	0.903626	1.213512	2.247035
HORVU.MOREX.r2.1HG0030920	7.888233333	12.0739	7.84149	10.11704667	20.5636	5.3192	19.33935	21.19133333	20.0816	6.030866667	3.832543333	8.498605	7.867921667	13.87585	16.65756667	12.0679	7.7545	1.111152667	2.145993333	14.52545	1.937939	1.13393	13.197	7.336155	12.85203333	14.974145	10.31308	18.46125	4.037486667	3.246335	0.650098667	1.619236333	7.192156667	2.317156667	1.553253333	11.28935	12.5316	20.8325	5.686426667	7.320733333	3.0492	4.718916667	4.076936667
HORVU.MOREX.r2.1HG0030930	1.285537667	1.659386667	2.14425	1.399916667	3.039336667	1.044594333	5.576906667	3.85019	5.302356667	0.724197367	0.159188433	0.2121403	1.004122	1.325551333	1.439149	1.065062	2.690073333	0.191448333	0.1590893	4.456498333	0.643031333	0.038247667	0.7320035	0.197182	1.171252333	5.510515	1.219895	3.901575	0.574269333	0.8303255	0.034057667	0.389202333	0.1604018	0.218917	0.123364133	5.050205	1.799835	2.24105	0.549400667	0.885836333	0.08933825	0.5252575	0.401584333
HORVU.MOREX.r2.1HG0030940	4.72812	7.680546667	6.033306667	8.436413333	10.01612	0.24598775	3.264016667	8.881333333	7.869118333	0.7869985	0.403493833	0.640757667	0.225979333	0.670627667	4.665706667	8.439503333	0.312475	3.282726667	6.60839	2.593138333	0.292190333	5.866146667	3.1447	0.70951	4.439076667	3.645915	1.421825	10.770975	0.385642	0.293023	0	3.568973333	0.356034167	0.29843	0.160930667	2.594175	1.338835	9.478045	0.618225333	0.472702667	0.1402285	1.519685	0.6341895
HORVU.MOREX.r2.1HG0030950	18.74786667	26.98693333	16.08606667	23.20416667	30.53193333	1.430263333	15.4182	26.80046667	30.5099	26.70393333	16.47643333	38.66103333	21.68306667	20.22246667	20.00563333	17.35146667	18.86676667	85.4418	81.74126667	28.0544	85.58073333	73.27106667	13.8411	12.1038	21.50863333	37.50075	29.23355	54.4476	24.54186667	17.509765	23.29827333	120.6527	27.45255	7.918436667	6.830966667	39.73365	24.20725	47.7477	25.4519	27.36943333	12.97475	9.243526667	10.83515167
HORVU.MOREX.r2.1HG0030970	22.0861	30.5913	37.7254	35.10176667	33.667	5.66452	43.2573	74.678	46.29753333	41.07871667	50.00771667	87.30138333	65.37133333	83.82768333	20.56976667	26.95726667	52.71545	25.41363333	22.86723333	65.70103333	43.54966667	20.9472	11.9755	8.16345	28.1633	91.8399	77.1217	102.99355	33.53986667	30.83685	26.59	42.91073333	42.86958333	4.438323333	3.081833333	89.60745	67.45365	106.9045	40.7372	43.55953333	16.9149	9.079566667	18.92221667
HORVU.MOREX.r2.1HG0031000	85.56083333	64.65586667	54.42116667	62.79436667	66.53016667	6.522731667	79.67098333	50.68098333	48.32218333	29.94506667	18.984	22.61275	36.67751667	148.9138333	53.9872	55.24793333	98.24978333	5.59299	6.928313333	144.5838333	23.11136667	3.609826667	65.0382	35.0114	104.9119667	123.335	44.02885	97.44025	12.60976667	5.27767	8.783063333	10.67423	40.7209	12.11693333	7.9434	92.08305	60.50575	74.42825	17.74983333	18.28776667	10.982545	36.32636667	19.12491667
HORVU.MOREX.r2.1HG0031030	4.33692	4.039283333	3.4691	2.9193	4.84123	2.7954	8.900823333	15.94745	9.739806667	5.873243333	4.068611667	6.10184	8.997488333	12.52673333	4.177483333	2.807106667	8.2091	2.218011	4.166736667	10.284945	0.906192667	2.26917	2.778145	2.085745	4.964603333	9.75076	8.58007	9.61551	3.694153333	2.967925	2.261671	3.593803333	4.22718	0.788694667	0.764961333	8.065205	9.790385	10.288235	4.791	4.321553333	1.686455	1.9481905	3.316146667
HORVU.MOREX.r2.1HG0031080	16.63105	11.2633	11.26466667	12.3562	17.6342	6.291975	24.28486667	47.07115	33.18713333	32.87225	27.16736667	42.75615	18.53331667	19.12396667	10.38842	14.20443	14.79015	3.906863333	4.543766667	14.77898333	7.607243333	5.07272	23.3313	20.4238	9.99743	46.55485	39.4157	42.4815	33.05796667	23.0873	5.24619	3.587303333	22.1715	5.091953333	4.88823	38.13225	30.19065	40.60395	28.74193333	38.53836667	10.878025	11.81207167	12.24596167
HORVU.MOREX.r2.1HG0031180	4.78448	22.2372	11.4587	15.61376667	24.93243333	1.421925	9.917541667	25.99116667	17.1562	6.151101667	4.044531667	8.879535	8.86902	15.30366667	14.37556667	11.5	7.301881667	8.456633333	13.8818	13.64276667	16.27136667	8.86639	4.15081	2.985045	6.97035	16.6762	12.0194	28.0293	4.80701	3.68067	0.174106333	2.804643333	5.538958333	0.870312333	0.729645667	14.11675	10.24672	28.51495	5.672266667	7.256036667	3.210405	3.800345	2.646748333
HORVU.MOREX.r2.1HG0031440	1.458472333	3.552396667	2.424976667	2.686446667	2.607143333	0.814795	3.569553333	2.782806667	1.80943	3.607248333	3.52225	5.72974	1.594871667	3.436283333	4.745996667	3.689726667	2.0157	0.49278	0.479276867	2.315448333	1.016438667	1.903601667	1.638525	0.9535025	0.790336833	6.191395	4.418115	4.775265	2.606686667	2.23017	1.365470667	1.484820667	3.21106	0.802856	0.508294667	5.74363	4.13768	4.352105	3.343376667	3.08432	2.077515	1.286058833	1.757991667
HORVU.MOREX.r2.1HG0031450	0.7643675	4.33672	1.99717	2.651956667	5.041133333	0.65508	1.035288667	11.61451167	8.531805	3.812951667	1.992813333	1.288403667	1.027944333	0.667866	3.57379	2.29133	0.579794	0.3462204	0.506525333	3.425061667	0.0079608	0.045927333	0.249094	0.1430745	0.3475045	2.789295	0.644608	8.198465	0.735472	1.316467	0	0.177884333	0.415432833	0.119018367	0.168842667	3.12232	1.35957	8.20117	0.933398333	0.980054333	0.502399	0.467042167	0.494138167
HORVU.MOREX.r2.1HG0031500	0	7.07829	2.43361	3.223306667	4.235486667	0.439815167	1.275996	0.540491	0	0	0	0.0308955	0.015149017	0	11.64046	7.13129	0	0	0	0.061343	0	0	0	0.07975125	0	0	0.08508945	0.46713605	0	0.01963365	0	0	0	0	0	0.076632	0.155172	0.1338154	0.046207167	0	0.01755335	0	0
HORVU.MOREX.r2.1HG0031510	48.4017	41.39663333	22.98243333	39.64163333	58.56953333	3.964218333	57.9426	64.95693333	90.00193333	0.406976	1.623219167	3.260805	5.765605	25.40006667	49.68303333	35.12803333	10.71441333	62.9028	48.83246667	38.02073333	44.68176667	39.6265	38.5138	57.36395	88.04913333	28.60285	16.28045	38.47495	1.695675333	1.641455	6.134826667	4.66978	3.648255	2.501293333	5.70678	21.71215	19.2465	39.1161	2.592153333	7.6354	0.8075095	14.51636667	7.288636667
HORVU.MOREX.r2.1HG0031530	2.808273333	1.374930333	1.670693667	0.956498	1.817896667	0.9068855	8.614318333	1.914031667	1.604003333	3.142268833	0.288351	0.545864167	1.157615833	1.3767895	3.078133333	2.315651333	0.426681667	0	0	2.232268167	0	0	2.50789	2.048255	11.57117	0.4319715	0.7367005	0.454019	0.303128	0.0920485	0	0	0.411906333	0.173243	0	0.950105	0.3537525	0.301671	0.080777667	0.497123333	0.617215	3.734473333	3.5117595
HORVU.MOREX.r2.1HG0031540	4.479465	10.24408333	9.221656667	9.862343333	13.27926667	1.321821667	10.28755333	22.49146667	16.59125	14.32745	4.427276667	5.194066667	7.845566667	21.2662	9.22246	10.68448667	9.482376667	2.966508667	15.64703333	19.17163333	7.03956	34.04076667	4.015915	2.09754	18.8982	36.8664	15.9442	61.4511	4.194406667	2.718055	0.415083333	25.30936667	1.72759	0.456735333	0.359881333	37.2779	15.38675	41.30095	5.80788	6.616396667	4.281435	2.759258333	3.342906667
HORVU.MOREX.r2.1HG0031680	5.28597	5.193383333	3.4606	4.145186667	4.896806667	5.087556667	14.74655	7.897253333	3.190695	6.844171667	27.9103	20.24908333	14.0116	34.17906667	8.57877	13.35975	7.576606667	0.095724333	5.113963333	12.47115	1.117207667	4.01104	14.6561	20.4832	7.478848333	16.74875	14.78855	8.39296	6.084933333	17.36325	0.047746	22.00543333	19.18431333	1.437083333	3.627246667	12.5346	23.1021	78.75285	12.58146667	37.8466	27.862245	17.89042333	23.72481
HORVU.MOREX.r2.1HG0031690	24.25103333	60.51663333	57.46573333	61.9593	70.69556667	17.12888333	50.56736667	66.62691667	71.0887	25.9095	14.86056667	11.72181667	14.47813333	20.8731	59.54516667	60.16403333	17.99311667	43.5592	33.7541	30.80931667	17.83376667	10.39184	21.51875	14.36795	14.39091667	23.68075	15.682	33.9012	9.337273333	7.37432	25.68366667	26.4969	16.71276667	7.638836667	8.020296667	24.3893	12.4198	32.4746	7.392876667	13.75036667	6.27179	19.7343	10.740155
HORVU.MOREX.r2.1HG0031720	5.097541667	9.331776667	7.981573333	10.73162333	12.58403333	3.463121667	12.64498333	18.73526667	12.66373333	7.336993333	4.162935	7.433865	8.41309	11.3399	13.70705	12.6121	7.596913333	12.38045667	16.72327333	9.98839	6.899753333	11.80069667	4.511205	2.841585	6.071468333	9.50013	9.0166	11.2981	5.448123333	4.6853	5.679286667	8.040073333	6.125095	1.415496667	1.062280333	9.128575	9.791975	15.18175	6.913566667	8.17969	3.464995	2.706206667	4.28914
HORVU.MOREX.r2.1HG0031730	17.75171667	14.13906667	13.09423333	16.31536667	19.8081	3.046695	20.43543333	26.55723333	24.1338	31.89916667	30.80591667	128.3793	52.23055	35.15873333	15.53096667	15.86573333	34.89096667	31.84700333	28.69706667	45.39163333	14.99082333	17.64283333	24.7487	23.0875	25.08866667	49.90735	55.0782	54.092	39.7906	37.10255	47.5926	33.29326667	55.7655	23.01693333	20.57163333	52.5143	53.83925	60.14435	43.79496667	50.4994	36.43515	10.535965	15.5622
HORVU.MOREX.r2.1HG0031750	2.859226667	7.066386667	6.318336667	8.78259	8.155576667	1.28819	5.619705	7.625043333	4.911376667	6.30585	27.24306667	13.59656667	7.29709	7.677365	9.5586	12.85943333	8.173163333	3.189056667	4.16479	8.362273333	5.691206667	2.574827333	3.79503	3.004305	2.64726	9.472085	13.17695	5.45755	21.75993333	18.11951	4.66402	2.528915667	17.82796667	1.912946667	1.528816667	9.54478	11.0459	9.85654	25.80143333	20.68733333	4.843795	2.0258085	3.821218333
HORVU.MOREX.r2.1HG0031760	619.7171667	848.873	545.8886667	714.953	867.5186667	111.3670833	586.3483333	1282.309667	1288.063333	127.0832667	45.77645	129.9896333	134.5741667	266.797	614.5493333	555.848	180.1246667	3571.406667	2113.24	403.9171667	3241.35	2704.05	518.3285	368.164	666.6325	505.5125	289.699	1106.7295	58.93143333	49.7582	634.099	626.32	85.20653333	84.53976667	45.81723333	495.205	285.6835	892.5565	73.3154	161.072	55.2499	292.7633333	126.004
HORVU.MOREX.r2.1HG0031840	14.51865	2.572503333	3.450253333	3.93119	1.440823333	3.20164	13.04835	2.381481667	1.695600833	1.351153333	0.499636667	1.000736167	0.403581833	2.66086	4.35681	4.983976667	0.568195667	0	0	3.466088333	0	0.241319667	20.53975	6.856155	17.52088333	0.9802245	0.8321065	1.359723	0.243982667	0.07968015	0	0	0.693350167	0.559126	0.127361233	0.983823	1.04028	0.5992785	0.155258033	0.232899333	0.2045425	8.918075	1.44806
HORVU.MOREX.r2.1HG0031860	5.36422	5.146033333	3.88662	4.77368	4.53524	1.722376667	6.8034	8.264123333	5.541993333	12.75273333	1.59268	8.530326667	12.03852833	11.3437	3.134693333	3.41678	15.36188333	0.636834333	2.489973333	16.59708333	0.993478333	0.44984	5.805705	3.580265	4.381205	21.973	16.7969	14.82445	0.866277667	1.3349905	0.535288	2.887486667	3.029516667	0.867693667	0.914681667	18.82155	18.0932	12.47915	1.53527	2.615233333	1.681495	2.214808333	1.321556833
HORVU.MOREX.r2.1HG0031870	17.30318333	24.82603333	26.23216667	27.69856667	38.8121	8.83765	37.56346667	56.8703	36.08928333	23.50595	30.31348333	35.6125	28.54716667	53.53201667	17.42736667	23.28393333	27.4879	4.262953333	12.27453333	37.68391667	9.561406667	11.56719667	25.7259	17.9992	17.6573	49.48695	50.9162	49.4052	30.59503333	25.95075	7.30845	14.5432	32.12853333	7.56851	5.670423333	42.1042	47.96215	52.6962	41.07276667	41.17496667	13.88215	13.543625	15.11693333
HORVU.MOREX.r2.1HG0031880	1.925248333	4.476076667	1.40729	2.00613	6.75862	0.17578485	2.13286	6.541425	5.900771667	0.605006	0.675992667	0.687241667	1.538661667	2.216111667	2.01538	1.196491667	1.319818333	1.622378	2.171756667	3.044205	1.497583333	1.340033333	0.9767725	0.3424175	1.526233333	3.25303	3.69317	5.764595	0.509011333	0.7905035	4.331806667	0.909015	0.763119167	0.140453233	0.0926615	2.59415	2.13419	6.151215	0.767169	1.254857333	0.14035	0.679027333	0.638396
HORVU.MOREX.r2.1HG0031900	20.17658333	39.49796667	21.8464	29.85706667	52.3518	4.22461	26.9716	52.1137	55.12048333	7.882703333	6.844123333	11.9346	15.78141667	29.57511667	35.71036667	27.7079	14.65185	17.52903	21.07863333	26.65891667	17.51430667	16.58332	18.1291	11.6025	32.28491667	27.95745	19.1676	43.4201	8.804733333	6.955985	6.976996667	14.05019	12.40885	2.48307	1.877536667	21.69445	21.8289	46.58275	12.22817	15.96573333	6.34982	9.429656667	7.8801
HORVU.MOREX.r2.1HG0031930	6.04541	21.06723333	13.2734	16.87103333	24.97633333	4.621091667	30.28406667	51.43556667	24.22621667	13.522855	21.26178333	26.99585	20.79166667	42.99586667	9.164976667	9.760266667	23.97776667	1.72393	1.340832667	36.36416667	1.74451	1.303066667	2.162555	0.757885	4.82686	78.68325	51.12365	84.3286	11.75756667	12.441545	17.765864	1.167417	13.8089	0.962432333	1.002778667	74.8185	42.18955	75.51505	18.74287333	21.32963333	8.956805	3.92797	6.0761
HORVU.MOREX.r2.1HG0031950	6.542251667	12.40893333	8.0482	7.764606667	13.18996667	2.3555315	18.6383	30.15225	17.1465	5.647533333	2.63974	3.338805	12.92741667	25.91376667	7.583166667	5.029243333	12.00236667	0.403916667	2.132711	13.53483333	0	0.182112	3.67921	1.903425	3.090076667	18.54965	8.04806	17.67785	0.459127333	0.06338365	0	0	0	1.143116	0.642417667	23.735	14.1519	16.2562	0.279681	0.871266333	1.19757	2.293761667	1.768518833
HORVU.MOREX.r2.1HG0031960	8.186338333	13.40113333	9.32215	9.155443333	15.27386667	1.921916	15.82645	27.3848	16.95425	7.052975	3.383565	3.673036667	14.7045	27.8036	9.338236667	5.892003333	13.81086833	0	3.335136667	14.64786	0	0	3.966065	2.719405	3.420015	14.5031	6.82078	15.66085	0.593844333	0.062696	0	0	0	1.499078	0.841904	26.6376	16.58365	18.9429	0.262536667	1.146428	1.638165	2.3040465	2.493585833
HORVU.MOREX.r2.1HG0032020	342.1303333	288.9463333	227.9743333	319.6346667	281.3893333	23.56885	163.7361667	169.8563333	346.8725	16.08045	28.32975	48.32481667	50.51996667	124.2377667	314.6863333	277.0563333	87.2692	1526.8	433.5176667	147.7328333	862.4056667	475.5026667	282.7425	102.39405	414.0383333	211.321	146.8545	339.0355	33.83396667	32.45185	689.6896667	319.4713333	62.2796	77.3879	35.8742	256.7995	128.034	217.459	40.70193333	95.46113333	24.3272	137.8656	61.8735
HORVU.MOREX.r2.1HG0032060	12.03126333	71.52196667	109.7663667	98.73023333	41.1388	1.884741667	6.735381667	15.97700333	26.91811667	62.2347	10.568665	9.048161667	21.58761667	99.2204	42.3727	42.22056667	14.91535	0	0	75.80063333	0.544213333	0	21.7915	6.74997	61.73545	2.140195	2.331595	2.46636	3.430466667	3.6380385	0	0	0.899424333	1.195994	0.408390667	2.928495	3.108085	2.634435	4.447026667	1.904827667	1.340659	16.64001667	4.445738333
HORVU.MOREX.r2.1HG0032070	4.469168333	9.605243333	6.084476667	7.198203333	9.30016	1.359576667	6.17205	8.355226667	6.544363333	4.901996667	8.808785	8.87774	9.95745	12.2885	9.56299	7.256396667	9.006015	2.385363333	3.613856667	10.44187	2.583790333	2.094556667	3.723635	2.147245	7.126736667	14.4537	12.587135	15.3009	11.2898	7.575315	1.229836667	2.599443333	6.599315	1.19926	0.984503667	12.8325	9.92046	14.17615	10.38466333	10.06658333	3.71288	2.674415	4.910735
HORVU.MOREX.r2.1HG0032080	55.3979	85.32986667	60.41453333	83.87553333	75.2234	6.003441667	54.63476667	45.88176667	59.69918333	21.64008333	13.13192667	27.97598333	22.25601667	47.0731	83.15396667	79.00916667	31.04435	148.5185667	264.143	54.57256667	184.2116667	240.175	56.85385	34.71985	75.9332	53.5681	38.8252	72.28585	12.58196667	10.37787	71.47986667	211.9993333	19.07323333	14.0959	9.211583333	57.929	41.1028	70.1894	16.92696667	24.57546667	10.239585	22.13553333	11.84737167
HORVU.MOREX.r2.1HG0032240	10.86081833	8.365453333	6.48781	5.902536667	15.88396667	1.323076	8.62495	28.27588333	22.4501	1.89553	8.250603333	19.50242167	8.200988333	13.62758833	3.954883333	2.409906667	9.635598333	1.287643333	4.83901	13.89746667	3.095103333	2.568073333	19.4631	21.1898	30.48455	9.374765	2.8571	12.7528	2.469863333	2.034295	0.300346333	8.292	4.858266667	0.816406	0.567377333	5.678905	3.41028	13.82275	2.727486667	3.906633333	2.925535	6.797288333	3.850188333
HORVU.MOREX.r2.1HG0032360	9.708783333	32.40226667	23.56703333	19.47626667	49.22273333	1.82818	11.42631833	8.32387	8.751171667	29.81235	41.43015	23.10495	46.43938333	16.77386667	12.29607	8.711763333	26.44348333	6.74492	0.926023	33.44901667	13.1745	6.711076667	11.2835	8.57309	21.72783333	12.0985	12.23395	8.51599	25.4908	13.991745	85.0018	7.56834	62.8109	9.194116667	4.344063333	11.49345	13.26125	11.715625	37.46106667	46.32766667	15.22635	16.12651667	21.6358
HORVU.MOREX.r2.1HG0032420	146.8826667	71.98586667	77.90176667	88.46333333	158.2146667	60.84501667	215.0383333	405.2071667	401.4593333	97.7734	67.98656667	90.3417	69.29776667	116.3045	87.6824	111.5497667	85.09223333	199.4629	100.1047	137.205	167.4606667	81.1799	133.283	85.7211	136.1791667	142.6651	101.33645	177.5135	84.83183333	57.50225	176.7376667	90.9483	72.67753333	21.47606667	12.32483333	97.2102	117.9025	181.7485	99.20256667	125.7816667	39.1815	119.32205	65.30686667
HORVU.MOREX.r2.1HG0032460	0.080014017	39.28363333	84.88973333	70.65996667	0.332062	0.884504333	60.95238333	3.896433333	0.05818215	0.049665533	0.019981783	0.121695583	103.2780167	21.4338	8.39404	10.38480333	174.3416667	0	0.0085034	6.976316667	0	0	0.05160105	0.0156356	0.028981367	105.4949	182.756	10.939975	0.183003837	0.1155205	0	0	0.009989717	0.132076767	0.084014533	103.4396	190.9135	55.124575	0.270163733	0.179409867	1.0789815	0.020817683	0.00816575
HORVU.MOREX.r2.1HG0032520	69.56566667	33.5375	27.4806	32.3554	26.84056667	3.614951667	31.7436	23.74266667	29.38636667	41.01581667	49.33078333	39.3989	39.73293333	26.6095	21.36393333	25.9911	35.76293333	78.07833333	159.8798667	41.70081667	82.94893333	180.346	37.5277	34.58415	56.61401667	22.9139	35.8055	23.27505	43.4518	40.3783	330.79	365.568	94.77143333	17.98453333	23.35036667	31.8262	35.8755	47.77025	44.242	53.48503333	38.9752	25.50423333	30.26568333
HORVU.MOREX.r2.1HG0032530	6.274886667	5.013203333	3.46147	5.416916667	6.42129	1.513108333	7.735815	11.28096333	10.47226167	3.584046667	4.672663333	6.289225	4.597466667	8.591968333	8.976996667	7.334716667	4.896376667	10.25146667	10.64866333	6.712693333	6.832263333	11.13481	4.60828	2.368145	8.19718	7.76389	7.36154	8.70099	6.636493333	7.036675	5.433006667	9.216353333	9.512088333	1.55016	1.114525667	7.32836	7.823795	9.35521	8.600696667	9.576526667	2.722575	2.075498667	4.898373333
HORVU.MOREX.r2.1HG0032560	32.54863333	11.3279	13.27406667	14.98023333	17.17713333	4.62646	39.17315	31.85193333	24.15166667	33.61588333	15.66198333	19.96291667	17.83805	49.95525	10.35137333	12.06833333	21.77983333	4.617963333	3.900026667	33.74828333	9.665556667	4.17433	13.8202	5.80378	21.68005	26.71585	26.73575	26.13515	9.746076667	6.19732	8.74504	6.655766667	10.21743667	3.60431	2.422193333	22.51075	23.50965	25.5872	11.86445667	11.77050333	5.805565	10.43927167	13.54386667
HORVU.MOREX.r2.1HG0032620	1.555071	4.597296667	2.61903	3.111786667	8.930693333	0.580702	1.426300167	9.706313333	7.039231667	1.410587833	1.773755	1.43925	1.059899167	0.787648	4.031456667	3.244913333	1.815476667	1.7799	5.995336667	1.355203333	0.502499333	2.459086667	1.314855	0.579177	0.352148167	3.000695	3.13406	6.41913	3.551606667	2.69718	2.758498333	1.374931333	3.387895	0.851269667	1.038730333	2.525925	3.206315	7.207485	5.59629	5.842836667	2.172315	1.1304565	1.994738333
HORVU.MOREX.r2.1HG0032640	0	1.468246667	0.936633	1.262868	1.990253333	0.05469105	0	0	0	0	0	0.120483667	0	0	1.140851333	1.118637	0.059873667	3.153483333	1.08622	0.102706833	3.115286667	1.634516667	0.646221	0.1702585	0	279.9015	267.857	225.498	313.7143333	277.7745	1.147893333	1.907023333	0.063149	0.82191	0.585642	0.914563	0.922766	1.259285	0.487042333	0.668706333	0.172185	0	0.0400295
HORVU.MOREX.r2.1HG0032660	23.41055	21.37503333	30.01273333	39.04796667	29.1228	7.91642	38.4422	12.7625	18.66986667	15.97478333	26.1376	53.6486	43.28161667	32.49496667	29.2275	33.10566667	34.38815	71.05423333	6.56955	37.27528333	68.3825	6.184056667	14.48075	7.685945	20.26101667	25.16315	28.6132	19.2015	35.31083333	28.6679	37.6466	0.491633	48.73626667	29.83763333	27.88303333	28.07155	33.42625	20.88015	34.5925	42.41596667	22.62635	7.249543333	22.07218333
HORVU.MOREX.r2.1HG0032670	16.5171	0.912901	2.040773333	1.051343	0.976562667	2.480823333	3.347138333	1.064562167	1.107681833	12.40236667	2.777905	5.038203333	2.878965	3.060411833	0.719810333	1.214101333	3.128938333	0.57046	0.063433667	10.52797333	0.136642	0.032846333	15.4337	6.50975	11.79375667	6.527405	6.48468	3.383055	2.014653333	1.95993	0.087744	0	2.383396667	1.253716667	1.099354667	5.695115	5.96767	3.15182	1.97662	4.410176667	1.4709975	10.05671667	3.882566667
HORVU.MOREX.r2.1HG0032680	2.476218333	2.603456667	1.92832	2.603296667	3.775053333	0.707438167	3.595961667	5.251435	3.921188333	1.58612	1.856723333	2.688398333	3.988743333	7.217388333	2.507303333	2.790993333	4.046666667	0.404967	1.447733333	5.117318333	0.419311667	1.069174667	2.062125	1.18577	4.060181667	6.29877	4.29089	7.04206	1.734996667	1.901458	0.578082333	1.172541333	1.4894005	0.390351	0.389648333	5.825585	4.046535	6.76662	1.91298	2.099763333	0.7913015	1.0701575	0.91727
HORVU.MOREX.r2.1HG0032750	12.50973333	8.572353333	8.45428	7.877223333	8.10962	0.145403667	22.59388333	9.684771667	9.169026667	1.158243	0.110503367	2.960865	6.51079	75.5858	1.77797	2.12976	17.87955	0.0215112	0.036333367	17.55293333	0	0	0.418116	0.0323675	0.117472383	26.80975	4.45241	12.97024	0.016018133	0	0	0	0.008428067	8.36473	4.894856667	29.78725	12.43555	5.516745	0.010731807	0.00314127	0.01456725	2.015173333	8.911401667
[truncated: 19,380 more rows]
