# Supplementary material for: Grain dispersal mechanism in cereals arose from a genome duplication followed by changes in spatial expression of genes involved in pollen development
Source: Theor Appl Genet. 2022 Feb 22;135(4):1263–77. doi: 10.1007/s00122-022-04029-8 (PMC9033732; doi:10.1007/s00122-022-04029-8)
Supplement: Supplementary file 3 — Supplementary file3 (XLSX 36 kb) [file 122_2022_4029_MOESM3_ESM.xlsx]

## Sheet: 16 Developmental Stages
PRJEB14349
A chromosome conformation capture ordered sequence of the barley genome
RNA-Seq of 16 developmental stages of barley (Morex cultivar)
Accession	Tissue type		overall alignment rate (%)	TPM (Btr1-like)	TPM (Btr2-like)	IDs in Supplementary Data 1 and 2
ERR1457163	Developing grain, bracts removed (5 DPA), replicate 2, batch 2		89.09	0.315474	0	DevGrain5DPA_r1
ERR1457164	Developing grain, bracts removed (5 DPA), replicate 3, batch 2		90.2	0.615311	0	DevGrain5DPA_r2
ERR1457165	Developing grain, bracts removed (5 DPA), replicate 4, batch 2		89.3	1.29721	0	DevGrain5DPA_r3
ERR1457166	4-day embryos dissected from germinating grains, replicate A, batch 2		85.76	1.05551	0	4DayEmb_r1
ERR1457167	4-day embryos dissected from germinating grains, replicate B, batch 2		85.37	0.453531	0	4DayEmb_r2
ERR1457168	4-day embryos dissected from germinating grains, replicate C, batch 2		88.38	1.10241	0	4DayEmb_r3
ERR1457169	Roots from the seedlings (10 cm shoot stage), replicate A, batch 2		58.68	0	0	SRoot10cm_r1
ERR1457170	Roots from the seedlings (10 cm shoot stage), replicate B, batch 2		60.41	0.082649	0	SRoot10cm_r2
ERR1457171	Roots from the seedlings (10 cm shoot stage), replicate C, batch 2		37.62	0	0	SRoot10cm_r3
ERR1457172	Developing grain, bracts removed (15 DPA), replicate 1, batch 2		79.27	0	0	DevGrain15DPA_r1
ERR1457173	Developing grain, bracts removed (15 DPA), replicate 2, batch 2		79.19	0.306135	0	DevGrain15DPA_r2
ERR1457174	Developing grain, bracts removed (15 DPA), replicate 4, batch 2		79.36	0	0	DevGrain15DPA_r3
ERR1457175	Shoots from the seedlings (10 cm shoot stage), replicate A, batch 2		65.74	0.976733	0	SShoot10cm_r1
ERR1457176	Shoots from the seedlings (10 cm shoot stage), replicate B, batch 2		67.46	0	0	SShoot10cm_r2
ERR1457177	Shoots from the seedlings (10 cm shoot stage), replicate C, batch 2		74.46	0	0	SShoot10cm_r3
ERR1457178	Developing inflorescences (1-1.5 cm), replicate F, batch 2		87.81	1.10674	0	DevInfl1cm_r1
ERR1457179	Developing inflorescences (1-1.5 cm), replicate G, batch 2		90.31	1.12827	0	DevInfl1cm_r2
ERR1457180	Developing inflorescences (1-1.5 cm), replicate H, batch 2		90.88	1.05096	0	DevInfl1cm_r3
ERR1457181	Developing tillers at six leaf stage, 3rd internode, replicate A, batch 2		87.88	1.29777	0	DevTill_r1
ERR1457182	Developing tillers at six leaf stage, 3rd internode, replicate B, batch 2		81.7	0.772281	0	DevTill_r2
ERR1457183	Developing tillers at six leaf stage, 3rd internode, replicate C, batch 2		90.79	1.27306	0	DevTill_r3
ERR1457184	Young developing inflorescences (5mm), replicate A, batch 2		88.29	0.817256	0	DevInfl5mm_r1
ERR1457185	Young developing inflorescences (5mm), replicate B, batch 2		89.53	0.52756	0	DevInfl5mm_r2
ERR1457186	Young developing inflorescences (5mm), replicate c, batch 2		89.88	1.3439	0	DevInfl5mm_r3
ERR1457188	Developing grain, bracts removed (5 DPA), replicate 2, batch 1		88.3	1.17559	0	DevGrain5DPA_r4
ERR1457189	Developing grain, bracts removed (5 DPA), replicate 3, batch 1		87.27	1.46925	0	DevGrain5DPA_r5
ERR1457190	Developing grain, bracts removed (5 DPA), replicate 4, batch 1		89.6	1.20748	0	DevGrain5DPA_r6
ERR1457191	4-day embryos dissected from germinating grains, replicate A, batch 1		86.59	2.40528	0	4DayEmb_r4
ERR1457192	4-day embryos dissected from germinating grains, replicate B, batch 1		85.12	1.30469	0	4DayEmb_r5
ERR1457193	4-day embryos dissected from germinating grains, replicate C, batch 1		89.35	1.35215	0	4DayEmb_r6
ERR1457194	Roots from the seedlings (10 cm shoot stage), replicate A, batch 1		60.08	0	0	SRoot10cm_r4
ERR1457195	Roots from the seedlings (10 cm shoot stage), replicate B, batch 1		61.28	0	0	SRoot10cm_r5
ERR1457196	Roots from the seedlings (10 cm shoot stage), replicate C, batch 1		39.55	0	0	SRoot10cm_r6
ERR1457197	Developing grain, bracts removed (15 DPA), replicate 1, batch 1		79.41	0.282368	0	DevGrain15DPA_r4
ERR1457198	Developing grain, bracts removed (15 DPA), replicate 2, batch 1		77.92	0	0	DevGrain15DPA_r5
ERR1457199	Developing grain, bracts removed (15 DPA), replicate 4, batch 1		80.22	0	0	DevGrain15DPA_r6
ERR1457200	Shoots from the seedlings (10 cm shoot stage), replicate A, batch 1		67.31	1.2895	0	SShoot10cm_r4
ERR1457201	Shoots from the seedlings (10 cm shoot stage), replicate B, batch 1		68.48	0	0	SShoot10cm_r5
ERR1457202	Shoots from the seedlings (10 cm shoot stage), replicate C, batch 1		75.68	1.36338	0	SShoot10cm_r6
ERR1457203	Developing inflorescences (1-1.5 cm), replicate F, batch 1		87	1.02622	0	DevInfl1cm_r4
ERR1457204	Developing inflorescences (1-1.5 cm), replicate G, batch 1		88.97	0.679059	0	DevInfl1cm_r5
ERR1457205	Developing inflorescences (1-1.5 cm), replicate H, batch 1		91.41	1.27801	0	DevInfl1cm_r6
ERR1457206	Developing tillers at six leaf stage, 3rd internode, replicate A, batch 1		86.31	2.44594	0	DevTill_r4
ERR1457207	Developing tillers at six leaf stage, 3rd internode, replicate B, batch 1		72.37	3.34482	0	DevTill_r5
ERR1457208	Developing tillers at six leaf stage, 3rd internode, replicate C, batch 1		90.91	1.36627	0	DevTill_r6
ERR1457209	Young developing inflorescences (5mm), replicate A, batch 1		88.91	0.496379	0	DevInfl5mm_r4
ERR1457210	Young developing inflorescences (5mm), replicate B, batch 1		88.63	0.779908	0	DevInfl5mm_r5
ERR1457211	Young developing inflorescences (5mm), replicate c, batch 1		90.92	0.621827	0	DevInfl5mm_r6
ERR1457212	Etiolated (10 day old seedling), replicate1, batch1		95.43	0	0	EtSeedling10d_r1
ERR1457213	Etiolated (10 day old seedling), replicate2, batch1		94.8	0.361891	0	EtSeedling10d_r2
ERR1457214	Etiolated (10 day old seedling), replicate3, batch1		94.53	0.682853	0	EtSeedling10d_r3
ERR1457215	Lemma (6 weeks PA), replicate1, batch1		94.91	0	0	Lemma6w_r1
ERR1457216	Lemma (6 weeks PA), replicate2, batch1		94.43	0.167412	0	Lemma6w_r2
ERR1457217	Lemma (6 weeks PA), replicate3, batch1		94.07	0	0	Lemma6w_r3
ERR1457218	Lodicule (6 weeks PA), replicate1, batch1		95.15	0	0	Lodicule6w_r1
ERR1457219	Lodicule (6 weeks PA), replicate2, batch1		94.63	0	0	Lodicule6w_r2
ERR1457220	Lodicule (6 weeks PA), replicate3, batch1		94.64	0	0	Lodicule6w_r3
ERR1457221	Palea (6 weeks PA), replicate1, batch1		94.61	0	0	Palea6w_r1
ERR1457222	Palea (6 weeks PA), replicate2, batch1		94.05	0	0	Palea6w_r2
ERR1457223	Palea (6 weeks PA), replicate3, batch1		94.2	0	0	Palea6w_r3
ERR1457224	Epidermis (4 weeks ), replicate1, batch1		95.09	0.185188	0	Epidermis4w_r1
ERR1457225	Epidermis (4 weeks ), replicate2, batch1		94.69	0.263349	0	Epidermis4w_r2
ERR1457226	Epidermis (4 weeks ), replicate3, batch1		93.88	0.164945	0	Epidermis4w_r3
ERR1457227	Rachis (5 weeks PA), replicate1, batch1		94.78	0	0	Rachis5w_r1
ERR1457228	Rachis (5 weeks PA), replicate2, batch1		94.51	0.319614	0.216388	Rachis5w_r2
ERR1457229	Rachis (5 weeks PA), replicate3, batch1		93.38	0.325234	0.440385	Rachis5w_r3
ERR1457230	Root (4 weeks ), replicate1, batch1		94.74	0.107337	0	Root4w_r1
ERR1457231	Root (4 weeks ), replicate2, batch1		94.35	0.175412	0	Root4w_r2
ERR1457232	Root (4 weeks ), replicate3, batch1		94.11	0	0	Root4w_r3
ERR1457233	Senescing leaf (2months), replicate1, batch1		94.4	0	0	SenLeaf2m_r1
ERR1457234	Senescing leaf (2months), replicate2, batch1		94.24	0	0	SenLeaf2m_r2
ERR1457235	Senescing leaf (2months), replicate3, batch1		93.92	0	0	SenLeaf2m_r3
ERR1457236	Etiolated (10 day old seedling), replicate1, batch2		95.37	0.839417	0	EtSeedling10d_r4
ERR1457237	Etiolated (10 day old seedling), replicate2, batch2		94.96	0	0	EtSeedling10d_r5
ERR1457238	Etiolated (10 day old seedling), replicate3, batch2		94.68	0	0	EtSeedling10d_r6
ERR1457239	Lemma (6 weeks PA), replicate1, batch2		94.77	0	0	Lemma6w_r4
ERR1457240	Lemma (6 weeks PA), replicate2, batch2		94.57	0	0	Lemma6w_r5
ERR1457241	Lemma (6 weeks PA), replicate3, batch2		94.25	0.152417	0	Lemma6w_r6
ERR1457242	Lodicule (6 weeks PA), replicate1, batch2		95.09	0	0	Lodicule6w_r4
ERR1457243	Lodicule (6 weeks PA), replicate2, batch2		94.76	0	0	Lodicule6w_r5
ERR1457244	Lodicule (6 weeks PA), replicate3, batch2		94.82	0	0	Lodicule6w_r6
ERR1457245	Palea (6 weeks PA), replicate1, batch2		94.51	0	0	Palea6w_r4
ERR1457246	Palea (6 weeks PA), replicate2, batch2		94.2	0	0	Palea6w_r5
ERR1457247	Palea (6 weeks PA), replicate3, batch2		94.41	0	0	Palea6w_r6
ERR1457248	Epidermis (4 weeks ), replicate1, batch2		94.96	0.0889754	0	Epidermis4w_r4
ERR1457249	Epidermis (4 weeks ), replicate2, batch2		94.85	0	0	Epidermis4w_r5
ERR1457250	Epidermis (4 weeks ), replicate3, batch2		94.04	0	0	Epidermis4w_r6
ERR1457251	Rachis (5 weeks PA), replicate1, batch2		94.72	0	0.125266	Rachis5w_r1
ERR1457252	Rachis (5 weeks PA), replicate2, batch2		94.63	0.211313	0.214598	Rachis5w_r2
ERR1457253	Rachis (5 weeks PA), replicate3, batch2		93.58	0	0.218954	Rachis5w_r3
ERR1457254	Root (4 weeks ), replicate1, batch2		94.62	0.516296	0	Root4w_r4
ERR1457255	Root (4 weeks ), replicate2, batch2		94.51	0	0	Root4w_r5
ERR1457256	Root (4 weeks ), replicate3, batch2		94.29	0.177197	0	Root4w_r6
ERR1457257	Senescing leaf (2months), replicate1, batch2		94.24	0	0	SenLeaf2m_r4
ERR1457258	Senescing leaf (2months), replicate2, batch2		94.4	0	0	SenLeaf2m_r5
ERR1457259	Senescing leaf (2months), replicate3, batch2		94.09	0	0	SenLeaf2m_r6

## Sheet: Meiosis
PRJNA558196
Hordeum vulgare cultivar:Golden Promise
Hordeum vulgare anther and meiocyte transcriptome
Accession	Tissue type	Developmental Stage	overall alignment rate (%)	TPM (Btr1-like)	TPM (Btr2-like)	IDs in Supplementary Data 1 and 2
SRR9889989	1.0-1.2 mm anthers	A-PachDipl2	89.56	137.474	70.2849	APachDipl_r2
SRR9889990	1.0-1.2 mm anthers	A-PachDipl1	91.66	110.009	38.0983	APachDipl_r1
SRR9889991	0.5-0.9 mm anthers	A-LepZyg3	91.76	22.5599	2.04687	ALepZyg_r3
SRR9889992	0.5-0.9 mm anthers	A-LepZyg2	91.51	64.1535	15.1243	ALepZyg_r2
SRR9889993	0.3-0.4 mm anthers	A-Pre3	91.21	10.6488	0	APre_r3
SRR9889994	0.3-0.4 mm anthers	A-Pre2	91.72	11.2457	0	APre_r2
SRR9889995	1.3-1.4 mm anthers	A-Meta1Tet1	91.53	125.697	62.7632	AMeta1Tet_r1
SRR9889996	1.0-1.2 mm anthers	A-PachDipl3	91.28	188.534	82.4383	APachDipl_r3
SRR9889997	1.0-1.2 mm anthers	M-PachDipl1	93.62	186.356	82.7291	MPachDipl_r1
SRR9889998	0.5-0.9 mm anthers	M-LepZyg3	93.55	64.8908	17.4382	MLepZyg_r3
SRR9889999	1.0-1.2 mm anthers	M-PachDipl3	92.01	207.589	93.571	MPachDipl_r3
SRR9890000	1.0-1.2 mm anthers	M-PachDipl2	93.55	338.205	161.792	MPachDipl_r2
SRR9890001	1.3-1.4 mm anthers	A-Meta1Tet2	90.88	142.434	67.6179	AMeta1Tet_r2
SRR9890002	1.3-1.4 mm anthers	A-Meta1Tet3	91.12	77.553	41.8179	AMeta1Tet_r3
SRR9890003	0.3-0.4 mm anthers	A-Pre1	91.41	13.7039	0	APre_r1
SRR9890004	0.5-0.9 mm anthers	A-LepZyg1	91.48	35.5225	4.68767	ALepZyg_r1
SRR9890005	0.5-0.9 mm anthers	M-LegZyg2	92.38	60.3096	13.872	MLegZyg_r2
SRR9890006	0.5-0.9 mm anthers	M-LegZyg1	93.53	123.823	42.3533	MLegZyg_r1

## Sheet: Seed Germination
PRJNA496380
Barley seed germination
Australian spring barley breeding line WI4330
Accession	Tissue type	Developmental Stage	overall alignment rate (%)	TPM (Btr1-like)	TPM (Btr2-like)	IDs in Supplementary Data 1 and 2
SRR8053399	scutellum 48h replicate 2	germinating seed	79.87	0	0	scutellum48h_r2
SRR8053400	plumule 8h replicate 2	germinating seed	82.41	0	0.238051	plumule8h_r2
SRR8053401	radicle 40h replicate 3	germinating seed	82.97	0	0	radicle40h_r3
SRR8053402	radicle 0h replicate 1	dry seed	73.28	5.18737	0	radicle0h_r1
SRR8053403	scutellum 0h replicate 3	dry seed	74.43	0	0.71588	scutellum0h_r3
SRR8053404	radicle 0h replicate 3	dry seed	78.15	0	0	radicle0h_r3
SRR8053405	plumule 48h replicate 1	germinating seed	81.2	0	0	plumule48h_r1
SRR8053406	plumule 0h replicate 3	dry seed	75.78	0	0	plumule0h_r3
SRR8053407	plumule 0h replicate 1	dry seed	49.31	0	0	plumule0h_r1
SRR8053408	scutellum 0h replicate 2	dry seed	41.08	0	0	scutellum0h_r2
SRR8053409	scutellum 0h replicate 1	dry seed	69.41	0	0	scutellum0h_r1
SRR8053410	scutellum 48h replicate 1	germinating seed	82.4	0	0	scutellum48h_r1
SRR8053411	plumule 8h replicate 1	germinating seed	82.68	0	0.506593	plumule8h_r1
SRR8053412	radicle 40h replicate 1	germinating seed	80.88	0	0	radicle40h_r1
SRR8053413	radicle 40h replicate 2	germinating seed	82.1	0	0	radicle40h_r2
SRR8053414	plumule 40h replicate 2	germinating seed	77.94	0	0	plumule40h_r2
SRR8053415	plumule 40h replicate 3	germinating seed	73.63	0	0	plumule40h_r3
SRR8053416	scutellum 40h replicate 1	germinating seed	82.73	0	0	scutellum40h_r1
SRR8053417	scutellum 40h replicate 3	germinating seed	66.35	0	0	scutellum40h_r3
SRR8053418	scutellum 32h replicate 3	germinating seed	77.55	0	0	scutellum32h_r3
SRR8053419	radicle 32h replicate 1	germinating seed	82.76	0	0	radicle32h_r1
SRR8053420	radicle 32h replicate 3	germinating seed	77.93	0	0	radicle32h_r3
SRR8053421	plumule 40h replicate 1	germinating seed	83.44	0	0	plumule40h_r1
SRR8053422	plumule 24h replicate 1	germinating seed	71.96	0	0	plumule24h_r1
SRR8053423	plumule 24h replicate 2	germinating seed	80.39	0	0	plumule24h_r2
SRR8053424	radicle 16h replicate 2	germinating seed	82.8	0	0	radicle16h_r2
SRR8053425	radicle 16h replicate 3	germinating seed	76.89	0	0	radicle16h_r3
SRR8053426	scutellum 16h replicate 3	germinating seed	77.79	0	0	scutellum16h_r3
SRR8053427	radicle 16h replicate 1	germinating seed	85.25	0	0	radicle16h_r1
SRR8053428	scutellum 16h replicate 1	germinating seed	86.35	0	0	scutellum16h_r1
SRR8053429	scutellum 16h replicate 2	germinating seed	77.86	0	0	scutellum16h_r2
SRR8053430	radicle 48h replicate 1	germinating seed	84.21	0	0	radicle48h_r1
SRR8053431	plumule 24h replicate 3	germinating seed	76.63	0	0	plumule24h_r3
SRR8053432	scutellum 24h replicate 1	germinating seed	81.17	0	0	scutellum24h_r1
SRR8053433	scutellum 48h replicate 3	germinating seed	68.97	0	0	scutellum48h_r3
SRR8053434	radicle 0h replicate 2	dry seed	78.25	0	0	radicle0h_r2
SRR8053435	radicle 24h replicate 2	germinating seed	84.72	0	0	radicle24h_r2
SRR8053436	scutellum 32h replicate 1	germinating seed	81.47	0	0	scutellum32h_r1
SRR8053437	radicle 24h replicate 1	germinating seed	85.49	0	0	radicle24h_r1
SRR8053438	plumule 48h replicate 3	germinating seed	77.81	0	0	plumule48h_r3
SRR8053439	radicle 48h replicate 3	germinating seed	80.61	0	0	radicle48h_r3
SRR8053440	radicle 48h replicate 2	germinating seed	72.07	0	0	radicle48h_r2
SRR8053441	scutellum 32h replicate 2	germinating seed	79.63	0	0	scutellum32h_r2
SRR8053442	plumule 48h replicate 2	germinating seed	74.63	0	0	plumule48h _r2
SRR8053443	plumule 32h replicate 1	germinating seed	82.57	0	0	plumule32h_r1
SRR8053444	radicle 24h replicate 3	germinating seed	79.41	0	0	radicle24h_r3
SRR8053445	plumule 32h replicate 3	germinating seed	75.09	0	0	plumule32h_r3
SRR8053446	plumule 32h replicate 2	germinating seed	80.52	0	0	plumule32h_r2
SRR8053447	scutellum 24h replicate 3	germinating seed	77.43	0	0	scutellum24h_r3
SRR8053448	scutellum 24h replicate 2	germinating seed	80.67	0	0	scutellum24h_r2
SRR8053449	plumule 16h replicate 3	germinating seed	68.42	0	0	plumule16h_r3
SRR8053450	plumule 16h replicate 2	germinating seed	79.61	0	0	plumule16h_r2
SRR8053451	plumule 16h replicate 1	germinating seed	83.38	0	0	plumule16h_r1
SRR8053452	radicle 8h replicate 3	germinating seed	64.1	0	0	radicle8h_r3
SRR8053453	radicle 8h replicate 2	germinating seed	80.81	0	0	radicle8h_r2
SRR8053454	radicle 8h replicate 1	germinating seed	81.82	0	0	radicle8h_r1
SRR8053455	scutellum 8h replicate 3	germinating seed	67.51	0	0	scutellum8h_r3
SRR8053456	scutellum 8h replicate 2	germinating seed	80.49	0	0	scutellum8h_r2
SRR8053457	scutellum 8h replicate 1	germinating seed	80.5	0	0	scutellum8h_r1
SRR8053458	plumule 8h replicate 3	germinating seed	76.88	0	0.907243	plumule8h_r3

## Sheet: Drought Stress
PRJEB12540
Barley Scarlett-SBCC073 RNAseq drought experiment
RNAseq transcriptome assembly and expression profiling of a drought-control experiment with barley cultivar Scarlett and Spanish landrace SBCC073.
Accession	Description	Condition	overall alignment rate (%)	TPM (Btr1-like)	TPM (Btr2-like)	IDs in Supplementary Data 1 and 2
ERR1248084	Scarlett Y-inflorescences	control	92.12	0.422397	0.428963	Sinfc_r1
ERR1248085	Scarlett Y-inflorescences	control	92.98	0.22583	0.172005	Sinfc_r2
ERR1248086	Scarlett Y-inflorescences	drought	93.49	0.416922	0.141134	Sinfd_r1
ERR1248087	Scarlett Y-inflorescences	drought	94.92	0.0978849	0.198813	Sinfd_r2
ERR1248088	Scarlett Y-inflorescences	greenhouse	93.06	0.316037	0.0802372	Sinfg_r1
ERR1248089	Scarlett Y-inflorescences	greenhouse	93.76	0.223276	0	Sinfg_r2
ERR1248116	Scarlett leaf	control	92.69	0	0	Sleafc_r1
ERR1248117	Scarlett leaf	control	93.14	0	0	Sleafc_r2
ERR1248118	Scarlett leaf	control	94.33	0	0	Sleafc_r3
ERR1248119	Scarlett leaf	drought	93.58	0	0	Sleafd_r1
ERR1248120	Scarlett leaf	drought	93.56	0	0	Sleafd_r2
ERR1248121	Scarlett leaf	drought	94.45	0	0	Sleafd_r3
ERR1248122	Scarlett leaf	greenhouse	90.89	0	0	Sleafg_r1
ERR1248123	Scarlett leaf	greenhouse	90.51	0.193983	0	Sleafg_r2
ERR1248274	SBCC073 Y-inflorescence	control	92.81	0.77765	0.175497	SBinfc_r1
ERR1248275	SBCC073 Y-inflorescence	control	92.71	0.33319	0	SBinfc_r2
ERR1248276	SBCC073 Y-inflorescence	drought	94.07	0	0	SBinfd_r1
ERR1248277	SBCC073 Y-inflorescence	drought	92.49	0	0	SBinfd_r2
ERR1248278	SBCC073 Y-inflorescence	greenhouse	92.7	0.185089	0	SBinfg_r1
ERR1248279	SBCC073 Y-inflorescence	greenhouse	93.95	2.14389	0.0558261	SBinfg_r2
ERR1248280	SBCC073 leaf	control	92.56	0.0873229	0	SBleafc_r1
ERR1248281	SBCC073 leaf	control	93.76	0.300116	0	SBleafc_r2
ERR1248282	SBCC073 leaf	control	93.16	0.226529	0	SBleafc_r3
ERR1248283	SBCC073 leaf	drought	93.43	0.161218	0	SBleafd_r1
ERR1248284	SBCC073 leaf	drought	82.98	0	0	SBleafd_r2
ERR1248285	SBCC073 leaf	drought	92.67	0.156495	0	Sbleafd_r3
ERR1248286	SBCC073 leaf	greenhouse	92.47	0	0	Sbleafg_r1
ERR1248287	SBCC073 leaf	greenhouse	90.57	0.0526363	0	Sbleafg_r2

## Sheet: Heat Stress
PRJNA324116
Hordeum vulgare cultivar Rolap
RNA-seq (strand-specific library) of barley shoots and roots from control and heat conditions.
Accession	Tissue	Temperature (˚C)	overall alignment rate (%)	TPM (Btr1-like)	TPM (Btr2-like)	IDs in Supplementary Data 1 and 2
SRR3618865	shoot	22	95.44	0.686763	0	shoot22_r1
SRR3618866	shoot	22	95.61	0.308432	0	shoot22_r2
SRR3618867	shoot	22	95.48	0.506842	0	shoot22_r3
SRR3618868	shoot	35.5	95.83	0.473878	0	shoot35_r1
SRR3618869	shoot	35.5	95.62	0.398124	0	shoot35_r2
SRR3618870	shoot	35.5	95.88	0.0937796	0	shoot35_r3
SRR3618871	root	22	94.7	5.18479	0	root22_r1
SRR3618872	root	22	93.82	3.97465	0	root22_r2
SRR3618873	root	35.5	94.92	6.03423	0	root35_r1
SRR3618874	root	35.5	94.76	8.2558	0.152439	root35_r2
