# Supplementary material for: Grain dispersal mechanism in cereals arose from a genome duplication followed by changes in spatial expression of genes involved in pollen development
Source: Theor Appl Genet. 2022 Feb 22;135(4):1263–77. doi: 10.1007/s00122-022-04029-8 (PMC9033732; doi:10.1007/s00122-022-04029-8)
Supplement: Supplementary file 5 — Supplementary file5 (XLSX 17 kb) [file 122_2022_4029_MOESM5_ESM.xlsx]

## Sheet: shared
Gene IDs correlated to both Btr1-like and Btr2-like	Gene IDs correlated only to Btr1-like	Gene IDs correlated to only Btr2-like
HORVU.MOREX.r2.3HG0195460	HORVU.MOREX.r2.4HG0318880	HORVU.MOREX.r.2.1HG0055810
HORVU.MOREX.r2.3HG0195170	HORVU.MOREX.r2.1HG0050570	HORVU.MOREX.r.2.1HG0035840
HORVU.MOREX.r2.4HG0289730	HORVU.MOREX.r2.1HG0044070	HORVU.MOREX.r.2.7HG0542270
HORVU.MOREX.r2.4HG0333030	HORVU.MOREX.r2.7HG0553460	HORVU.MOREX.r.2.5HG0413550
HORVU.MOREX.r2.3HG0210300	HORVU.MOREX.r2.4HG0279210	HORVU.MOREX.r.2.1HG0041650
HORVU.MOREX.r2.2HG0086890	HORVU.MOREX.r2.1HG0053490	HORVU.MOREX.r.2.6HG0520430
HORVU.MOREX.r2.3HG0195160	HORVU.MOREX.r2.1HG0041780	HORVU.MOREX.r.2.5HG0364260
HORVU.MOREX.r2.6HG0489870	HORVU.MOREX.r2.5HG0399940	HORVU.MOREX.r.2.4HG0329610
HORVU.MOREX.r2.5HG0385950	HORVU.MOREX.r2.4HG0289080	HORVU.MOREX.r.2.6HG0455730
HORVU.MOREX.r2.3HG0195480	HORVU.MOREX.r2.7HG0562560	HORVU.MOREX.r.2.4HG0299120
HORVU.MOREX.r2.1HG0036420	HORVU.MOREX.r2.7HG0552240	HORVU.MOREX.r.2.6HG0457270
HORVU.MOREX.r2.7HG0541950	HORVU.MOREX.r2.3HG0256970	HORVU.MOREX.r.2.3HG0257790
HORVU.MOREX.r2.3HG0247020	HORVU.MOREX.r2.7HG0548010	HORVU.MOREX.r.2.4HG0299130
HORVU.MOREX.r2.7HG0566520	HORVU.MOREX.r2.4HG0343230	HORVU.MOREX.r.2.7HG0622890
HORVU.MOREX.r2.4HG0333020	HORVU.MOREX.r2.4HG0343910	HORVU.MOREX.r.2.5HG0365480
HORVU.MOREX.r2.3HG0247010	HORVU.MOREX.r2.2HG0115230	HORVU.MOREX.r.2.2HG0132740
HORVU.MOREX.r2.4HG0321090	HORVU.MOREX.r2.4HG0281860	HORVU.MOREX.r.2.4HG0299030
HORVU.MOREX.r2.3HG0239300	HORVU.MOREX.r2.7HG0558150
HORVU.MOREX.r2.7HG0544620	HORVU.MOREX.r2.2HG0155350
HORVU.MOREX.r2.4HG0326430	HORVU.MOREX.r2.4HG0326940
HORVU.MOREX.r2.2HG0109560	HORVU.MOREX.r2.7HG0545360
HORVU.MOREX.r2.3HG0195470	HORVU.MOREX.r2.6HG0452370
HORVU.MOREX.r2.3HG0255230	HORVU.MOREX.r2.2HG0106310
HORVU.MOREX.r2.6HG0499510	HORVU.MOREX.r2.4HG0286150
HORVU.MOREX.r2.7HG0607390	HORVU.MOREX.r2.1HG0047930
HORVU.MOREX.r2.4HG0333090	HORVU.MOREX.r2.3HG0270430
HORVU.MOREX.r2.7HG0550930	HORVU.MOREX.r2.6HG0477800
HORVU.MOREX.r2.7HG0566630	HORVU.MOREX.r2.4HG0347150
HORVU.MOREX.r2.2HG0088160	HORVU.MOREX.r2.4HG0279000
HORVU.MOREX.r2.1HG0045220	HORVU.MOREX.r2.7HG0586190
HORVU.MOREX.r2.6HG0456990	HORVU.MOREX.r2.2HG0174950
HORVU.MOREX.r2.5HG0381750	HORVU.MOREX.r2.2HG0089620
HORVU.MOREX.r2.1HG0060860	HORVU.MOREX.r2.3HG0248470
HORVU.MOREX.r2.1HG0033260	HORVU.MOREX.r2.3HG0197830
HORVU.MOREX.r2.7HG0545340	HORVU.MOREX.r2.2HG0134890
HORVU.MOREX.r2.6HG0455580	HORVU.MOREX.r2.6HG0498590
HORVU.MOREX.r2.3HG0204100
HORVU.MOREX.r2.7HG0542200
HORVU.MOREX.r2.7HG0543300
HORVU.MOREX.r2.7HG0622530
HORVU.MOREX.r2.7HG0543310
HORVU.MOREX.r2.3HG0222470
HORVU.MOREX.r2.7HG0543230
HORVU.MOREX.r2.2HG0156490
HORVU.MOREX.r2.6HG0455660
HORVU.MOREX.r2.5HG0433640
HORVU.MOREX.r2.2HG0125470
HORVU.MOREX.r2.6HG0498250
HORVU.MOREX.r2.5HG0424350
HORVU.MOREX.r2.5HG0350950
HORVU.MOREX.r2.7HG0606850
HORVU.MOREX.r2.2HG0144830
HORVU.MOREX.r2.5HG0364090
HORVU.MOREX.r2.2HG0109520
HORVU.MOREX.r2.6HG0508360
HORVU.MOREX.r2.5HG0433630
HORVU.MOREX.r2.7HG0537050
HORVU.MOREX.r2.1HG0016750
HORVU.MOREX.r2.5HG0435150
HORVU.MOREX.r2.5HG0387700
HORVU.MOREX.r2.6HG0467540
HORVU.MOREX.r2.5HG0435130
HORVU.MOREX.r2.7HG0542240
HORVU.MOREX.r2.7HG0542220
HORVU.MOREX.r2.4HG0314120
HORVU.MOREX.r2.UnG0625480
HORVU.MOREX.r2.3HG0272480
HORVU.MOREX.r2.5HG0435280
HORVU.MOREX.r2.5HG0413730
HORVU.MOREX.r2.7HG0542670
HORVU.MOREX.r2.3HG0187190
HORVU.MOREX.r2.7HG0542230
HORVU.MOREX.r2.7HG0543270
HORVU.MOREX.r2.7HG0542690
HORVU.MOREX.r2.7HG0542250
HORVU.MOREX.r2.6HG0514640
HORVU.MOREX.r2.5HG0444650
HORVU.MOREX.r2.7HG0618520
HORVU.MOREX.r2.4HG0343310
HORVU.MOREX.r2.1HG0016200
HORVU.MOREX.r2.7HG0542320
HORVU.MOREX.r2.7HG0580960
HORVU.MOREX.r2.1HG0061810
HORVU.MOREX.r2.3HG0239250
HORVU.MOREX.r2.1HG0057890
HORVU.MOREX.r2.5HG0435100
HORVU.MOREX.r2.1HG0016110
HORVU.MOREX.r2.5HG0435090
HORVU.MOREX.r2.2HG0088090
HORVU.MOREX.r2.5HG0402020
HORVU.MOREX.r2.7HG0550940
HORVU.MOREX.r2.7HG0544750
HORVU.MOREX.r2.6HG0455740
HORVU.MOREX.r2.4HG0324070
HORVU.MOREX.r2.6HG0455570
HORVU.MOREX.r2.4HG0319530
HORVU.MOREX.r2.4HG0341910
HORVU.MOREX.r2.4HG0325010
HORVU.MOREX.r2.5HG0403190
HORVU.MOREX.r2.7HG0588590
HORVU.MOREX.r2.5HG0395200
HORVU.MOREX.r2.6HG0517490
HORVU.MOREX.r2.1HG0038070
HORVU.MOREX.r2.5HG0435080
HORVU.MOREX.r2.7HG0542190
