# Supplementary material for: Grain dispersal mechanism in cereals arose from a genome duplication followed by changes in spatial expression of genes involved in pollen development
Source: Theor Appl Genet. 2022 Feb 22;135(4):1263–77. doi: 10.1007/s00122-022-04029-8 (PMC9033732; doi:10.1007/s00122-022-04029-8)
Supplement: Supplementary file 6 — Supplementary file6 (XLSX 51 kb) [file 122_2022_4029_MOESM6_ESM.xlsx]

## Sheet: Supplementary Data 4
Barley Gene ID (Morex)	Rice Gene ID (MSU)	Co-expressed	Barley sequence length	Length of best hit found in the rice database	number of aligned bases	alignment score (%)	e-Value	putative function	RNA-Seq FPKM Expression Values Pre-emergence inflorescence
HORVU.MOREX.r2.4HG0326430.1	LOC_Os03g14140.1	Btr1-like and Btr2-like	717	756	732	102.092	5.99e-148	POEI16 - Pollen Ole e I allergen and extensin family protein precursor, expressed	288.157
HORVU.MOREX.r2.1HG0038070.1	LOC_Os10g36170.1	Btr1-like and Btr2-like	288	276	214	74.3056	1.76e-48	LTPL160 - Protease inhibitor/seed storage/LTP family protein precursor, expressed	47.2352
HORVU.MOREX.r2.6HG0456990.1	LOC_Os02g02820.1	Btr1-like and Btr2-like	1677	1659	1540	91.8306	0	helix-loop-helix DNA-binding domain containing protein, expressed	46.1015
HORVU.MOREX.r2.2HG0156490.1	LOC_Os03g01980.1	Btr1-like and Btr2-like	363	1056	360	99.1736	8.97e-98	KIP1, putative, expressed	44.3893
HORVU.MOREX.r2.5HG0403190.1	LOC_Os09g28570.1	Btr1-like and Btr2-like	1905	1905	1905	100	0	zinc-binding alcohol dehydrogenase domain-containing protein 2, putative, expressed	26.2857
HORVU.MOREX.r2.7HG0580960.1	LOC_Os08g05820.1	Btr1-like and Btr2-like	1857	1803	1805	97.1998	0	monocopper oxidase, putative, expressed	25.8782
HORVU.MOREX.r2.4HG0324070.1	LOC_Os03g15880.1	Btr1-like and Btr2-like	1761	1770	1748	99.2618	0	coronatine-insensitive protein, putative, expressed	23.2377
HORVU.MOREX.r2.3HG0239300.1	LOC_Os01g54210.1	Btr1-like and Btr2-like	1179	1164	1027	87.1077	0	GATA zinc finger domain containing protein, expressed	22.6355
HORVU.MOREX.r2.1HG0045220.1	LOC_Os10g41580.1	Btr1-like and Btr2-like	987	1056	944	95.6434	1.72e-175	protein binding protein, putative, expressed	11.5782
HORVU.MOREX.r2.4HG0325010.1	LOC_Os03g15340.1	Btr1-like and Btr2-like	369	363	369	100	6.57e-106	plastocyanin-like domain containing protein, putative, expressed	10.8915
HORVU.MOREX.r2.6HG0514640.1	LOC_Os02g53830.1	Btr1-like and Btr2-like	741	774	781	105.398	0	MTD1, putative, expressed	9.85339
HORVU.MOREX.r2.3HG0222470.1	LOC_Os01g40630.1	Btr1-like and Btr2-like	720	729	594	82.5	0	uncharacterized protein PA4923, putative, expressed	6.75799
HORVU.MOREX.r2.3HG0204100.1	LOC_Os01g11430.1	Btr1-like and Btr2-like	1152	1038	860	74.6528	2.3e-168	expressed protein	6.75569
HORVU.MOREX.r2.6HG0498250.1	LOC_Os02g44102.1	Btr1-like and Btr2-like	1281	1200	1212	94.6136	0	remorin C-terminal domain containing protein, putative, expressed	6.69328
HORVU.MOREX.r2.1HG0057890.1	LOC_Os05g39560.1	Btr1-like and Btr2-like	1098	1062	1006	91.6211	0	metal cation transporter, putative, expressed	6.65855
HORVU.MOREX.r2.5HG0413730.1	LOC_Os09g36110.1	Btr1-like and Btr2-like	2313	2310	2292	99.0921	0	OsSub59 - Putative Subtilisin homologue, expressed	6.47571
HORVU.MOREX.r2.6HG0517490.1	LOC_Os02g55090.1	Btr1-like and Btr2-like	1509	1563	1537	101.856	0	expressed protein	5.76366
HORVU.MOREX.r2.5HG0350950.1	LOC_Os12g43580.1	Btr1-like and Btr2-like	1353	1260	979	72.3577	4.59e-121	expressed protein	4.52042
HORVU.MOREX.r2.5HG0385950.1	LOC_Os02g01930.1	Btr1-like and Btr2-like	681	1254	494	72.5404	1.03e-87	expressed protein	4.33417
HORVU.MOREX.r2.5HG0387700.1	LOC_Os09g02770.2	Btr1-like and Btr2-like	894	858	901	100.783	0	translation initiation factor IF-2, putative, expressed	1.12654
HORVU.MOREX.r2.6HG0499510.1	LOC_Os02g44700.1	Btr1-like and Btr2-like	456	465	425	93.2018	1.94e-126	zinc finger, C3HC4 type domain containing protein	0.799418
HORVU.MOREX.r2.4HG0321090.1	LOC_Os03g17550.1	Btr1-like and Btr2-like	1176	1164	884	75.1701	0	serine/threonine-protein kinase, putative, expressed	0.68577
HORVU.MOREX.r2.7HG0618520.1	LOC_Os06g43520.1	Btr1-like and Btr2-like	762	2259	631	82.8084	2.91e-57	cytochrome P450 71D7, putative, expressed	0.489697
HORVU.MOREX.r2.7HG0566520.1	LOC_Os10g22710.1	Btr1-like and Btr2-like	1371	1425	1096	79.9416	2.95e-60	conserved hypothetical protein	0.476852
HORVU.MOREX.r2.2HG0109560.1	LOC_Os07g38410.1	Btr1-like and Btr2-like	513	510	518	100.975	5.16e-109	YABBY domain containing protein, putative, expressed	0.462951
HORVU.MOREX.r2.4HG0341910.1	LOC_Os03g03730.1	Btr1-like and Btr2-like	1110	804	803	72.3423	0	regulatory protein, putative, expressed	0.454267
HORVU.MOREX.r2.2HG0086890.1	LOC_Os08g31870.1	Btr1-like and Btr2-like	879	2547	786	89.4198	0	cell division cycle protein 48, putative, expressed	0.209272
HORVU.MOREX.r2.4HG0281860.1	LOC_Os01g21560.1	Btr1-like	1005	990	971	96.6169	0	esterase/lipase/thioesterase family protein, putative, expressed	116.635
HORVU.MOREX.r2.1HG0053490.1	LOC_Os05g35266.1	Btr1-like	1206	1236	1233	102.239	0	galactosyltransferase, putative, expressed	73.0646
HORVU.MOREX.r2.3HG0256970.1	LOC_Os01g65790.1	Btr1-like	1599	1623	1619	101.251	0	pectinesterase, putative, expressed	72.0682
HORVU.MOREX.r2.3HG0248470.1	LOC_Os01g65590.1	Btr1-like	1194	1227	1226	102.68	0	galactosyltransferase, putative, expressed	33.1622
HORVU.MOREX.r2.2HG0106310.1	LOC_Os07g40320.1	Btr1-like	423	1119	392	92.6714	7.6e-125	vesicle transport protein GOT1B, putative, expressed	25.776
HORVU.MOREX.r2.7HG0586190.1	LOC_Os08g01410.1	Btr1-like	1014	1014	1013	99.9014	0	phosphate/phosphoenolpyruvate translocator-related protein, putative, expressed	22.9428
HORVU.MOREX.r2.1HG0041780.1	LOC_Os10g42550.1	Btr1-like	1044	1029	981	93.9655	0	Inositol 1, 3, 4-trisphosphate 5/6-kinase, putative, expressed	21.2987
HORVU.MOREX.r2.4HG0343230.1	LOC_Os06g10990.1	Btr1-like	1359	1413	1094	80.5004	1.61e-101	DnaK family protein, putative, expressed	18.5518
HORVU.MOREX.r2.1HG0050570.1	LOC_Os03g24910.1	Btr1-like	1026	1014	1004	97.8558	0	nodulation protein-related, putative, expressed	10.6923
HORVU.MOREX.r2.6HG0477800.1	LOC_Os09g26660.1	Btr1-like	2868	3024	3035	105.823	0	ferric reductase, putative, expressed	10.1333
HORVU.MOREX.r2.4HG0343910.1	LOC_Os07g27940.1	Btr1-like	417	405	272	65.2278	2.3e-74	LTPL27 - Protease inhibitor/seed storage/LTP family protein precursor, putative	7.92201
HORVU.MOREX.r2.4HG0347150.1	LOC_Os03g01160.2	Btr1-like	2523	1791	1552	61.5141	0	protein kinase family protein, putative, expressed	5.12902
HORVU.MOREX.r2.4HG0279000.1	LOC_Os03g47980.1	Btr1-like	1704	1863	1156	67.8404	0	expressed protein	5.10458
HORVU.MOREX.r2.6HG0498590.1	LOC_Os02g44250.1	Btr1-like	648	699	632	97.5309	0	expressed protein	4.79098
HORVU.MOREX.r2.7HG0562560.1	LOC_Os08g38790.1	Btr1-like	702	1167	725	103.276	0	conserved hypothetical protein	3.94388
HORVU.MOREX.r2.3HG0197830.1	LOC_Os07g28850.1	Btr1-like	2520	3267	2466	97.8571	0	retrotransposon protein, putative, unclassified, expressed	2.8461
HORVU.MOREX.r2.1HG0047930.1	LOC_Os05g30210.1	Btr1-like	1635	1608	1492	91.2538	8.24e-157	expressed protein	2.78276
HORVU.MOREX.r2.1HG0044070.1	LOC_Os10g40280.1	Btr1-like	1197	1173	1102	92.0635	3.32e-179	expressed protein	2.37927
HORVU.MOREX.r2.4HG0279210.1	LOC_Os08g16670.1	Btr1-like	1356	1320	982	72.4189	6.4e-113	OsFBX280 - F-box domain containing protein, expressed	2.1213
HORVU.MOREX.r2.4HG0289080.1	LOC_Os11g08200.1	Btr1-like	1062	1233	662	62.3352	3.15e-52	eukaryotic aspartyl protease domain containing protein, expressed	0.898002
HORVU.MOREX.r2.7HG0622890.1	LOC_Os10g25310.1	Btr2-like	762	834	746	97.9003	0	SPX domain containing protein, putative, expressed	0.435203
HORVU.MOREX.r2.6HG0520430.1	LOC_Os02g56160.1	Btr2-like	1167	1206	1221	104.627	0	kelch repeat protein, putative, expressed	0.796393
HORVU.MOREX.r2.6HG0457270.1	LOC_Os09g32370.1	Btr2-like	1695	2130	1289	76.0472	0	gp176, putative, expressed	4.06966
HORVU.MOREX.r2.5HG0413550.1	LOC_Os02g28870.1	Btr2-like	1794	1761	1376	76.7001	0	U-box domain-containing protein, putative, expressed	1.18499
HORVU.MOREX.r2.4HG0329610.1	LOC_Os03g11760.1	Btr2-like	1299	1317	1323	101.848	0	polygalacturonase, putative, expressed	9.55644
HORVU.MOREX.r2.4HG0299130.1	LOC_Os11g47670.1	Btr2-like	690	639	596	86.3768	3.19e-132	thaumatin family domain containing protein, expressed	156.403
HORVU.MOREX.r2.2HG0132740.1	LOC_Os04g30470.1	Btr2-like	1953	1887	1202	61.5463	0	U-box domain-containing protein, putative, expressed	1.35814
HORVU.MOREX.r2.1HG0055810.1	LOC_Os05g41390.1	Btr2-like	1302	1350	1341	102.995	0	cyclin, putative, expressed	20.0157
